# Supplementary material for: A real-world prospective study on dialysis-requiring acute kidney injury
Source: PLoS One. 2022 May 5;17(5):e0267712. doi: 10.1371/journal.pone.0267712 (PMC9071163; doi:10.1371/journal.pone.0267712)
Supplement: S1 Data — (CSV) [file pone.0267712.s003.csv]

id	Hosp 0=priv 1=publ	Age_years	Days	age_cat	Gender	Race 0=white 1=non-white	Race_cat	admisson	RRT_date	days_before_RRT	discharge	days_after_RRT	Outcome 0=survivors 1=non-survivors	Outcome	ICU 1=ICU 0=others	X1_Proc	Number_sessions	oliguria	acidosis	uremia	hypervolemia	hiperkalemia	intoxication	others	sum_indications	sofa_coagulation	sofa_cardio	sofa_glasgow	sofa_hepatic	sofa_renal	Sum_SOFA	AKI 0=de novo 1= ACKD	AKI 0=hosp 1=community	medical	surgical	obstetric	obstrutive uro	Trauma	MV	vasopressors	coagulation	hepatic	gastrintestil	neuro	Sum_failures	Sum_failures_cat	sepsis_admission	later_sepsis	CRSI
1	0	73	26985	70 to 79	male	0	White	12/08/2001	12/13/2001	5	1/13/2002	31	1	deceased	0	PIRRT	12	1	0	0	0	0	0	0	1	NA	NA	NA	NA	NA	NA	1	0	0	1	0	0	0	1	1	0	0	0	0	2	2	1	0	0
2	0	25	9223	20 to 29	female	0	White	11/26/2001	12/10/2001	14	1/30/2002	51	1	deceased	0	PIRRT	27	1	1	1	1	0	0	0	4	NA	NA	NA	NA	NA	NA	0	0	0	1	0	0	0	1	1	1	0	0	0	3	>3	0	1	0
3	0	88	32147	80 to 89	male	0	White	12/18/2001	01/08/2002	21	2/19/2002	42	1	deceased	1	HD	43	0	1	1	0	0	0	0	2	NA	NA	NA	NA	NA	NA	1	0	0	1	0	0	0	1	1	0	0	0	0	2	2	1	0	1
4	0	88	32385	80 to 89	male	0	White	01/02/2002	01/02/2002	0	1/17/2002	15	1	deceased	0	PIRRT-C	6	0	1	0	0	0	0	0	1	NA	NA	NA	NA	NA	NA	1	0	0	1	0	0	0	1	1	0	0	0	0	2	2	0	1	0
5	0	75	27481	70 to 79	female	0	White	12/30/2001	12/31/2001	1	1/31/2002	31	0	dialysis_dependece	1	HD	12	0	0	0	0	0	0	0	1	NA	NA	NA	NA	NA	NA	1	1	1	0	0	0	0	0	1	0	0	0	0	1	1	0	0	0
6	0	75	27495	70 to 79	male	0	White	01/10/2002	1/14/2002	4	1/31/2002	17	0	partial_recovery	1	HD	4	1	0	1	0	0	0	0	2	NA	NA	NA	NA	NA	NA	0	0	1	0	0	0	0	0	0	0	0	0	0	0	0	1	0	0
7	0	88	32211	80 to 89	male	0	White	12/16/2001	1/28/2002	43	2/23/2002	26	1	deceased	0	PIRRT	9	1	1	1	1	0	0	0	4	NA	NA	NA	NA	NA	NA	0	0	1	0	0	0	0	1	1	0	0	0	0	2	2	1	0	0
8	0	84	30905	80 to 89	female	0	White	1/23/2002	1/29/2002	6	02/12/2002	14	0	complete_recovery	1	HD	5	1	0	1	0	0	0	0	2	NA	NA	NA	NA	NA	NA	1	0	1	0	0	0	0	0	0	0	0	0	0	0	0	0	0	0
9	0	75	27537	70 to 79	female	0	White	12/01/2001	02/04/2002	65	3/30/2002	54	1	deceased	0	PIRRT	16	0	0	0	0	0	0	0	1	NA	NA	NA	NA	NA	NA	1	0	1	0	0	0	0	1	1	0	0	0	1	3	>3	0	1	0
10	0	56	20474	50 to 59	male	1	Afro-Brazilian	1/31/2002	02/01/2002	1	2/18/2002	17	0	dialysis_dependece	0	PIRRT	1	1	0	1	0	0	0	0	2	NA	NA	NA	NA	NA	NA	1	1	1	0	0	0	0	1	1	0	0	0	0	2	2	1	0	0
11	0	83	30490	80 to 89	male	0	White	02/04/2002	02/07/2002	3	2/16/2002	9	1	deceased	1	PIRRT	8	1	0	0	1	0	0	0	2	NA	NA	NA	NA	NA	NA	0	0	0	1	0	0	0	1	1	0	0	0	0	2	2	0	0	1
12	0	21	7882	20 to 29	female	0	White	02/01/2002	02/08/2002	7	02/11/2002	3	0	dialysis_dependece	1	HD	2	0	0	0	0	0	0	0	1	NA	NA	NA	NA	NA	NA	1	0	1	0	0	0	0	0	0	0	0	0	0	0	0	0	0	0
13	0	67	24650	60 to 69	female	0	White	1/26/2002	02/10/2002	15	2/25/2002	15	1	deceased	0	PIRRT	14	1	1	1	1	0	0	0	4	NA	NA	NA	NA	NA	NA	0	0	1	0	0	0	0	1	1	0	0	0	0	2	2	1	0	0
14	0	46	17102	40 to 49	male	0	White	2/17/2002	2/17/2002	0	2/25/2002	8	1	deceased	1	PIRRT	6	0	1	0	1	1	0	0	3	NA	NA	NA	NA	NA	NA	1	1	1	0	0	0	0	1	1	0	0	0	0	2	2	0	1	0
15	0	67	24537	60 to 69	male	0	White	2/21/2002	2/23/2002	2	2/24/2002	1	1	deceased	1	PIRRT-C	1	1	0	0	0	0	0	0	1	NA	NA	NA	NA	NA	NA	0	0	1	0	0	0	0	1	1	0	0	0	0	2	2	1	0	0
16	0	76	27845	70 to 79	female	0	White	01/12/2002	2/25/2002	44	2/26/2002	1	1	deceased	0	PIRRT	1	1	0	0	1	0	0	0	2	NA	NA	NA	NA	NA	NA	0	0	1	0	0	0	0	1	1	0	0	0	0	2	2	1	0	0
17	0	75	27514	70 to 79	male	0	White	1/24/2002	02/02/2002	9	3/25/2002	51	0	partial_recovery	1	HD	17	0	0	1	0	0	0	0	1	NA	NA	NA	NA	NA	NA	1	1	0	0	0	1	0	0	0	0	0	0	0	0	0	0	0	0
18	1	63	23368	60 to 69	female	0	White	03/02/2002	03/04/2002	2	3/15/2002	11	0	dialysis_dependece	0	PIRRT	2	1	1	1	0	0	0	0	3	NA	NA	NA	NA	NA	NA	0	1	1	0	0	0	0	0	1	0	0	0	0	1	1	0	0	0
19	0	78	28602	70 to 79	male	0	White	03/06/2002	03/07/2002	1	03/08/2002	1	1	deceased	0	PIRRT	1	0	1	0	1	1	0	0	3	NA	NA	NA	NA	NA	NA	0	0	0	1	0	0	0	1	1	0	0	0	0	2	2	1	0	0
20	0	86	31702	80 to 89	male	0	White	03/03/2002	03/08/2002	5	5/31/2002	84	1	deceased	1	HD	67	1	0	0	1	0	0	0	2	NA	NA	NA	NA	NA	NA	1	0	1	0	0	0	0	0	0	0	0	0	0	0	0	0	0	0
21	0	12	4427	10 to 19	male	0	White	02/11/2002	03/08/2002	25	03/08/2002	0	1	deceased	0	PIRRT	1	1	0	0	0	1	0	0	2	NA	NA	NA	NA	NA	NA	1	0	1	0	0	0	0	0	1	0	0	0	0	1	1	1	0	0
22	0	47	17328	40 to 49	female	0	White	03/07/2002	03/11/2002	4	3/20/2002	9	0	dialysis_dependece	1	HD	6	0	0	0	1	0	0	0	1	NA	NA	NA	NA	NA	NA	1	1	1	0	0	0	0	0	0	0	0	0	0	0	0	0	0	0
23	0	66	24292	60 to 69	male	0	White	3/17/2002	3/18/2002	1	3/22/2002	4	0	partial_recovery	1	HD	2	0	0	0	0	0	0	0	1	NA	NA	NA	NA	NA	NA	1	1	1	0	0	0	0	0	0	0	0	0	0	0	0	0	0	0
24	0	55	20331	50 to 59	male	0	White	3/16/2002	3/19/2002	3	3/27/2002	8	0	complete_recovery	0	HD	4	0	0	1	0	0	0	0	1	NA	NA	NA	NA	NA	NA	1	1	1	0	0	0	0	1	0	0	0	0	1	2	2	0	0	0
25	0	46	16956	40 to 49	male	0	White	3/19/2002	3/20/2002	1	4/15/2002	26	0	dialysis_dependece	0	PIRRT	17	1	1	1	1	0	0	0	4	NA	NA	NA	NA	NA	NA	1	1	1	0	0	0	0	1	1	0	0	0	0	2	2	1	0	0
26	0	84	30896	80 to 89	male	0	White	2/23/2002	3/23/2002	28	5/15/2002	53	0	dialysis_dependece	0	HD	17	0	0	1	0	1	0	0	2	NA	NA	NA	NA	NA	NA	1	1	0	0	0	1	0	0	0	0	0	0	0	0	0	0	0	0
27	0	89	32852	90 to 100	male	0	White	03/11/2002	3/25/2002	14	04/03/2002	9	1	deceased	0	HD	3	0	0	1	0	0	0	0	1	NA	NA	NA	NA	NA	NA	0	0	1	0	0	0	0	1	0	0	0	0	0	1	1	1	0	0
28	0	74	27193	70 to 79	male	0	White	3/22/2002	3/26/2002	4	04/01/2002	6	0	partial_recovery	1	HD	5	0	0	1	0	0	0	0	1	NA	NA	NA	NA	NA	NA	0	1	1	0	0	0	0	0	0	0	0	0	0	0	0	0	0	0
29	0	60	21932	60 to 69	male	0	White	3/27/2002	3/29/2002	2	3/31/2002	2	0	complete_recovery	1	PIRRT-C	1	1	0	0	1	0	0	0	2	NA	NA	NA	NA	NA	NA	0	0	0	1	0	0	0	1	1	0	0	0	0	2	2	1	0	1
30	0	77	28367	70 to 79	male	0	White	3/13/2002	04/06/2002	24	5/17/2002	41	1	deceased	0	PIRRT	19	1	0	0	0	0	0	0	1	NA	NA	NA	NA	NA	NA	0	0	0	1	0	0	0	1	1	0	0	0	0	2	2	1	0	0
31	0	75	27525	70 to 79	female	0	White	3/15/2002	04/03/2002	19	4/27/2002	24	1	deceased	1	PIRRT	21	0	1	0	1	0	0	0	2	NA	NA	NA	NA	NA	NA	0	0	1	0	0	0	0	1	1	0	0	0	0	2	2	1	0	0
32	0	84	30754	80 to 89	female	0	White	3/25/2002	04/04/2002	10	05/12/2002	38	1	deceased	0	HD	26	0	1	0	1	0	0	0	2	NA	NA	NA	NA	NA	NA	0	0	1	0	0	0	0	1	1	0	0	0	0	2	2	1	0	0
33	0	22	8088	20 to 29	male	0	White	3/29/2002	04/05/2002	7	04/08/2002	3	1	deceased	0	PIRRT	1	1	1	0	1	0	0	0	3	NA	NA	NA	NA	NA	NA	0	0	0	0	0	0	1	1	1	0	0	0	0	2	2	1	0	0
34	0	84	31040	80 to 89	male	0	White	03/07/2002	04/06/2002	30	4/24/2002	18	1	deceased	0	HD	18	0	0	1	0	1	0	0	2	NA	NA	NA	NA	NA	NA	1	0	1	0	0	0	0	1	1	0	0	0	0	2	2	1	0	0
35	0	89	32720	80 to 89	male	0	White	04/01/2002	04/02/2002	1	08/09/2002	129	1	deceased	0	HD	80	0	0	0	0	0	0	1	1	NA	NA	NA	NA	NA	NA	0	0	1	0	0	0	0	1	1	0	0	0	0	2	2	1	0	0
36	0	86	31412	80 to 89	male	0	White	03/07/2002	04/08/2002	32	4/24/2002	16	1	deceased	0	PIRRT	18	0	0	1	1	0	0	0	2	NA	NA	NA	NA	NA	NA	0	0	1	0	0	0	0	1	1	0	0	0	0	2	2	1	0	1
37	1	57	21179	50 to 59	male	0	White	04/04/2002	04/07/2002	3	5/18/2002	41	0	dialysis_dependece	1	HD	18	0	0	0	0	0	0	0	1	NA	NA	NA	NA	NA	NA	0	0	0	1	0	0	0	0	0	0	0	0	0	0	0	0	1	0
38	0	65	23799	60 to 69	male	0	White	04/06/2002	04/09/2002	3	4/15/2002	6	1	deceased	0	PIRRT	5	1	1	1	0	0	0	0	3	NA	NA	NA	NA	NA	NA	1	0	0	1	0	0	0	0	1	0	0	0	0	1	1	0	0	0
39	0	88	32191	80 to 89	female	0	White	2/16/2002	04/10/2002	53	04/12/2002	2	1	deceased	0	PIRRT	1	0	0	0	0	0	0	0	1	NA	NA	NA	NA	NA	NA	0	0	1	0	0	0	0	0	0	0	0	0	0	0	0	0	1	0
40	1	63	23231	60 to 69	female	0	White	04/12/2002	04/12/2002	0	4/13/2002	1	0	partial_recovery	1	HD	1	1	0	1	0	0	0	0	2	NA	NA	NA	NA	NA	NA	1	1	0	0	0	1	0	0	0	0	0	0	0	0	0	0	0	0
41	1	69	25472	60 to 69	female	0	White	04/12/2002	04/12/2002	0	4/18/2002	6	0	unknown_recovery	1	HD	4	1	0	1	0	0	0	0	2	NA	NA	NA	NA	NA	NA	1	1	0	0	1	0	0	0	0	0	0	0	0	0	0	0	0	0
42	1	0	15	< 2 months	male	1	Afro-Brazilian	04/10/2002	04/10/2002	0	04/11/2002	1	0	dialysis_dependece	0	HD	6	0	1	0	0	0	0	1	2	NA	NA	NA	NA	NA	NA	0	1	1	0	0	0	0	0	0	0	0	0	0	0	0	0	0	0
43	0	85	31167	80 to 89	female	1	Afro-Brazilian	10/22/2001	04/11/2002	171	4/14/2002	3	1	deceased	0	HD	3	1	1	1	1	0	0	0	4	NA	NA	NA	NA	NA	NA	0	0	1	0	0	0	0	1	1	0	0	0	0	2	2	1	0	0
44	0	40	14835	40 to 49	female	0	White	04/09/2002	4/13/2002	4	4/14/2002	1	1	deceased	1	HD	1	1	0	0	1	0	0	0	2	NA	NA	NA	NA	NA	NA	0	0	1	0	0	0	0	1	1	0	0	0	0	2	2	0	1	0
45	0	78	28852	70 to 79	male	0	White	2/23/2002	04/01/2002	37	4/17/2002	16	0	partial_recovery	1	PIRRT	5	0	0	1	0	0	0	0	1	NA	NA	NA	NA	NA	NA	1	0	1	0	0	0	0	0	0	0	0	0	0	0	0	0	0	1
46	0	54	19988	50 to 59	male	0	White	03/12/2002	4/13/2002	32	4/15/2002	2	1	deceased	1	PIRRT	3	1	0	1	1	0	0	0	3	NA	NA	NA	NA	NA	NA	0	0	0	1	0	0	0	1	1	1	0	0	0	3	>3	0	1	0
47	1	56	20493	50 to 59	male	0	White	4/15/2002	4/15/2002	0	4/30/2002	15	0	partial_recovery	1	HD	5	1	0	1	1	1	0	0	4	NA	NA	NA	NA	NA	NA	1	1	0	0	0	1	0	0	0	0	0	0	0	0	0	0	0	0
48	0	80	29424	80 to 89	male	0	White	3/24/2002	4/16/2002	23	4/17/2002	1	1	deceased	0	PIRRT	1	0	0	1	1	0	0	0	2	NA	NA	NA	NA	NA	NA	0	0	1	0	0	0	0	1	1	0	0	0	0	2	2	1	0	1
49	0	82	30216	80 to 89	female	0	White	04/07/2002	4/18/2002	11	5/19/2002	31	1	deceased	0	PIRRT	11	1	1	1	1	0	0	0	4	NA	NA	NA	NA	NA	NA	0	0	1	0	0	0	0	1	1	1	0	0	1	4	>3	1	0	1
50	1	52	19202	50 to 59	female	1	Afro-Brazilian	4/16/2002	4/18/2002	2	7/13/2002	86	0	dialysis_dependece	1	HD	36	1	0	1	0	0	0	0	2	NA	NA	NA	NA	NA	NA	1	1	0	0	0	1	0	0	0	0	0	0	0	0	0	0	0	0
51	0	63	23285	60 to 69	female	1	Afro-Brazilian	4/17/2002	4/19/2002	2	4/29/2002	10	1	deceased	0	PIRRT	4	0	0	0	1	0	0	0	1	NA	NA	NA	NA	NA	NA	1	1	1	0	0	0	0	0	1	0	0	0	0	1	1	0	0	0
52	0	74	27066	70 to 79	male	0	White	4/21/2002	4/23/2002	2	6/14/2002	52	0	dialysis_dependece	0	HD	23	0	0	1	1	0	0	0	2	NA	NA	NA	NA	NA	NA	1	0	1	0	0	0	0	1	1	0	0	0	0	2	2	0	0	0
53	0	86	31526	80 to 89	female	0	White	03/08/2002	4/22/2002	45	05/04/2002	12	1	deceased	0	PIRRT	5	0	0	1	1	0	0	0	2	NA	NA	NA	NA	NA	NA	1	0	1	0	0	0	0	1	1	0	0	0	0	2	2	1	0	0
54	1	1	446	1 to 9	female	1	Afro-Brazilian	3/20/2002	4/23/2002	34	07/12/2002	80	0	dialysis_dependece	0	PD	8	0	0	0	1	0	0	0	1	NA	NA	NA	NA	NA	NA	0	0	1	0	0	0	0	1	0	0	0	0	0	1	1	1	0	0
55	0	86	31684	80 to 89	male	0	White	3/30/2002	4/17/2002	18	4/18/2002	1	1	deceased	0	PIRRT	1	1	1	0	1	0	0	0	3	NA	NA	NA	NA	NA	NA	0	0	0	1	0	0	0	1	1	0	0	0	0	2	2	1	0	0
56	1	44	16197	40 to 49	female	0	White	4/22/2002	4/28/2002	6	5/17/2002	19	0	partial_recovery	1	HD	3	0	0	0	0	0	0	0	1	NA	NA	NA	NA	NA	NA	1	1	0	0	0	1	0	0	0	0	0	0	0	0	0	1	0	0
57	1	9	3311	1 to 9	male	0	White	04/04/2002	04/04/2002	0	04/11/2002	7	0	complete_recovery	0	PIRRT	4	1	0	1	0	0	0	0	2	NA	NA	NA	NA	NA	NA	0	0	0	0	0	0	1	1	1	0	0	0	1	3	>3	1	0	0
58	1	65	23838	60 to 69	male	0	White	04/09/2002	04/09/2002	0	04/10/2002	1	1	deceased	0	HD	1	0	0	1	0	0	0	0	1	NA	NA	NA	NA	NA	NA	1	1	0	0	0	1	0	0	0	0	0	0	0	0	0	0	0	0
59	0	63	23209	60 to 69	female	0	White	4/17/2002	05/02/2002	15	5/13/2002	11	1	deceased	1	HD	7	1	0	1	0	0	0	0	2	NA	NA	NA	NA	NA	NA	0	0	1	0	0	0	0	1	0	0	0	0	0	1	1	1	0	0
60	0	83	30408	80 to 89	female	0	White	04/12/2002	4/28/2002	16	5/30/2002	32	1	deceased	1	HD	20	0	0	0	0	0	0	0	1	NA	NA	NA	NA	NA	NA	0	0	1	0	0	0	0	0	0	0	0	0	0	0	0	0	0	0
61	0	61	22280	60 to 69	female	0	White	04/10/2002	05/03/2002	23	05/04/2002	1	0	dialysis_dependece	0	PIRRT	1	0	0	1	0	0	0	0	1	NA	NA	NA	NA	NA	NA	0	0	0	1	0	0	0	0	0	1	0	0	1	2	2	1	0	0
62	0	90	32916	90 to 100	male	0	White	04/11/2002	05/02/2002	21	5/26/2002	24	1	deceased	1	PIRRT	16	1	0	1	0	0	0	0	2	NA	NA	NA	NA	NA	NA	1	0	1	0	0	0	0	0	1	0	0	0	0	1	1	0	0	0
63	0	77	28478	70 to 79	female	0	White	4/30/2002	05/06/2002	6	5/24/2002	18	1	deceased	1	HD	16	0	0	1	0	0	0	0	1	NA	NA	NA	NA	NA	NA	1	0	1	0	0	0	0	1	0	0	0	0	0	1	1	0	0	0
64	0	63	23159	60 to 69	female	0	White	4/15/2002	05/06/2002	21	05/06/2002	0	1	deceased	0	PIRRT	1	0	0	0	1	0	0	0	1	NA	NA	NA	NA	NA	NA	1	0	1	0	0	0	0	0	1	0	0	0	0	1	1	1	0	0
65	0	70	25808	70 to 79	male	0	White	08/06/2002	08/07/2002	1	9/16/2002	40	0	partial_recovery	0	PIRRT-C	42	1	0	0	0	0	0	0	2	NA	NA	NA	NA	NA	NA	0	0	0	1	0	0	0	1	1	1	1	0	0	4	>3	0	0	1
66	0	50	18447	50 to 59	male	1	Afro-Brazilian	05/05/2002	05/07/2002	2	5/13/2002	6	1	deceased	0	HD	3	1	0	1	1	0	0	0	3	NA	NA	NA	NA	NA	NA	0	0	1	0	0	0	0	1	1	0	0	0	0	2	2	1	0	0
67	0	56	20803	50 to 59	female	0	White	05/07/2002	05/10/2002	3	05/11/2002	1	1	deceased	0	PIRRT	1	1	0	0	1	0	0	0	2	NA	NA	NA	NA	NA	NA	0	0	0	1	0	0	0	1	1	0	0	0	0	2	2	1	0	0
68	0	65	23851	60 to 69	male	1	Afro-Brazilian	05/06/2002	05/10/2002	4	05/11/2002	1	1	deceased	1	PIRRT	1	1	1	1	1	1	0	0	5	NA	NA	NA	NA	NA	NA	0	0	1	0	0	0	0	1	1	0	0	0	0	2	2	1	0	0
69	0	85	31325	80 to 89	female	0	White	4/13/2002	05/10/2002	27	5/18/2002	8	1	deceased	0	PIRRT	6	0	1	1	0	0	0	0	2	NA	NA	NA	NA	NA	NA	0	0	1	0	0	0	0	1	1	0	0	0	0	2	2	1	0	0
70	0	77	28273	70 to 79	female	0	White	05/08/2002	05/10/2002	2	05/11/2002	1	1	deceased	1	PIRRT-C	1	1	1	1	1	0	0	0	4	NA	NA	NA	NA	NA	NA	0	1	0	1	0	0	0	1	1	0	0	0	0	2	2	0	0	1
71	0	89	32636	80 to 89	male	0	White	02/05/2002	05/10/2002	94	05/12/2002	2	1	deceased	0	PIRRT	1	1	0	0	0	0	0	0	1	NA	NA	NA	NA	NA	NA	0	0	1	0	0	0	0	1	1	0	1	0	0	3	>3	1	0	0
72	0	73	26970	70 to 79	female	0	White	05/10/2002	5/14/2002	4	5/29/2002	15	1	deceased	0	PIRRT	5	1	0	0	0	1	0	0	2	NA	NA	NA	NA	NA	NA	1	0	1	0	0	0	0	0	0	0	0	0	0	0	0	1	0	0
73	0	84	30752	80 to 89	female	0	White	05/02/2002	5/13/2002	11	5/25/2002	12	1	deceased	0	PIRRT	5	0	1	1	1	0	0	0	3	NA	NA	NA	NA	NA	NA	0	0	1	0	0	0	0	1	1	0	0	0	0	2	2	1	0	1
74	0	60	21984	60 to 69	female	0	White	5/15/2002	5/15/2002	0	5/16/2002	1	1	deceased	0	PIRRT	1	1	1	1	1	0	0	0	4	NA	NA	NA	NA	NA	NA	0	0	0	1	0	0	0	1	1	0	0	0	0	2	2	1	0	0
75	0	73	26931	70 to 79	male	0	White	5/14/2002	5/16/2002	2	06/01/2002	16	0	dialysis_dependece	1	HD	11	0	0	1	0	1	0	0	2	NA	NA	NA	NA	NA	NA	0	1	1	0	0	0	0	0	0	0	0	0	0	0	0	0	0	0
76	0	70	25597	70 to 79	male	0	White	5/13/2005	5/19/2005	6	5/28/2005	9	1	deceased	1	HD	5	0	0	1	0	0	0	0	1	NA	NA	NA	NA	NA	NA	1	0	1	0	0	0	0	0	0	0	0	0	0	0	0	0	0	0
77	0	31	11539	30 to 39	female	0	White	05/06/2002	05/06/2002	0	5/18/2002	12	0	dialysis_dependece	1	HD	12	0	0	1	1	0	0	0	2	NA	NA	NA	NA	NA	NA	1	1	1	0	0	0	0	0	0	0	0	0	0	0	0	1	0	0
78	0	56	20489	50 to 59	male	0	White	5/16/2002	5/16/2002	0	06/08/2002	23	0	dialysis_dependece	0	HD	9	0	0	0	1	0	0	0	1	NA	NA	NA	NA	NA	NA	1	1	1	0	0	0	0	1	1	0	0	0	0	2	2	1	0	0
79	0	50	18314	50 to 59	male	0	White	5/13/2002	5/17/2002	4	5/17/2002	0	1	deceased	0	PIRRT	1	1	1	1	1	0	0	0	4	NA	NA	NA	NA	NA	NA	0	1	1	0	0	0	0	1	1	0	1	0	0	3	>3	1	0	0
80	0	80	29471	80 to 89	female	0	White	1/15/2002	5/21/2002	126	06/01/2002	11	1	deceased	0	HD	4	1	0	1	0	0	0	0	2	NA	NA	NA	NA	NA	NA	0	0	1	0	0	0	0	1	1	0	0	1	0	3	>3	0	0	0
81	0	23	8686	20 to 29	male	0	White	5/16/2002	5/17/2002	1	5/28/2002	11	0	complete_recovery	1	HD	3	0	1	1	0	1	0	0	3	NA	NA	NA	NA	NA	NA	0	1	0	0	0	0	1	0	0	0	0	0	0	0	0	0	0	0
82	0	62	22696	60 to 69	male	1	Afro-Brazilian	05/12/2002	5/20/2002	8	6/13/2002	24	1	deceased	0	PIRRT	11	1	0	1	1	0	0	0	3	NA	NA	NA	NA	NA	NA	0	0	0	0	0	0	1	1	1	0	0	0	0	2	2	1	0	0
83	0	59	21709	50 to 59	female	0	White	5/13/2002	5/16/2002	3	06/01/2002	16	0	dialysis_dependece	1	HD	10	1	0	1	0	0	0	0	2	NA	NA	NA	NA	NA	NA	1	1	1	0	0	0	0	0	0	0	0	0	0	0	0	0	0	0
84	0	88	32297	80 to 89	female	0	White	05/07/2002	5/14/2002	7	07/01/2002	48	0	complete_recovery	0	HD	16	0	0	1	0	0	0	0	1	NA	NA	NA	NA	NA	NA	1	0	1	0	0	0	0	0	0	0	0	0	1	1	1	0	0	0
85	0	78	28848	70 to 79	female	0	White	05/05/2002	5/16/2002	11	06/01/2002	16	1	deceased	0	HD	9	1	1	1	1	0	0	0	4	NA	NA	NA	NA	NA	NA	0	0	0	1	0	0	0	1	1	1	0	0	1	4	>3	1	0	0
86	0	74	27179	70 to 79	male	0	White	03/10/2002	5/22/2002	73	7/13/2002	52	1	deceased	0	HD	31	1	0	1	1	0	0	0	3	NA	NA	NA	NA	NA	NA	1	0	1	0	0	0	0	1	1	0	0	0	0	2	2	1	0	0
87	0	0	28	< 2 months	female	1	Afro-Brazilian	4/28/2002	5/25/2002	27	5/27/2002	2	1	deceased	0	PD	4	1	0	0	0	0	0	0	1	NA	NA	NA	NA	NA	NA	0	0	1	0	0	0	0	1	0	0	0	0	0	1	1	1	0	0
88	0	83	30393	80 to 89	male	0	White	5/23/2002	5/25/2002	2	5/29/2002	4	1	deceased	0	HD	4	1	1	1	0	0	0	0	3	NA	NA	NA	NA	NA	NA	1	0	1	0	0	0	0	1	1	0	0	0	0	2	2	1	0	0
89	0	64	23560	60 to 69	male	0	White	5/15/2002	5/24/2002	9	5/29/2002	5	1	deceased	0	PIRRT	3	1	1	1	0	1	0	0	4	NA	NA	NA	NA	NA	NA	0	0	1	0	0	0	0	1	1	0	0	0	0	2	2	1	0	0
90	0	62	22989	60 to 69	female	0	White	4/27/2002	5/26/2002	29	06/01/2002	6	1	deceased	0	HD	6	0	0	1	1	0	0	0	2	NA	NA	NA	NA	NA	NA	0	0	1	0	0	0	0	1	1	1	1	0	0	4	>3	1	0	0
91	0	54	19868	50 to 59	male	0	White	05/09/2002	05/09/2002	0	05/11/2002	2	0	unknown_recovery	0	PIRRT	6	0	1	1	0	1	0	0	3	NA	NA	NA	NA	NA	NA	1	0	1	0	0	0	0	0	1	0	0	0	0	1	1	0	1	1
92	0	84	30687	80 to 89	male	0	White	5/22/2002	5/26/2002	4	07/02/2002	37	0	dialysis_dependece	0	PIRRT	3	1	1	1	1	0	0	0	4	NA	NA	NA	NA	NA	NA	0	0	1	0	0	0	0	1	1	0	0	0	0	2	2	1	0	0
93	0	66	24216	60 to 69	male	0	White	5/21/2002	5/29/2002	8	07/03/2002	35	1	deceased	0	PIRRT	28	0	1	1	0	1	0	0	3	NA	NA	NA	NA	NA	NA	0	0	0	1	0	0	0	1	1	0	0	0	0	2	2	0	1	0
94	1	71	26022	70 to 79	male	1	Afro-Brazilian	11/11/2002	11/17/2002	6	12/30/2002	43	0	partial_recovery	0	HD	2	1	0	1	0	1	0	0	3	NA	NA	NA	NA	NA	NA	0	0	1	0	0	0	0	0	1	0	0	0	0	1	1	0	0	0
95	0	57	20841	50 to 59	male	0	White	05/10/2002	5/24/2002	14	7/13/2002	50	1	deceased	0	PIRRT	7	1	0	1	0	0	0	0	2	NA	NA	NA	NA	NA	NA	1	0	1	0	0	0	0	1	1	0	0	0	1	3	>3	0	1	0
96	0	62	22872	60 to 69	male	0	White	5/23/2002	5/26/2002	3	06/08/2002	13	1	deceased	0	HD	8	0	0	0	0	0	0	0	1	NA	NA	NA	NA	NA	NA	0	0	1	0	0	0	0	1	1	0	0	0	0	2	2	0	0	0
97	0	70	25901	70 to 79	male	0	White	3/30/2006	04/04/2006	5	05/09/2006	35	1	deceased	0	HD	1	1	0	1	0	0	0	0	2	NA	NA	NA	NA	NA	NA	1	0	1	0	0	0	0	1	1	0	0	0	0	2	2	1	0	0
98	0	40	14714	40 to 49	male	0	White	5/23/2002	5/31/2002	8	06/01/2002	1	1	deceased	0	PIRRT	1	1	0	0	1	0	0	0	2	NA	NA	NA	NA	NA	NA	0	0	1	0	0	0	0	1	1	0	1	0	0	3	>3	1	0	0
99	0	62	22716	60 to 69	female	0	White	06/01/2002	06/01/2002	0	6/17/2002	16	0	dialysis_dependece	1	HD	9	0	0	0	1	0	0	0	1	NA	NA	NA	NA	NA	NA	1	0	1	0	0	0	0	0	0	0	0	0	0	0	0	0	0	0
100	0	78	28768	70 to 79	female	0	White	5/25/2002	06/04/2002	10	6/13/2002	9	1	deceased	0	PIRRT	9	1	1	1	1	0	0	0	4	NA	NA	NA	NA	NA	NA	0	0	1	0	0	0	0	1	1	0	0	0	0	2	2	1	0	0
101	0	47	17433	40 to 49	male	0	White	5/28/2002	06/08/2002	11	6/15/2002	7	1	deceased	1	HD	7	0	0	1	0	0	0	0	1	NA	NA	NA	NA	NA	NA	1	0	0	1	0	0	0	0	0	0	0	0	0	0	0	0	0	0
102	0	85	31058	80 to 89	female	0	White	4/28/2002	06/07/2002	40	06/08/2002	1	1	deceased	0	PIRRT	1	1	1	1	1	0	0	0	4	NA	NA	NA	NA	NA	NA	0	0	1	0	0	0	0	1	1	0	0	0	0	2	2	1	0	0
103	0	49	18187	40 to 49	female	0	White	06/08/2002	06/08/2002	0	11/27/2002	172	0	dialysis_dependece	1	HD	27	1	1	0	1	0	0	0	3	NA	NA	NA	NA	NA	NA	1	0	0	1	0	0	0	1	1	0	0	0	0	2	2	0	0	1
104	0	82	30017	80 to 89	female	0	White	06/09/2002	06/09/2002	0	08/09/2002	61	0	complete_recovery	0	HD	7	0	0	1	0	0	0	0	1	NA	NA	NA	NA	NA	NA	1	1	0	0	0	1	0	0	0	0	0	0	0	0	0	0	0	0
105	0	74	27169	70 to 79	male	0	White	4/15/2002	06/10/2002	56	6/24/2002	14	1	deceased	0	PIRRT	7	0	0	0	1	1	0	0	2	NA	NA	NA	NA	NA	NA	0	0	1	0	0	0	0	1	1	0	0	0	0	2	2	1	0	0
106	1	61	22452	60 to 69	female	1	Afro-Brazilian	5/24/2002	06/11/2002	18	9/25/2002	106	1	deceased	0	HD	38	0	0	0	0	0	0	0	1	NA	NA	NA	NA	NA	NA	0	0	0	1	0	0	0	0	0	0	0	0	0	0	0	1	0	0
107	0	63	23052	60 to 69	male	1	Afro-Brazilian	5/28/2002	6/14/2002	17	7/30/2002	46	1	deceased	0	PIRRT	5	1	0	0	1	0	0	0	2	NA	NA	NA	NA	NA	NA	0	0	1	0	0	0	0	1	1	0	1	0	0	3	>3	1	0	0
108	0	95	35053	90 to 100	female	0	White	5/18/2002	6/15/2002	28	6/20/2002	5	1	deceased	1	HD	5	1	0	1	0	0	0	0	2	NA	NA	NA	NA	NA	NA	0	0	0	1	0	0	0	1	1	0	0	0	0	2	2	1	0	0
109	0	85	31330	80 to 89	male	0	White	04/12/2002	6/21/2002	70	8/16/2002	56	0	complete_recovery	0	PIRRT	1	0	0	1	0	0	0	0	1	NA	NA	NA	NA	NA	NA	1	0	1	0	0	0	0	0	0	0	0	0	0	0	0	1	0	0
110	0	54	19789	50 to 59	female	0	White	6/20/2002	6/21/2002	1	07/01/2002	10	0	partial_recovery	1	HD	6	0	0	1	1	1	0	0	3	NA	NA	NA	NA	NA	NA	0	1	1	0	0	0	0	0	0	0	0	0	0	0	0	0	0	0
111	0	69	25309	60 to 69	female	0	White	06/07/2002	6/21/2002	14	6/22/2002	1	1	deceased	0	PIRRT	1	1	0	0	0	0	0	0	1	NA	NA	NA	NA	NA	NA	1	0	1	0	0	0	0	1	1	0	0	0	0	2	2	1	0	0
112	0	37	13696	30 to 39	male	0	White	6/23/2002	6/24/2002	1	6/24/2002	0	1	deceased	0	PIRRT	1	1	0	1	1	1	0	0	4	NA	NA	NA	NA	NA	NA	0	1	1	0	0	0	0	1	1	0	0	0	0	2	2	1	0	0
113	0	74	27356	70 to 79	male	0	White	6/19/2002	6/22/2002	3	6/24/2002	2	1	deceased	0	PIRRT	2	1	1	0	1	1	0	0	4	NA	NA	NA	NA	NA	NA	0	0	1	0	0	0	0	1	1	0	0	0	0	2	2	0	0	0
114	0	81	29693	80 to 89	male	0	White	5/29/2002	5/31/2002	2	6/23/2002	23	0	partial_recovery	1	PIRRT	11	1	0	1	1	0	0	0	3	NA	NA	NA	NA	NA	NA	1	0	0	1	0	0	0	1	0	0	0	0	0	1	1	0	0	0
115	0	84	31014	80 to 89	male	0	White	5/19/2002	07/01/2002	43	7/26/2002	25	1	deceased	0	PIRRT	12	1	0	1	0	0	0	0	2	NA	NA	NA	NA	NA	NA	0	0	1	0	0	0	0	1	1	0	0	1	1	4	>3	1	0	0
116	0	86	31555	80 to 89	female	0	White	07/01/2002	07/01/2002	0	07/05/2002	4	1	deceased	1	PIRRT	3	1	1	1	1	1	0	0	5	NA	NA	NA	NA	NA	NA	0	0	1	0	0	0	0	1	1	0	0	0	0	2	2	1	0	1
117	0	27	9941	20 to 29	female	0	White	6/20/2002	6/30/2002	10	07/02/2002	2	1	deceased	0	PIRRT	1	1	1	0	0	0	0	0	2	NA	NA	NA	NA	NA	NA	0	0	0	1	0	0	0	1	1	1	1	0	0	4	>3	0	1	0
118	0	73	26996	70 to 79	male	0	White	6/30/2002	07/02/2002	2	07/03/2002	1	1	deceased	1	PIRRT	1	1	0	1	1	0	0	0	3	NA	NA	NA	NA	NA	NA	0	0	1	0	0	0	0	1	1	0	0	0	0	2	2	0	0	1
119	0	84	30969	80 to 89	male	1	Afro-Brazilian	6/24/2002	6/27/2002	3	7/21/2002	24	1	deceased	0	PIRRT-C	14	1	1	1	1	0	0	0	4	NA	NA	NA	NA	NA	NA	0	0	1	0	0	0	0	1	1	0	0	0	0	2	2	1	0	0
120	0	71	26003	70 to 79	male	0	White	7/27/2002	08/10/2002	14	08/12/2002	2	1	deceased	0	PIRRT	4	1	0	0	0	0	0	0	1	NA	NA	NA	NA	NA	NA	0	0	1	0	0	0	0	1	1	0	0	0	0	2	2	1	0	0
121	0	63	23283	60 to 69	female	0	White	6/26/2002	07/04/2002	8	07/05/2002	1	1	deceased	0	PIRRT	1	1	1	0	1	0	0	0	3	NA	NA	NA	NA	NA	NA	0	0	1	0	0	0	0	1	1	0	0	0	0	2	2	0	1	1
122	0	32	11805	30 to 39	female	1	Afro-Brazilian	06/06/2002	6/22/2002	16	7/19/2002	27	1	deceased	0	HD	14	1	0	1	1	0	0	0	3	NA	NA	NA	NA	NA	NA	1	0	1	0	0	0	0	0	0	0	0	0	0	0	0	0	0	0
123	0	53	19684	50 to 59	male	0	White	6/23/2002	07/06/2002	13	07/10/2002	4	0	unknown_recovery	0	PIRRT	3	1	0	1	0	0	0	0	2	NA	NA	NA	NA	NA	NA	0	0	0	0	0	0	1	1	1	0	0	0	0	2	2	1	0	0
124	0	71	26205	70 to 79	female	1	Afro-Brazilian	10/03/2002	10/03/2002	0	10/18/2002	15	1	deceased	1	PIRRT-C	18	1	1	0	1	0	0	0	3	NA	NA	NA	NA	NA	NA	0	0	0	1	0	0	0	1	1	1	0	0	0	3	>3	1	0	0
125	0	71	26190	70 to 79	male	0	White	09/07/2003	9/15/2003	8	11/12/2003	58	0	partial_recovery	0	HD	20	0	1	1	0	1	0	0	3	NA	NA	NA	NA	NA	NA	0	0	0	1	0	0	0	1	1	0	0	0	1	3	>3	1	0	0
126	0	57	21003	50 to 59	male	0	White	6/16/2002	07/07/2002	21	07/11/2002	4	1	deceased	0	HD	3	0	0	1	0	0	0	0	1	NA	NA	NA	NA	NA	NA	0	0	1	0	0	0	0	1	0	0	0	0	1	2	2	1	0	0
127	0	74	27106	70 to 79	female	0	White	07/05/2002	07/08/2002	3	07/10/2002	2	1	deceased	1	PIRRT	2	1	1	0	1	0	0	0	3	NA	NA	NA	NA	NA	NA	0	0	0	1	0	0	0	1	1	0	0	0	0	2	2	0	0	1
128	0	78	28747	70 to 79	female	0	White	06/08/2002	07/07/2002	29	07/11/2002	4	0	partial_recovery	0	PIRRT	7	1	0	1	1	0	0	0	3	NA	NA	NA	NA	NA	NA	0	0	1	0	0	0	0	1	1	0	0	0	0	2	2	1	0	0
129	0	75	27410	70 to 79	male	0	White	06/01/2002	07/01/2002	30	10/07/2002	98	0	dialysis_dependece	1	HD	42	0	0	1	0	1	0	0	2	NA	NA	NA	NA	NA	NA	0	1	1	0	0	0	0	0	0	0	0	0	0	0	0	0	0	0
130	0	23	8649	20 to 29	male	0	White	07/09/2002	07/09/2002	0	7/13/2002	4	1	deceased	0	HD	3	1	1	1	1	0	0	0	4	NA	NA	NA	NA	NA	NA	0	1	1	0	0	0	0	1	0	0	1	0	1	3	>3	1	0	0
131	0	68	24886	60 to 69	male	0	White	6/26/2002	07/09/2002	13	7/20/2002	11	1	deceased	0	PIRRT	5	1	0	0	1	0	0	0	2	NA	NA	NA	NA	NA	NA	0	0	1	0	0	0	0	1	1	0	0	0	0	2	2	1	0	0
132	0	86	31417	80 to 89	female	0	White	07/08/2002	07/09/2002	1	7/13/2002	4	1	deceased	0	PIRRT	2	0	1	1	1	0	0	0	3	NA	NA	NA	NA	NA	NA	1	0	1	0	0	0	0	1	1	0	0	0	0	2	2	0	0	1
133	0	78	28596	70 to 79	male	0	White	6/15/2002	07/09/2002	24	07/11/2002	2	1	deceased	0	PIRRT	2	0	0	1	1	0	0	0	2	NA	NA	NA	NA	NA	NA	1	0	1	0	0	0	0	1	1	0	0	0	1	3	>3	1	0	0
134	0	68	24966	60 to 69	male	0	White	07/09/2002	07/11/2002	2	7/29/2002	18	0	partial_recovery	1	HD	12	0	0	0	0	0	0	1	1	NA	NA	NA	NA	NA	NA	1	1	1	0	0	0	0	0	0	0	0	0	0	0	0	0	0	0
135	0	63	23346	60 to 69	male	0	White	5/27/2002	07/10/2002	44	07/11/2002	1	1	deceased	0	PIRRT	1	1	0	0	1	1	0	0	3	NA	NA	NA	NA	NA	NA	0	0	1	0	0	0	0	1	1	0	1	0	0	3	>3	1	0	0
136	0	10	3830	10 to 19	male	0	White	07/10/2002	07/10/2002	0	07/11/2002	1	0	dialysis_dependece	0	PIRRT	2	1	0	0	1	0	0	0	2	NA	NA	NA	NA	NA	NA	0	1	1	0	0	0	0	1	1	0	0	0	0	2	2	1	0	0
137	0	53	19685	50 to 59	female	0	White	6/19/2002	07/01/2002	12	7/23/2002	22	0	dialysis_dependece	1	HD	10	0	0	0	0	1	0	0	1	NA	NA	NA	NA	NA	NA	1	1	0	0	0	0	0	0	0	0	0	0	0	0	0	1	0	0
138	0	77	28435	70 to 79	male	0	White	07/10/2002	07/11/2002	1	7/28/2002	17	0	partial_recovery	0	HD	5	0	0	1	0	1	0	0	2	NA	NA	NA	NA	NA	NA	1	1	0	0	0	1	0	0	0	0	0	0	1	1	1	0	0	0
139	0	76	28013	70 to 79	female	1	Afro-Brazilian	07/11/2002	07/11/2002	0	7/19/2002	8	0	unknown_recovery	0	HD	3	0	0	1	0	1	0	0	2	NA	NA	NA	NA	NA	NA	1	1	1	0	0	0	0	0	0	0	0	0	0	0	0	0	0	1
140	0	80	29355	80 to 89	male	0	White	3/30/2002	07/01/2002	93	7/13/2002	12	1	deceased	0	PIRRT	6	0	0	0	1	0	0	0	1	NA	NA	NA	NA	NA	NA	0	0	1	0	0	0	0	1	1	0	0	0	0	2	2	1	0	0
141	0	79	29102	70 to 79	female	0	White	06/02/2002	07/10/2002	38	7/25/2002	15	1	deceased	0	PIRRT	7	0	0	1	0	0	0	0	1	NA	NA	NA	NA	NA	NA	1	0	1	0	0	0	0	1	1	0	0	0	0	2	2	1	0	0
142	0	59	21645	50 to 59	male	0	White	07/01/2002	07/10/2002	9	07/12/2002	2	1	deceased	0	PIRRT	1	1	0	1	0	0	0	0	2	NA	NA	NA	NA	NA	NA	0	0	0	1	0	0	0	1	1	0	0	0	0	2	2	1	0	0
143	0	0	6	< 2 months	male	0	White	07/07/2002	07/10/2002	3	7/18/2002	8	0	dialysis_dependece	1	PD	3	1	0	0	1	0	0	0	2	NA	NA	NA	NA	NA	NA	0	0	0	1	0	0	0	1	1	0	0	0	0	2	2	0	0	1
144	0	97	35481	90 to 100	female	0	White	07/05/2002	7/14/2002	9	7/15/2002	1	1	deceased	0	PIRRT	1	1	1	0	1	0	0	0	3	NA	NA	NA	NA	NA	NA	0	0	1	0	0	0	0	1	1	0	0	0	0	2	2	1	0	0
145	0	83	30461	80 to 89	male	1	Afro-Brazilian	07/10/2002	7/15/2002	5	7/16/2002	1	1	deceased	0	PIRRT	1	1	1	0	1	0	0	0	3	NA	NA	NA	NA	NA	NA	0	0	1	0	0	0	0	1	1	0	0	0	0	2	2	1	0	0
146	0	66	24291	60 to 69	female	0	White	6/24/2002	07/11/2002	17	8/29/2002	49	1	deceased	0	PIRRT-C	26	0	1	1	1	1	0	0	4	NA	NA	NA	NA	NA	NA	0	0	1	0	0	0	0	1	1	0	0	0	0	2	2	1	0	0
147	1	45	16468	40 to 49	male	0	White	7/15/2002	7/15/2002	0	7/27/2002	12	0	partial_recovery	1	HD	6	0	0	0	0	0	0	0	1	NA	NA	NA	NA	NA	NA	1	1	1	0	0	0	0	0	0	0	0	0	0	0	0	0	0	0
148	0	53	19490	50 to 59	male	0	White	7/16/2002	7/16/2002	0	08/12/2002	27	0	dialysis_dependece	0	HD	7	1	1	1	0	0	0	0	3	NA	NA	NA	NA	NA	NA	0	0	0	0	0	1	0	0	0	0	0	0	0	0	0	0	0	0
149	0	37	13766	30 to 39	male	0	White	07/12/2002	7/15/2002	3	8/20/2002	36	1	deceased	0	HD	18	0	1	1	0	0	0	0	2	NA	NA	NA	NA	NA	NA	1	1	1	0	0	0	0	1	0	0	0	0	0	1	1	1	0	0
150	0	79	29182	80 to 89	female	0	White	6/28/2002	7/16/2002	18	7/22/2002	6	1	deceased	1	PIRRT	7	1	1	0	1	0	0	0	3	NA	NA	NA	NA	NA	NA	0	0	1	0	0	0	0	1	1	0	0	0	0	2	2	0	0	1
151	0	78	28604	70 to 79	male	0	White	6/24/2002	7/16/2002	22	08/10/2002	25	1	deceased	0	HD	13	0	0	1	0	0	0	0	1	NA	NA	NA	NA	NA	NA	1	0	0	1	0	0	0	1	1	1	0	0	0	3	>3	1	0	0
152	0	68	25018	60 to 69	male	0	White	7/16/2002	7/17/2002	1	08/08/2002	22	0	partial_recovery	0	HD	11	1	1	1	0	0	0	0	3	NA	NA	NA	NA	NA	NA	1	1	1	0	0	0	0	0	0	0	0	0	0	0	0	0	0	0
153	0	79	29020	70 to 79	female	0	White	07/11/2002	7/18/2002	7	7/22/2002	4	1	deceased	0	PIRRT	3	0	0	1	1	0	0	0	2	NA	NA	NA	NA	NA	NA	1	0	0	1	0	0	0	0	1	0	0	0	0	1	1	0	0	1
154	0	54	19769	50 to 59	male	0	White	07/12/2002	7/17/2002	5	8/25/2002	39	1	deceased	0	PIRRT	24	0	0	1	1	0	0	0	2	NA	NA	NA	NA	NA	NA	1	0	0	1	0	0	0	1	1	0	0	0	0	2	2	0	0	0
155	0	86	31666	80 to 89	male	0	White	7/15/2002	7/20/2002	5	08/02/2002	13	1	deceased	0	PIRRT	9	1	1	1	1	0	0	0	4	NA	NA	NA	NA	NA	NA	0	0	1	0	0	0	0	1	1	0	0	0	0	2	2	1	0	0
156	0	41	15210	40 to 49	male	1	Afro-Brazilian	7/15/2002	7/20/2002	5	08/02/2002	13	0	dialysis_dependece	0	HD	8	1	0	1	0	0	0	0	2	NA	NA	NA	NA	NA	NA	0	1	1	0	0	0	0	0	0	0	1	0	0	1	1	1	0	0
157	0	75	27578	70 to 79	female	0	White	05/09/2002	05/09/2002	0	6/26/2002	48	1	deceased	0	PIRRT	1	1	0	1	1	0	0	0	3	NA	NA	NA	NA	NA	NA	0	1	1	0	0	0	0	1	1	0	0	0	0	2	2	1	0	0
158	0	92	33747	90 to 100	female	0	White	7/16/2002	7/22/2002	6	8/14/2002	23	1	deceased	1	PIRRT	20	1	0	0	1	0	0	0	2	NA	NA	NA	NA	NA	NA	0	0	1	0	0	0	0	1	1	0	0	0	0	2	2	1	0	0
159	0	80	29376	80 to 89	male	0	White	7/26/2002	7/26/2002	0	7/24/2003	363	1	deceased	0	PIRRT	246	0	0	1	0	1	0	0	2	NA	NA	NA	NA	NA	NA	0	0	1	0	0	0	0	1	1	0	0	0	1	3	>3	1	0	0
160	1	67	24776	60 to 69	female	0	White	7/25/2002	7/27/2002	2	08/03/2002	7	1	deceased	0	HD	4	1	1	1	0	0	0	0	3	NA	NA	NA	NA	NA	NA	0	1	1	0	0	0	0	1	1	1	0	0	1	4	>3	1	0	0
161	0	71	26035	70 to 79	male	0	White	06/05/2003	6/16/2003	11	07/01/2003	15	0	partial_recovery	0	PIRRT-C	6	1	0	1	1	0	0	0	3	NA	NA	NA	NA	NA	NA	0	0	1	0	0	0	0	1	1	0	0	0	0	2	2	0	0	0
162	0	74	27172	70 to 79	female	0	White	7/21/2002	7/25/2002	4	08/12/2002	18	1	deceased	0	PIRRT	6	1	0	0	0	0	0	0	1	NA	NA	NA	NA	NA	NA	1	0	1	0	0	0	0	0	0	0	0	0	0	0	0	1	0	1
163	0	79	28907	70 to 79	female	0	White	06/05/2002	7/29/2002	54	8/14/2002	16	0	partial_recovery	0	HD	7	1	1	1	1	1	0	0	5	NA	NA	NA	NA	NA	NA	0	1	0	0	0	1	0	1	0	0	0	0	0	1	1	1	0	0
164	0	44	16283	40 to 49	male	1	Afro-Brazilian	7/23/2002	7/27/2002	4	08/02/2002	6	1	deceased	0	PIRRT	6	1	1	1	1	0	0	0	4	NA	NA	NA	NA	NA	NA	0	0	1	0	0	0	0	1	1	1	0	0	0	3	>3	1	0	0
165	0	54	19980	50 to 59	female	0	White	7/27/2002	7/30/2002	3	8/16/2002	17	0	complete_recovery	1	PIRRT	4	1	1	0	0	0	0	0	2	NA	NA	NA	NA	NA	NA	0	1	1	0	0	0	0	1	1	0	0	0	0	2	2	1	0	0
166	0	87	31991	80 to 89	female	0	White	07/10/2002	7/31/2002	21	08/01/2002	1	1	deceased	1	PIRRT	2	1	1	1	0	0	0	0	3	NA	NA	NA	NA	NA	NA	0	0	1	0	0	0	0	1	1	0	0	0	0	2	2	1	0	0
167	0	51	18905	50 to 59	male	1	Afro-Brazilian	7/23/2002	7/30/2002	7	08/07/2002	8	1	deceased	1	PIRRT	7	0	1	1	0	0	0	1	3	NA	NA	NA	NA	NA	NA	0	0	0	1	0	0	0	1	1	0	1	0	0	3	>3	0	0	1
168	0	84	30881	80 to 89	male	0	White	7/30/2002	7/31/2002	1	08/10/2002	10	0	partial_recovery	1	HD	4	0	0	1	0	0	0	0	1	NA	NA	NA	NA	NA	NA	1	1	1	0	0	0	0	0	0	0	0	0	1	1	1	1	0	0
169	0	51	18941	50 to 59	male	1	Afro-Brazilian	7/29/2002	7/30/2002	1	8/16/2002	17	0	dialysis_dependece	0	HD	9	1	1	1	1	0	0	0	4	NA	NA	NA	NA	NA	NA	1	1	1	0	0	0	0	1	1	0	0	0	0	2	2	0	0	0
170	0	75	27656	70 to 79	male	0	White	07/12/2002	7/31/2002	19	08/03/2002	3	1	deceased	0	PIRRT	2	1	0	1	1	0	0	0	3	NA	NA	NA	NA	NA	NA	0	0	1	0	0	0	0	1	1	0	1	0	1	4	>3	1	0	0
171	0	83	30426	80 to 89	male	0	White	7/22/2002	08/01/2002	10	08/04/2002	3	1	deceased	1	PIRRT	4	1	1	0	1	0	0	0	3	NA	NA	NA	NA	NA	NA	0	0	1	0	0	0	0	1	0	0	0	0	0	1	1	0	0	1
172	0	88	32364	80 to 89	male	0	White	7/28/2002	7/28/2002	0	7/30/2002	2	1	deceased	0	HD	1	1	0	0	1	0	0	0	2	NA	NA	NA	NA	NA	NA	1	1	1	0	0	0	0	1	1	0	0	0	0	2	2	0	0	1
173	0	76	28121	70 to 79	female	0	White	7/31/2002	08/01/2002	1	8/18/2002	17	0	partial_recovery	1	HD	9	0	0	1	1	0	0	0	2	NA	NA	NA	NA	NA	NA	1	0	0	1	0	0	0	0	0	0	0	0	0	0	0	0	1	0
174	0	74	27085	70 to 79	male	0	White	7/20/2002	08/01/2002	12	08/02/2002	1	1	deceased	0	PIRRT	1	1	1	1	1	1	0	0	5	NA	NA	NA	NA	NA	NA	1	0	0	1	0	0	0	1	1	1	0	0	1	4	>3	0	0	0
175	0	79	28988	70 to 79	male	1	Afro-Brazilian	08/01/2002	08/02/2002	1	08/06/2002	4	1	deceased	0	HD	3	0	1	1	0	0	0	1	3	NA	NA	NA	NA	NA	NA	1	0	0	0	0	1	0	0	1	1	0	1	0	3	>3	0	0	0
176	0	64	23589	60 to 69	female	0	White	7/29/2002	08/03/2002	5	08/05/2002	2	1	deceased	0	PIRRT	1	0	1	1	1	0	0	0	3	NA	NA	NA	NA	NA	NA	1	0	1	0	0	0	0	0	0	0	0	0	0	0	0	1	0	1
177	0	65	23771	60 to 69	male	0	White	08/03/2002	08/04/2002	1	08/09/2002	5	0	partial_recovery	0	HD	1	0	1	1	0	0	0	0	2	NA	NA	NA	NA	NA	NA	0	1	1	0	0	0	0	1	1	0	0	0	0	2	2	1	0	0
178	0	79	28897	70 to 79	male	0	White	07/09/2002	08/03/2002	25	08/04/2002	1	1	deceased	1	HD	1	1	1	1	1	1	0	0	5	NA	NA	NA	NA	NA	NA	0	0	0	1	0	0	0	1	1	0	0	0	0	2	2	1	0	0
179	0	79	28913	70 to 79	male	0	White	07/02/2002	08/04/2002	33	08/05/2002	1	1	deceased	0	PIRRT	2	1	1	1	0	1	0	0	4	NA	NA	NA	NA	NA	NA	0	0	1	0	0	0	0	1	1	0	1	0	0	3	>3	1	0	0
180	0	62	22980	60 to 69	female	0	White	7/28/2002	08/03/2002	6	9/25/2002	53	1	deceased	0	HD	12	1	1	1	1	1	0	0	5	NA	NA	NA	NA	NA	NA	0	0	1	0	0	0	0	1	1	0	0	0	0	2	2	1	1	0
181	0	49	17965	40 to 49	male	0	White	08/01/2002	08/05/2002	4	10/12/2002	68	1	deceased	0	PIRRT	2	1	0	0	0	0	0	0	1	NA	NA	NA	NA	NA	NA	0	0	1	0	0	0	0	1	0	0	1	0	0	2	2	1	0	0
182	0	73	27004	70 to 79	female	1	Afro-Brazilian	07/07/2002	08/06/2002	30	8/26/2002	20	0	complete_recovery	0	HD	13	0	1	1	0	0	0	0	2	NA	NA	NA	NA	NA	NA	0	0	0	1	0	0	0	1	0	0	0	0	1	2	2	1	0	0
183	0	70	25609	70 to 79	female	0	White	5/31/2005	06/05/2005	5	06/06/2005	1	1	deceased	0	HD	16	1	1	1	0	0	0	0	3	NA	NA	NA	NA	NA	NA	1	1	1	0	0	0	0	1	1	0	0	0	0	2	2	1	0	0
184	0	74	27053	70 to 79	male	0	White	7/19/2002	08/07/2002	19	08/08/2002	1	1	deceased	0	PIRRT	1	0	1	0	1	0	0	0	2	NA	NA	NA	NA	NA	NA	0	0	1	0	0	0	0	1	1	0	0	0	0	2	2	1	0	0
185	0	72	26572	70 to 79	male	0	White	7/29/2002	08/09/2002	11	08/10/2002	1	1	deceased	0	PIRRT	1	0	1	0	1	0	0	0	2	NA	NA	NA	NA	NA	NA	0	0	1	0	0	0	0	1	1	0	0	0	0	2	2	1	0	0
186	0	53	19392	50 to 59	male	0	White	6/26/2002	08/09/2002	44	8/16/2002	7	1	deceased	0	HD	6	0	0	0	0	0	0	1	1	NA	NA	NA	NA	NA	NA	0	0	1	0	0	0	0	1	1	0	0	0	0	2	2	0	1	0
187	0	81	29605	80 to 89	male	0	White	7/30/2002	08/05/2002	6	08/07/2002	2	1	deceased	0	PIRRT	2	1	1	1	1	0	0	0	4	NA	NA	NA	NA	NA	NA	1	0	1	0	0	0	0	1	1	1	1	0	1	5	>3	0	0	1
188	0	59	21827	50 to 59	male	1	Afro-Brazilian	7/19/2002	08/10/2002	22	9/25/2002	46	0	complete_recovery	0	PIRRT	25	1	1	1	0	0	0	0	3	NA	NA	NA	NA	NA	NA	0	0	0	1	0	0	0	1	1	0	1	1	0	4	>3	1	0	0
189	0	43	15946	40 to 49	male	1	Afro-Brazilian	08/09/2002	08/09/2002	0	08/12/2002	3	0	dialysis_dependece	0	HD	3	0	0	1	1	0	0	0	2	NA	NA	NA	NA	NA	NA	1	1	1	0	0	0	0	0	0	0	0	0	0	0	0	0	0	0
190	0	65	23815	60 to 69	male	0	White	08/08/2002	08/12/2002	4	08/12/2002	0	1	deceased	1	PIRRT	1	1	1	0	0	0	0	0	2	NA	NA	NA	NA	NA	NA	0	0	1	0	0	0	0	1	1	0	1	0	0	3	>3	0	0	1
191	0	76	27829	70 to 79	female	0	White	7/29/2002	08/09/2002	11	8/17/2002	8	1	deceased	0	HD	3	1	1	1	1	1	0	0	5	NA	NA	NA	NA	NA	NA	0	0	1	0	0	0	0	1	1	0	0	0	0	2	2	1	0	0
192	0	87	32043	80 to 89	female	0	White	08/02/2002	08/10/2002	8	08/11/2002	1	1	deceased	0	PIRRT	1	0	0	0	0	0	0	1	1	NA	NA	NA	NA	NA	NA	0	0	1	0	0	0	0	1	1	1	0	0	1	4	>3	1	0	0
193	0	76	28064	70 to 79	female	0	White	08/08/2002	08/09/2002	1	10/11/2002	63	1	deceased	0	PIRRT	3	0	0	0	0	0	0	1	1	NA	NA	NA	NA	NA	NA	0	0	1	0	0	0	0	0	1	0	0	0	0	1	1	0	0	0
194	0	80	29529	80 to 89	male	0	White	08/12/2002	8/13/2002	1	8/13/2002	0	1	deceased	0	PIRRT	1	1	1	1	0	1	0	0	4	NA	NA	NA	NA	NA	NA	0	0	1	0	0	0	0	1	1	0	1	0	1	4	>3	1	0	0
195	0	93	34192	90 to 100	female	0	White	08/05/2002	08/10/2002	5	08/11/2002	1	1	deceased	0	PIRRT	1	0	0	0	0	0	0	1	1	NA	NA	NA	NA	NA	NA	0	0	1	0	0	0	0	1	1	0	0	0	0	2	2	1	0	0
196	1	52	19320	50 to 59	female	1	Afro-Brazilian	8/13/2002	8/14/2002	1	09/03/2002	20	0	dialysis_dependece	1	HD	10	1	0	1	0	0	0	1	3	NA	NA	NA	NA	NA	NA	1	1	0	0	0	1	0	0	0	0	0	0	0	0	0	0	0	0
197	0	90	33112	90 to 100	male	0	White	08/05/2002	8/14/2002	9	09/05/2002	22	1	deceased	1	HD	20	1	1	1	0	0	0	0	3	NA	NA	NA	NA	NA	NA	0	0	1	0	0	0	0	0	0	0	0	0	0	0	0	1	0	1
198	0	72	26301	70 to 79	female	0	White	12/11/2002	01/04/2003	24	1/15/2003	11	1	deceased	0	PIRRT	1	0	1	1	1	0	0	0	3	NA	NA	NA	NA	NA	NA	0	0	1	0	0	0	0	1	1	0	1	0	0	3	>3	1	0	0
199	0	60	21971	60 to 69	male	0	White	7/22/2002	8/14/2002	23	8/14/2002	0	1	deceased	0	PIRRT	1	1	1	1	1	1	0	0	5	NA	NA	NA	NA	NA	NA	0	0	1	0	0	0	0	1	1	0	0	0	0	2	2	1	0	1
200	0	67	24578	60 to 69	female	1	Afro-Brazilian	8/13/2002	8/14/2002	1	12/22/2002	130	1	deceased	1	HD	37	0	0	1	0	1	0	0	2	NA	NA	NA	NA	NA	NA	1	0	0	1	0	0	0	0	0	0	0	0	0	0	0	0	0	0
201	0	67	24716	60 to 69	female	0	White	08/12/2002	8/14/2002	2	9/25/2002	42	1	deceased	0	PIRRT	5	0	0	1	1	0	0	0	2	NA	NA	NA	NA	NA	NA	0	1	1	0	0	0	0	0	1	1	0	0	0	2	2	1	0	0
202	0	76	27870	70 to 79	male	0	White	7/29/2002	8/13/2002	15	09/01/2002	19	1	deceased	1	HD	10	1	1	1	1	0	0	0	4	NA	NA	NA	NA	NA	NA	0	0	0	1	0	0	0	1	1	0	0	0	0	2	2	1	0	0
203	0	76	27804	70 to 79	male	0	White	7/24/2002	8/13/2002	20	9/25/2002	43	1	deceased	1	HD	14	1	0	1	1	0	0	0	3	NA	NA	NA	NA	NA	NA	0	0	0	1	0	0	0	1	1	0	0	0	0	2	2	1	0	0
204	0	80	29257	80 to 89	male	0	White	7/20/2002	8/14/2002	25	09/05/2002	22	1	deceased	0	PIRRT	11	0	0	1	0	0	0	1	2	NA	NA	NA	NA	NA	NA	0	0	1	0	0	0	0	1	1	1	0	0	0	3	>3	1	0	1
205	0	58	21467	50 to 59	male	1	Afro-Brazilian	8/14/2002	8/15/2002	1	8/24/2002	9	0	partial_recovery	1	HD	6	1	1	1	0	0	0	0	3	NA	NA	NA	NA	NA	NA	1	1	1	0	0	0	0	0	0	0	0	0	0	0	0	1	0	0
206	0	61	22373	60 to 69	male	0	White	8/14/2002	8/15/2002	1	8/20/2002	5	0	partial_recovery	0	HD	2	1	0	1	0	1	0	0	3	NA	NA	NA	NA	NA	NA	1	1	0	0	0	1	0	1	0	0	0	0	0	1	1	0	0	0
207	0	66	24393	60 to 69	male	0	White	8/15/2002	8/16/2002	1	9/20/2002	35	0	partial_recovery	1	PIRRT	5	1	1	1	1	1	0	0	5	NA	NA	NA	NA	NA	NA	1	0	0	1	0	0	0	1	1	0	0	0	0	2	2	0	0	1
208	0	57	20982	50 to 59	female	1	Afro-Brazilian	8/14/2002	8/17/2002	3	9/30/2002	44	0	dialysis_dependece	0	PIRRT	2	1	1	1	1	0	0	0	4	NA	NA	NA	NA	NA	NA	0	0	1	0	0	0	0	1	1	0	0	0	0	2	2	1	0	1
209	0	92	33946	90 to 100	female	0	White	06/12/2002	8/15/2002	64	10/14/2002	60	1	deceased	0	HD	35	0	0	1	1	0	0	0	2	NA	NA	NA	NA	NA	NA	0	0	0	0	0	0	1	1	1	0	0	0	0	2	2	1	0	0
210	0	90	33187	90 to 100	male	0	White	7/24/2002	8/18/2002	25	12/15/2002	119	1	deceased	1	PIRRT	90	0	0	1	0	0	0	1	2	NA	NA	NA	NA	NA	NA	0	0	1	0	0	0	0	1	1	0	0	0	0	2	2	1	0	0
211	0	61	22535	60 to 69	male	0	White	8/13/2002	8/18/2002	5	8/26/2002	8	0	complete_recovery	0	HD	5	0	0	1	1	0	0	0	2	NA	NA	NA	NA	NA	NA	0	0	1	0	0	0	0	0	1	0	0	0	0	1	1	0	0	1
212	0	56	20728	50 to 59	male	0	White	08/05/2002	08/12/2002	7	8/26/2002	14	1	deceased	0	PIRRT	19	1	1	0	0	0	0	0	2	NA	NA	NA	NA	NA	NA	0	0	0	1	0	0	0	1	1	1	0	0	0	3	>3	0	0	0
213	0	86	31640	80 to 89	female	1	Afro-Brazilian	08/03/2002	8/17/2002	14	8/19/2002	2	1	deceased	0	PIRRT	1	1	1	1	0	0	0	0	3	NA	NA	NA	NA	NA	NA	0	0	1	0	0	0	0	1	1	0	0	0	0	2	2	1	0	1
214	0	65	23758	60 to 69	female	0	White	08/06/2002	8/16/2002	10	10/01/2002	46	0	partial_recovery	0	PIRRT	2	0	0	0	0	0	0	1	1	NA	NA	NA	NA	NA	NA	1	0	1	0	0	0	0	1	1	1	0	0	0	3	>3	1	0	0
215	0	42	15364	40 to 49	male	0	White	8/20/2002	8/21/2002	1	9/14/2002	24	0	unknown_recovery	0	HD	10	0	1	0	0	0	0	0	1	NA	NA	NA	NA	NA	NA	1	1	1	0	0	0	0	0	0	0	0	0	0	0	0	0	0	0
216	0	55	20185	50 to 59	male	0	White	8/13/2002	8/15/2002	2	8/25/2002	10	0	complete_recovery	0	PIRRT	5	1	1	1	1	0	0	0	4	NA	NA	NA	NA	NA	NA	0	1	1	0	0	0	0	1	1	1	0	0	0	3	>3	1	0	0
217	0	77	28408	70 to 79	male	0	White	08/07/2002	8/21/2002	14	09/07/2002	17	1	deceased	0	PIRRT	5	0	1	1	1	0	0	0	3	NA	NA	NA	NA	NA	NA	1	0	1	0	0	0	0	1	1	0	0	0	0	2	2	1	0	0
218	0	52	19265	50 to 59	male	0	White	8/15/2002	8/19/2002	4	9/25/2002	37	0	partial_recovery	1	PIRRT	7	1	1	1	1	1	0	0	5	NA	NA	NA	NA	NA	NA	0	0	0	1	0	0	0	1	1	1	0	0	0	3	>3	0	0	0
219	0	0	2	< 2 months	male	1	Afro-Brazilian	8/22/2002	8/22/2002	0	8/24/2002	2	1	deceased	0	PD	4	1	1	1	0	0	0	0	3	NA	NA	NA	NA	NA	NA	0	0	1	0	0	0	0	1	1	1	1	0	0	4	>3	1	0	0
220	0	86	31720	80 to 89	female	0	White	8/15/2002	8/23/2002	8	9/15/2002	23	1	deceased	0	PIRRT	6	0	1	0	0	0	0	0	1	NA	NA	NA	NA	NA	NA	0	0	1	0	0	0	0	1	1	0	0	0	1	3	>3	1	0	0
221	0	61	22632	60 to 69	male	0	White	8/23/2002	8/23/2002	0	09/04/2002	12	0	dialysis_dependece	1	HD	6	0	0	1	0	1	0	0	2	NA	NA	NA	NA	NA	NA	1	0	1	0	0	0	0	0	1	0	0	0	0	1	1	0	0	1
222	0	73	26680	70 to 79	female	1	Afro-Brazilian	8/21/2002	8/22/2002	1	9/13/2002	22	1	deceased	0	PIRRT	21	1	1	1	0	0	0	0	3	NA	NA	NA	NA	NA	NA	0	1	1	0	0	0	0	1	1	0	1	0	0	3	>3	1	0	0
223	0	68	24919	60 to 69	female	0	White	08/01/2002	8/25/2002	24	09/02/2002	8	1	deceased	0	PIRRT	2	0	1	1	0	0	0	0	2	NA	NA	NA	NA	NA	NA	0	0	0	1	0	0	0	1	1	0	1	0	1	4	>3	0	1	0
224	0	60	21989	60 to 69	male	0	White	8/15/2002	8/28/2002	13	09/02/2002	5	1	deceased	0	PIRRT	5	1	1	1	1	0	0	0	4	NA	NA	NA	NA	NA	NA	0	0	0	1	0	0	0	1	1	0	1	1	0	4	>3	1	0	0
225	0	68	24878	60 to 69	female	0	White	06/11/2002	6/19/2002	8	07/09/2002	20	0	partial_recovery	0	HD	13	0	0	1	1	0	0	0	2	NA	NA	NA	NA	NA	NA	1	0	0	1	0	0	0	0	0	0	0	0	0	0	0	0	0	0
226	0	73	26920	70 to 79	male	0	White	06/02/2002	06/11/2002	9	07/05/2002	24	1	deceased	0	HD	9	0	0	1	1	0	0	1	3	NA	NA	NA	NA	NA	NA	0	0	1	0	0	0	0	0	1	0	0	0	0	1	1	0	0	1
227	0	77	28327	70 to 79	male	0	White	8/15/2002	8/29/2002	14	8/30/2002	1	1	deceased	0	PIRRT	1	1	1	1	1	0	0	0	4	NA	NA	NA	NA	NA	NA	0	0	1	0	0	0	0	1	1	0	0	0	0	2	2	0	0	1
228	0	85	31211	80 to 89	female	0	White	09/01/2002	09/01/2002	0	09/01/2002	0	1	deceased	1	PIRRT	1	1	1	0	0	0	0	0	3	NA	NA	NA	NA	NA	NA	0	0	0	1	0	0	0	1	1	1	0	0	0	3	>3	1	0	0
229	0	84	30790	80 to 89	male	0	White	8/15/2002	8/28/2002	13	9/25/2002	28	1	deceased	0	PIRRT	5	1	1	1	1	0	0	0	4	NA	NA	NA	NA	NA	NA	0	0	1	0	0	0	0	1	1	0	0	0	0	2	2	1	0	1
230	0	68	24855	60 to 69	male	0	White	09/01/2002	09/01/2002	0	09/02/2002	1	1	deceased	0	PIRRT	1	1	0	0	0	0	0	0	1	NA	NA	NA	NA	NA	NA	1	1	1	0	0	0	0	1	1	0	0	0	1	3	>3	1	0	0
231	0	62	22854	60 to 69	male	0	White	8/30/2002	8/31/2002	1	9/16/2002	16	1	deceased	0	PIRRT	10	0	0	1	1	0	0	0	2	NA	NA	NA	NA	NA	NA	0	0	0	1	0	0	0	0	1	0	0	0	0	1	1	1	0	0
232	0	56	20714	50 to 59	male	0	White	8/23/2002	8/30/2002	7	9/13/2002	14	0	partial_recovery	0	HD	8	0	0	1	0	0	0	0	1	NA	NA	NA	NA	NA	NA	0	1	0	0	0	1	0	0	0	0	0	0	0	0	0	0	0	0
233	0	74	27210	70 to 79	female	0	White	08/08/2002	8/30/2002	22	09/03/2002	4	0	dialysis_dependece	0	PIRRT	3	0	0	1	0	0	0	0	1	NA	NA	NA	NA	NA	NA	0	0	1	0	0	0	0	1	1	0	0	0	1	3	>3	1	0	0
234	1	40	14768	40 to 49	male	0	White	09/03/2002	09/04/2002	1	10/04/2002	30	0	partial_recovery	1	HD	16	0	0	1	0	0	0	0	1	NA	NA	NA	NA	NA	NA	0	1	1	0	0	0	0	0	0	0	0	0	0	0	0	0	0	0
235	0	71	26180	70 to 79	male	1	Afro-Brazilian	10/15/2002	10/15/2002	0	11/10/2002	26	1	deceased	0	HD	8	1	1	0	0	0	0	0	2	NA	NA	NA	NA	NA	NA	0	1	1	0	0	0	0	1	1	0	0	0	0	2	2	1	0	0
236	0	51	18741	50 to 59	male	0	White	09/04/2002	09/05/2002	1	9/14/2002	9	0	complete_recovery	0	HD	6	1	1	1	0	1	0	0	4	NA	NA	NA	NA	NA	NA	1	1	1	0	0	0	0	0	0	0	0	0	0	0	0	1	0	0
237	0	51	18741	50 to 59	male	0	White	09/02/2002	09/05/2002	3	9/14/2002	9	0	complete_recovery	0	HD	5	0	1	1	0	0	0	0	2	NA	NA	NA	NA	NA	NA	0	0	0	0	0	0	1	0	0	0	0	0	0	0	0	0	0	0
238	1	61	22608	60 to 69	male	0	White	09/07/2002	09/08/2002	1	09/12/2002	4	0	partial_recovery	1	HD	3	1	0	1	0	1	0	0	3	NA	NA	NA	NA	NA	NA	0	1	0	0	0	1	0	0	0	0	0	0	0	0	0	0	0	0
239	1	31	11555	30 to 39	male	0	White	8/31/2002	09/08/2002	8	9/21/2002	13	1	deceased	0	PIRRT-C	11	0	0	1	1	1	0	0	3	NA	NA	NA	NA	NA	NA	0	0	1	0	0	0	0	1	1	1	0	0	0	3	>3	1	0	0
240	0	75	27636	70 to 79	male	0	White	09/07/2002	09/07/2002	0	09/09/2002	2	0	dialysis_dependece	1	HD	2	0	0	1	0	0	0	1	2	NA	NA	NA	NA	NA	NA	1	0	0	1	0	0	0	0	0	0	0	0	0	0	0	0	0	0
241	0	82	30110	80 to 89	male	0	White	09/09/2002	09/10/2002	1	10/05/2002	25	0	partial_recovery	0	PIRRT	8	0	0	1	0	1	0	0	2	NA	NA	NA	NA	NA	NA	1	0	1	0	0	0	0	0	0	0	0	0	0	0	0	0	0	1
242	1	63	23054	60 to 69	female	0	White	09/09/2002	09/11/2002	2	9/27/2002	16	0	partial_recovery	0	HD	10	1	1	1	0	1	0	0	4	NA	NA	NA	NA	NA	NA	0	1	0	0	0	1	0	0	0	0	0	0	1	1	1	0	0	0
243	1	0	62	2m to 1	male	0	White	09/01/2002	09/12/2002	11	9/21/2002	9	0	dialysis_dependece	0	PIRRT-C	7	1	1	1	1	0	0	0	4	NA	NA	NA	NA	NA	NA	0	0	0	1	0	0	0	1	1	0	0	0	0	2	2	1	0	0
244	0	97	35505	90 to 100	male	0	White	09/10/2002	09/10/2002	0	9/18/2002	8	1	deceased	1	PIRRT	4	0	1	1	1	0	0	0	3	NA	NA	NA	NA	NA	NA	0	1	1	0	0	0	0	0	1	0	0	0	0	1	1	1	0	1
245	0	89	32727	80 to 89	female	0	White	7/30/2002	09/11/2002	43	09/11/2002	0	1	deceased	0	PIRRT	1	0	1	1	1	0	0	0	3	NA	NA	NA	NA	NA	NA	0	0	1	0	0	0	0	1	1	0	0	0	1	3	>3	1	0	0
246	1	46	17002	40 to 49	female	1	Afro-Brazilian	09/07/2002	09/11/2002	4	09/11/2002	0	0	partial_recovery	1	HD	1	0	0	1	0	0	0	0	1	NA	NA	NA	NA	NA	NA	0	0	0	0	0	0	1	0	0	0	0	0	0	0	0	0	0	0
247	1	20	7365	20 to 29	female	1	Afro-Brazilian	09/07/2002	09/11/2002	4	9/13/2002	2	0	dialysis_dependece	0	HD	4	0	1	1	1	0	0	0	3	NA	NA	NA	NA	NA	NA	0	0	1	0	0	0	0	1	0	0	0	0	0	1	1	1	0	0
248	0	52	19290	50 to 59	female	0	White	09/09/2002	9/13/2002	4	9/25/2002	12	1	deceased	0	PIRRT	3	1	1	1	1	1	0	0	5	NA	NA	NA	NA	NA	NA	1	0	1	0	0	0	0	1	1	0	0	0	0	2	2	1	0	0
249	0	60	22054	60 to 69	female	1	Afro-Brazilian	09/04/2002	09/12/2002	8	9/14/2002	2	1	deceased	0	PIRRT-C	2	1	0	1	1	0	0	0	3	NA	NA	NA	NA	NA	NA	0	0	0	1	0	0	0	1	1	0	1	0	0	3	>3	1	0	0
250	1	44	16178	40 to 49	female	1	Afro-Brazilian	09/12/2002	9/13/2002	1	9/30/2002	17	1	deceased	1	HD	15	1	1	1	0	1	0	1	5	NA	NA	NA	NA	NA	NA	0	1	1	0	0	0	0	1	0	0	0	0	1	2	2	1	0	0
251	0	52	19290	50 to 59	female	0	White	8/28/2002	9/13/2002	16	9/16/2002	3	0	partial_recovery	1	HD	1	0	0	0	0	1	0	0	1	NA	NA	NA	NA	NA	NA	1	0	1	0	0	0	0	0	0	0	0	0	0	0	0	0	0	0
252	0	84	31013	80 to 89	male	0	White	07/06/2002	9/14/2002	70	10/13/2002	29	1	deceased	1	PIRRT	17	0	0	1	1	0	0	0	2	NA	NA	NA	NA	NA	NA	0	0	0	1	0	0	0	1	1	0	0	0	0	2	2	1	0	0
253	0	63	23268	60 to 69	male	0	White	09/12/2002	9/15/2002	3	9/25/2002	10	0	complete_recovery	1	HD	2	1	0	0	1	0	0	0	2	NA	NA	NA	NA	NA	NA	0	0	1	0	0	0	0	1	1	0	0	0	0	2	2	0	0	0
254	0	54	20042	50 to 59	female	0	White	09/11/2002	9/14/2002	3	9/24/2002	10	1	deceased	0	PIRRT	9	1	1	1	0	0	0	0	3	NA	NA	NA	NA	NA	NA	0	1	1	0	0	0	0	0	0	0	0	0	0	0	0	0	0	0
255	0	54	19780	50 to 59	male	0	White	9/13/2002	9/15/2002	2	9/23/2002	8	1	deceased	0	PIRRT	10	0	1	1	1	0	0	0	3	NA	NA	NA	NA	NA	NA	0	1	1	0	0	0	0	1	1	1	1	1	0	5	>3	1	0	0
256	0	75	27541	70 to 79	male	0	White	09/05/2002	9/15/2002	10	9/15/2002	0	1	deceased	0	PIRRT	1	1	1	1	1	0	0	0	4	NA	NA	NA	NA	NA	NA	0	0	1	0	0	0	0	1	1	1	0	0	0	3	>3	1	0	1
257	0	82	30170	80 to 89	female	0	White	09/10/2002	09/12/2002	2	9/15/2002	3	1	deceased	0	PIRRT	3	0	0	1	1	0	0	0	2	NA	NA	NA	NA	NA	NA	0	0	1	0	0	0	0	1	1	0	0	0	0	2	2	1	0	0
258	0	86	31659	80 to 89	male	0	White	09/06/2002	9/16/2002	10	9/22/2002	6	1	deceased	0	HD	3	1	1	0	0	0	0	0	2	NA	NA	NA	NA	NA	NA	0	0	1	0	0	0	0	1	0	0	0	0	0	1	1	1	0	0
259	0	86	31621	80 to 89	female	0	White	08/11/2002	9/17/2002	37	10/01/2002	14	1	deceased	1	HD	14	1	0	1	0	0	0	0	2	NA	NA	NA	NA	NA	NA	1	0	1	0	0	0	0	1	1	0	0	0	0	2	2	1	0	0
260	0	65	23799	60 to 69	male	0	White	09/09/2002	09/11/2002	2	9/23/2002	12	1	deceased	1	PIRRT	11	1	1	1	1	0	0	0	4	NA	NA	NA	NA	NA	NA	0	0	1	0	0	0	0	1	1	0	0	0	0	2	2	1	0	1
261	0	0	20	< 2 months	male	0	White	8/28/2002	9/17/2002	20	9/21/2002	4	0	dialysis_dependece	0	PD	6	0	0	0	0	0	0	0	1	NA	NA	NA	NA	NA	NA	0	0	1	0	0	0	0	0	1	0	0	0	0	1	1	1	0	0
262	1	64	23528	60 to 69	male	0	White	9/15/2002	9/18/2002	3	9/19/2002	1	1	deceased	0	PIRRT-C	2	1	1	0	1	0	0	0	3	NA	NA	NA	NA	NA	NA	0	0	1	0	0	0	0	1	1	1	0	0	0	3	>3	1	0	0
263	1	71	26013	70 to 79	male	0	White	12/12/2002	12/14/2002	2	12/14/2002	0	0	partial_recovery	0	HD	13	1	0	1	1	1	0	0	4	NA	NA	NA	NA	NA	NA	0	0	1	0	0	0	0	1	1	0	1	0	0	3	>3	1	0	1
264	1	39	14527	30 to 39	female	0	White	09/11/2002	9/17/2002	6	10/11/2002	24	0	dialysis_dependece	1	HD	14	1	0	1	1	0	0	0	3	NA	NA	NA	NA	NA	NA	0	0	0	0	0	1	0	0	0	0	0	0	0	0	0	0	0	0
265	0	80	29546	80 to 89	male	0	White	8/22/2002	9/18/2002	27	9/25/2002	7	1	deceased	0	PIRRT	8	1	0	1	0	0	0	0	2	NA	NA	NA	NA	NA	NA	0	0	0	1	0	0	0	1	1	0	0	0	0	2	2	1	0	0
266	1	68	25198	60 to 69	female	0	White	09/11/2002	9/13/2002	2	9/30/2002	17	0	partial_recovery	1	HD	7	1	1	1	0	0	0	0	3	NA	NA	NA	NA	NA	NA	1	1	1	0	0	0	0	1	1	0	0	0	0	2	2	1	0	0
267	0	72	26662	70 to 79	female	1	Afro-Brazilian	09/11/2002	9/26/2002	15	10/07/2002	11	1	deceased	0	PIRRT	9	1	1	1	1	0	0	0	4	NA	NA	NA	NA	NA	NA	1	0	1	0	0	0	0	1	1	0	0	0	0	2	2	0	0	1
268	1	85	31266	80 to 89	male	0	White	09/08/2002	9/20/2002	12	9/28/2002	8	1	deceased	0	PIRRT-C	10	1	1	1	1	0	0	0	4	NA	NA	NA	NA	NA	NA	0	0	0	1	0	0	0	1	1	0	0	1	0	3	>3	1	0	0
269	1	11	4279	10 to 19	female	0	White	9/17/2002	9/19/2002	2	9/23/2002	4	0	dialysis_dependece	0	PIRRT-C	4	1	1	1	0	1	0	0	4	NA	NA	NA	NA	NA	NA	0	1	0	0	0	1	0	0	0	0	0	0	0	0	0	0	0	0
270	1	71	26018	70 to 79	male	0	White	6/24/2002	7/29/2002	35	10/01/2002	64	0	complete_recovery	1	HD	2	1	1	1	1	0	0	0	4	NA	NA	NA	NA	NA	NA	0	0	1	0	0	0	0	1	1	1	0	0	1	4	>3	1	0	0
271	0	13	4803	10 to 19	male	0	White	9/18/2002	9/20/2002	2	9/30/2002	10	0	dialysis_dependece	0	PIRRT	3	1	0	1	0	0	0	0	2	NA	NA	NA	NA	NA	NA	0	1	1	0	0	0	0	0	0	0	0	0	0	0	0	0	0	0
272	0	0	45	< 2 months	male	0	White	9/17/2002	9/19/2002	2	9/21/2002	2	1	deceased	0	PIRRT-C	5	1	1	0	1	1	0	0	4	NA	NA	NA	NA	NA	NA	0	1	1	0	0	0	0	1	1	1	0	0	0	3	>3	1	0	0
273	1	4	1636	1 to 9	male	0	White	9/15/2002	9/18/2002	3	10/13/2002	25	0	dialysis_dependece	0	PIRRT-C	6	1	1	1	1	1	0	0	5	NA	NA	NA	NA	NA	NA	0	0	0	0	0	1	0	0	0	0	0	0	0	0	0	0	0	0
274	0	80	29514	80 to 89	male	0	White	09/02/2002	9/19/2002	17	10/21/2002	32	1	deceased	0	PIRRT	24	1	0	1	1	0	0	0	3	NA	NA	NA	NA	NA	NA	1	0	1	0	0	0	0	1	1	0	0	0	0	2	2	1	0	0
275	0	76	27846	70 to 79	male	1	Afro-Brazilian	09/09/2002	9/24/2002	15	9/26/2002	2	0	dialysis_dependece	1	HD	6	1	1	1	1	0	0	0	4	NA	NA	NA	NA	NA	NA	0	0	1	0	0	0	0	1	1	1	0	0	0	3	>3	0	0	0
276	0	87	31961	80 to 89	male	1	Afro-Brazilian	8/23/2002	9/16/2002	24	9/25/2002	9	1	deceased	0	PIRRT	3	1	1	1	1	0	0	0	4	NA	NA	NA	NA	NA	NA	0	0	0	1	0	0	0	1	1	0	0	0	0	2	2	0	0	1
277	0	73	26949	70 to 79	female	0	White	09/07/2002	9/23/2002	16	9/27/2002	4	1	deceased	0	PIRRT	4	1	1	1	0	1	0	0	4	NA	NA	NA	NA	NA	NA	0	0	1	0	0	0	0	1	1	1	1	0	0	4	>3	1	0	0
278	0	33	12129	30 to 39	male	0	White	9/22/2002	9/23/2002	1	10/03/2002	10	1	deceased	0	PIRRT	10	0	1	0	0	0	0	0	1	NA	NA	NA	NA	NA	NA	0	1	1	0	0	0	0	1	1	0	1	0	0	3	>3	1	0	0
279	0	76	28080	70 to 79	male	0	White	9/17/2002	9/24/2002	7	11/17/2002	54	1	deceased	0	PIRRT	29	1	1	1	0	0	0	0	3	NA	NA	NA	NA	NA	NA	0	0	1	0	0	0	0	1	1	0	0	0	0	2	2	1	0	0
280	0	80	29415	80 to 89	female	0	White	9/23/2002	9/24/2002	1	1/20/2003	118	1	deceased	0	HD	108	0	0	1	0	0	0	0	1	NA	NA	NA	NA	NA	NA	1	0	0	1	0	0	0	1	1	0	0	0	0	2	2	1	0	0
281	0	84	30734	80 to 89	female	0	White	9/22/2002	9/24/2002	2	9/25/2002	1	1	deceased	0	PIRRT	1	1	1	1	0	1	0	0	4	NA	NA	NA	NA	NA	NA	0	1	1	0	0	0	0	1	1	0	0	0	0	2	2	0	0	0
282	0	29	10950	30 to 39	female	0	White	8/28/2002	9/24/2002	27	10/04/2002	10	1	deceased	0	PIRRT	3	1	0	1	0	0	0	0	2	NA	NA	NA	NA	NA	NA	0	0	0	1	0	0	0	1	1	0	1	0	0	3	>3	1	0	0
283	0	78	28530	70 to 79	female	0	White	8/26/2002	09/04/2002	9	9/25/2002	21	1	deceased	0	PIRRT	2	1	1	0	1	1	0	0	4	NA	NA	NA	NA	NA	NA	0	0	1	0	0	0	0	1	1	0	0	0	0	2	2	1	0	0
284	0	66	24369	60 to 69	male	0	White	08/02/2002	09/04/2002	33	9/23/2002	19	1	deceased	0	PIRRT	2	0	1	1	1	0	0	0	3	NA	NA	NA	NA	NA	NA	0	0	0	1	0	0	0	1	1	0	0	0	0	2	2	0	1	0
285	0	71	26070	70 to 79	female	1	Afro-Brazilian	7/22/2002	7/28/2002	6	8/13/2002	16	1	deceased	1	PIRRT	1	1	1	1	1	0	0	0	4	NA	NA	NA	NA	NA	NA	0	0	1	0	0	0	0	1	1	1	0	0	0	3	>3	0	1	0
286	0	66	24236	60 to 69	female	0	White	09/06/2002	9/17/2002	11	9/18/2002	1	1	deceased	0	PIRRT	1	1	1	0	1	1	0	0	4	NA	NA	NA	NA	NA	NA	0	0	1	0	0	0	0	1	1	0	0	0	0	2	2	0	0	1
287	0	71	25944	70 to 79	female	0	White	01/05/2003	3/29/2003	83	05/12/2003	44	1	deceased	0	PIRRT	1	0	1	1	0	1	0	0	3	NA	NA	NA	NA	NA	NA	0	0	0	1	0	0	0	1	1	0	0	0	0	2	2	0	0	1
288	0	58	21419	50 to 59	female	1	Afro-Brazilian	9/26/2002	9/26/2002	0	11/12/2002	47	1	deceased	0	PIRRT	26	1	0	1	0	1	0	0	3	NA	NA	NA	NA	NA	NA	1	1	1	0	0	0	0	1	1	0	0	0	0	2	2	1	0	1
289	1	59	21629	50 to 59	male	1	Afro-Brazilian	9/20/2002	9/25/2002	5	11/30/2002	66	1	deceased	0	HD	27	0	0	1	0	0	0	0	1	NA	NA	NA	NA	NA	NA	1	0	1	0	0	0	0	1	0	0	0	0	1	2	2	1	0	0
290	0	83	30630	80 to 89	male	0	White	09/03/2002	9/21/2002	18	9/23/2002	2	1	deceased	0	PIRRT	1	1	1	1	1	0	0	0	4	NA	NA	NA	NA	NA	NA	0	0	1	0	0	0	0	1	1	0	0	0	0	2	2	1	0	0
291	1	38	14117	30 to 39	male	0	White	8/25/2002	09/10/2002	16	9/25/2002	15	1	deceased	1	HD	9	1	0	1	0	0	0	0	2	NA	NA	NA	NA	NA	NA	1	0	1	0	0	0	0	1	1	0	0	0	1	3	>3	1	0	0
292	0	69	25339	60 to 69	male	0	White	9/26/2002	9/26/2002	0	10/02/2002	6	0	partial_recovery	0	HD	2	1	1	1	0	0	0	0	3	NA	NA	NA	NA	NA	NA	1	1	1	0	0	0	0	0	0	0	0	0	0	0	0	1	0	0
293	0	49	18168	40 to 49	male	0	White	9/25/2002	9/26/2002	1	12/07/2002	72	1	deceased	0	PIRRT	22	0	1	1	0	0	0	0	2	NA	NA	NA	NA	NA	NA	0	1	1	0	0	0	0	1	1	0	0	0	1	3	>3	1	0	0
294	1	48	17602	40 to 49	male	0	White	8/27/2002	09/11/2002	15	9/19/2002	8	1	deceased	0	PIRRT	6	0	0	1	1	0	1	0	3	NA	NA	NA	NA	NA	NA	0	0	1	0	0	0	0	1	1	0	0	0	0	2	2	1	0	1
295	0	77	28324	70 to 79	male	0	White	9/26/2002	9/26/2002	0	11/03/2002	38	1	deceased	0	PIRRT	31	0	1	1	0	0	0	0	2	NA	NA	NA	NA	NA	NA	0	0	0	1	0	0	0	1	1	0	0	0	0	2	2	1	0	0
296	0	45	16718	40 to 49	male	1	Afro-Brazilian	9/23/2002	9/25/2002	2	10/04/2002	9	0	dialysis_dependece	1	HD	5	0	0	0	1	0	0	0	1	NA	NA	NA	NA	NA	NA	1	1	1	0	0	0	0	0	0	0	0	0	0	0	0	1	0	0
297	1	15	5676	10 to 19	female	0	White	8/20/2002	9/28/2002	39	10/08/2002	10	1	deceased	0	PIRRT	3	1	1	1	0	1	0	0	4	NA	NA	NA	NA	NA	NA	0	0	1	0	0	0	0	1	1	1	1	0	0	4	>3	1	0	0
298	1	12	4561	10 to 19	female	1	Afro-Brazilian	9/25/2002	9/28/2002	3	10/30/2002	32	0	dialysis_dependece	0	PIRRT	22	1	0	0	1	0	0	0	2	NA	NA	NA	NA	NA	NA	0	0	1	0	0	0	0	1	1	1	1	1	0	5	>3	1	0	0
299	0	76	27874	70 to 79	male	0	White	8/19/2002	09/07/2002	19	9/14/2002	7	1	deceased	1	PIRRT	6	1	1	0	1	0	0	0	3	NA	NA	NA	NA	NA	NA	0	0	0	1	0	0	0	1	1	0	0	1	0	3	>3	1	0	1
300	0	83	30472	80 to 89	male	0	White	8/28/2002	9/30/2002	33	10/27/2002	27	1	deceased	1	HD	21	0	1	1	0	0	0	0	2	NA	NA	NA	NA	NA	NA	0	0	0	1	0	0	0	1	1	0	0	0	0	2	2	0	0	0
301	0	64	23660	60 to 69	female	1	Afro-Brazilian	9/13/2002	9/28/2002	15	10/01/2002	3	0	partial_recovery	0	HD	1	0	0	0	1	0	0	0	1	NA	NA	NA	NA	NA	NA	1	0	1	0	0	0	0	1	0	0	0	0	0	1	1	1	0	0
302	1	46	17152	40 to 49	female	0	White	9/30/2002	9/30/2002	0	10/10/2002	10	0	complete_recovery	1	HD	2	1	0	1	1	0	0	0	3	NA	NA	NA	NA	NA	NA	0	1	0	0	0	1	0	0	0	0	0	0	0	0	0	0	0	0
303	0	46	16955	40 to 49	female	1	Afro-Brazilian	9/30/2002	9/30/2002	0	10/08/2002	8	0	dialysis_dependece	1	PIRRT	5	0	1	1	0	0	0	0	2	NA	NA	NA	NA	NA	NA	0	1	1	0	0	0	0	1	1	0	0	0	0	2	2	1	0	0
304	0	77	28405	70 to 79	male	0	White	9/25/2002	9/27/2002	2	9/29/2002	2	1	deceased	0	PIRRT	1	1	0	1	0	1	0	0	3	NA	NA	NA	NA	NA	NA	0	0	1	0	0	0	0	1	1	0	0	0	0	2	2	1	0	0
305	1	26	9813	20 to 29	female	1	Afro-Brazilian	7/28/2002	9/26/2002	60	10/13/2002	17	1	deceased	1	PIRRT	11	0	0	1	1	0	0	0	2	NA	NA	NA	NA	NA	NA	0	0	1	0	0	0	0	0	1	0	0	0	0	1	1	0	0	0
306	0	89	32560	80 to 89	male	0	White	9/20/2002	9/30/2002	10	10/19/2002	19	1	deceased	0	PIRRT	9	0	0	1	1	0	0	0	2	NA	NA	NA	NA	NA	NA	0	0	1	0	0	0	0	1	1	0	0	0	0	2	2	0	0	1
307	0	78	28759	70 to 79	male	0	White	8/17/2002	9/27/2002	41	10/18/2002	21	1	deceased	0	PIRRT	9	0	1	1	0	0	0	0	2	NA	NA	NA	NA	NA	NA	1	0	1	0	0	0	0	0	1	0	0	0	0	1	1	1	0	1
308	0	73	26707	70 to 79	male	0	White	9/20/2002	9/24/2002	4	10/14/2002	20	1	deceased	0	PIRRT	11	0	0	1	0	1	0	0	2	NA	NA	NA	NA	NA	NA	1	1	1	0	0	0	0	1	0	0	0	0	0	1	1	1	0	0
309	0	84	30728	80 to 89	male	0	White	06/09/2002	9/30/2002	113	10/02/2002	2	1	deceased	0	PIRRT	1	0	0	0	0	1	0	0	1	NA	NA	NA	NA	NA	NA	0	0	1	0	0	0	0	1	1	0	0	0	0	2	2	1	0	0
310	0	47	17229	40 to 49	female	0	White	9/18/2002	9/19/2002	1	9/21/2002	2	0	dialysis_dependece	1	HD	3	0	0	1	0	0	0	1	2	NA	NA	NA	NA	NA	NA	1	1	0	1	0	0	0	0	0	0	0	0	0	0	0	0	0	0
311	0	52	19309	50 to 59	female	0	White	10/01/2002	10/02/2002	1	10/12/2002	10	0	dialysis_dependece	1	HD	4	0	0	1	0	1	0	0	2	NA	NA	NA	NA	NA	NA	1	1	1	0	0	0	0	0	0	0	0	0	0	0	0	1	0	0
312	1	37	13603	30 to 39	male	1	Afro-Brazilian	09/08/2002	10/01/2002	23	10/10/2002	9	0	complete_recovery	0	PIRRT	2	1	0	0	1	0	0	0	2	NA	NA	NA	NA	NA	NA	0	0	1	0	0	0	0	0	0	0	1	0	0	1	1	1	0	0
313	0	85	31078	80 to 89	female	0	White	09/06/2002	10/02/2002	26	10/13/2002	11	1	deceased	0	PIRRT	1	0	0	1	1	0	0	0	2	NA	NA	NA	NA	NA	NA	1	0	1	0	0	0	0	0	1	0	0	0	0	1	1	0	0	0
314	1	27	10065	20 to 29	female	0	White	10/02/2002	10/02/2002	0	10/12/2002	10	0	unknown_recovery	0	HD	4	0	0	1	1	0	0	0	2	NA	NA	NA	NA	NA	NA	1	1	1	0	0	0	0	0	0	0	0	0	0	0	0	1	0	0
315	0	81	29857	80 to 89	male	0	White	10/02/2002	10/02/2002	0	10/03/2002	1	1	deceased	0	PIRRT	1	1	1	1	0	0	0	0	3	NA	NA	NA	NA	NA	NA	1	1	1	0	0	0	0	1	1	0	0	0	0	2	2	0	0	1
316	0	64	23465	60 to 69	female	0	White	09/05/2002	10/03/2002	28	10/14/2002	11	1	deceased	0	PIRRT	10	1	1	1	1	1	0	0	5	NA	NA	NA	NA	NA	NA	0	0	1	0	0	0	0	1	1	0	0	0	1	3	>3	1	0	1
317	0	71	26092	70 to 79	male	0	White	06/07/2003	06/09/2003	2	06/11/2003	2	1	deceased	0	PIRRT-C	8	1	0	0	1	0	0	0	2	NA	NA	NA	NA	NA	NA	0	0	0	1	0	0	0	1	1	1	0	1	1	5	>3	1	0	1
318	0	63	23322	60 to 69	female	1	Afro-Brazilian	9/27/2002	10/03/2002	6	10/13/2002	10	0	dialysis_dependece	0	HD	6	0	0	1	0	0	0	0	1	NA	NA	NA	NA	NA	NA	1	0	1	0	0	0	0	1	0	0	0	0	0	1	1	1	0	0
319	0	80	29270	80 to 89	female	1	Afro-Brazilian	9/30/2002	10/01/2002	1	10/17/2002	16	1	deceased	0	HD	12	1	1	1	0	0	0	0	3	NA	NA	NA	NA	NA	NA	1	0	1	0	0	0	0	1	0	0	0	0	1	2	2	1	0	0
320	1	12	4709	10 to 19	male	1	Afro-Brazilian	9/30/2002	10/02/2002	2	10/06/2002	4	0	dialysis_dependece	1	PIRRT-C	6	0	0	1	0	0	0	0	1	NA	NA	NA	NA	NA	NA	0	0	1	0	0	0	0	0	1	0	0	0	1	2	2	1	0	0
321	0	2	1053	1 to 9	male	1	Afro-Brazilian	9/30/2002	10/04/2002	4	10/15/2002	11	0	dialysis_dependece	0	PD	10	1	0	1	1	0	0	0	3	NA	NA	NA	NA	NA	NA	0	1	1	0	0	0	0	0	0	0	0	0	0	0	0	0	0	0
322	0	2	872	1 to 9	male	0	White	10/04/2002	10/04/2002	0	10/06/2002	2	0	dialysis_dependece	1	PIRRT	6	0	0	0	0	0	0	0	1	NA	NA	NA	NA	NA	NA	0	1	1	0	0	0	0	0	0	0	0	0	0	0	0	0	0	0
323	1	27	10145	20 to 29	female	1	Afro-Brazilian	10/04/2002	10/06/2002	2	10/14/2002	8	1	deceased	0	HD	8	1	1	1	0	1	0	0	4	NA	NA	NA	NA	NA	NA	0	1	0	0	1	0	0	1	1	1	0	0	0	3	>3	1	0	0
324	1	38	13895	30 to 39	male	0	White	9/27/2002	10/05/2002	8	10/18/2002	13	0	complete_recovery	0	PIRRT	3	0	1	1	1	0	0	0	3	NA	NA	NA	NA	NA	NA	0	0	0	0	0	0	1	1	1	1	0	0	0	3	>3	0	1	0
325	0	86	31524	80 to 89	female	0	White	10/02/2002	10/02/2002	0	11/01/2002	30	0	dialysis_dependece	0	PIRRT	11	0	0	1	1	0	0	0	2	NA	NA	NA	NA	NA	NA	1	1	1	0	0	0	0	0	1	0	0	0	0	1	1	1	0	0
326	1	23	8561	20 to 29	female	1	Afro-Brazilian	10/04/2002	10/04/2002	0	10/21/2002	17	0	dialysis_dependece	0	HD	11	0	0	0	1	0	0	0	1	NA	NA	NA	NA	NA	NA	1	1	1	0	0	0	0	1	0	0	1	0	0	2	2	0	0	0
327	0	78	28511	70 to 79	male	1	Afro-Brazilian	9/16/2002	10/05/2002	19	10/14/2002	9	0	dialysis_dependece	1	HD	3	0	0	0	1	0	0	0	1	NA	NA	NA	NA	NA	NA	0	0	1	0	0	0	0	1	1	0	0	0	0	2	2	1	0	0
328	0	51	18882	50 to 59	male	0	White	9/22/2002	10/03/2002	11	10/26/2002	23	0	dialysis_dependece	0	PIRRT	13	0	0	0	0	0	0	0	1	NA	NA	NA	NA	NA	NA	0	0	1	0	0	0	0	1	1	0	0	0	1	3	>3	0	0	1
329	0	76	27852	70 to 79	male	0	White	9/29/2002	10/07/2002	8	11/07/2002	31	0	dialysis_dependece	0	HD	14	1	0	1	1	0	0	0	3	NA	NA	NA	NA	NA	NA	1	0	1	0	0	0	0	1	0	0	0	0	0	1	1	0	0	0
330	0	71	25979	70 to 79	male	1	Afro-Brazilian	2/18/2003	2/19/2003	1	2/25/2003	6	1	deceased	0	HD	5	1	0	1	1	0	0	0	3	NA	NA	NA	NA	NA	NA	0	0	0	1	0	0	0	1	1	0	0	0	0	2	2	0	0	1
331	0	66	24191	60 to 69	male	0	White	09/09/2002	9/30/2002	21	10/01/2002	1	0	partial_recovery	0	PIRRT	1	0	0	0	0	1	0	0	1	NA	NA	NA	NA	NA	NA	0	0	1	0	0	0	0	1	1	0	0	0	0	2	2	1	0	0
332	0	84	30930	80 to 89	male	0	White	9/30/2002	10/08/2002	8	10/15/2002	7	1	deceased	0	PIRRT	7	0	0	1	1	0	0	0	2	NA	NA	NA	NA	NA	NA	0	0	1	0	0	0	0	1	1	1	0	0	0	3	>3	1	0	0
333	0	84	30934	80 to 89	female	0	White	9/26/2002	9/26/2002	0	10/10/2002	14	1	deceased	1	PIRRT	6	1	0	1	1	0	0	0	3	NA	NA	NA	NA	NA	NA	0	0	1	0	0	0	0	1	1	0	1	1	0	4	>3	1	0	0
334	1	47	17200	40 to 49	female	1	Afro-Brazilian	10/07/2002	10/09/2002	2	10/11/2002	2	1	deceased	1	HD	3	1	0	1	1	0	0	0	3	NA	NA	NA	NA	NA	NA	0	1	1	0	0	0	0	0	0	0	0	0	0	0	0	1	0	0
335	1	22	8101	20 to 29	male	0	White	09/03/2002	10/09/2002	36	10/11/2002	2	1	deceased	1	PIRRT-C	2	1	1	1	0	0	0	0	3	NA	NA	NA	NA	NA	NA	0	0	1	0	0	0	0	1	1	1	1	0	0	4	>3	1	0	0
336	0	77	28229	70 to 79	female	1	Afro-Brazilian	10/05/2002	10/10/2002	5	11/01/2002	22	0	dialysis_dependece	0	HD	11	0	0	1	0	0	0	0	1	NA	NA	NA	NA	NA	NA	1	1	1	0	0	0	0	0	0	0	0	0	0	0	0	0	0	0
337	0	66	24224	60 to 69	female	1	Afro-Brazilian	10/04/2002	10/04/2002	0	10/25/2002	21	0	partial_recovery	0	PIRRT	8	0	0	1	0	0	0	0	1	NA	NA	NA	NA	NA	NA	0	1	1	0	0	0	0	0	1	1	0	0	0	2	2	0	0	0
338	0	71	26061	70 to 79	male	0	White	10/07/2002	10/07/2002	0	10/18/2002	11	1	deceased	0	PIRRT	4	0	1	1	1	0	0	0	3	NA	NA	NA	NA	NA	NA	0	0	1	0	0	0	0	1	1	0	0	0	0	2	2	1	0	0
339	0	60	22017	60 to 69	male	0	White	10/01/2002	10/11/2002	10	10/12/2002	1	1	deceased	0	PIRRT	1	1	0	1	0	1	0	0	3	NA	NA	NA	NA	NA	NA	0	0	0	1	0	0	0	1	1	0	0	0	0	2	2	1	0	0
340	1	59	21905	60 to 69	male	0	White	9/29/2002	10/09/2002	10	10/20/2003	376	0	dialysis_dependece	1	HD	9	0	1	0	0	0	0	0	1	NA	NA	NA	NA	NA	NA	1	1	0	0	0	1	0	0	0	0	0	0	0	0	0	0	0	0
341	0	70	25798	70 to 79	female	0	White	10/10/2002	10/20/2002	10	10/21/2002	1	1	deceased	0	HD	6	1	1	0	0	0	0	0	2	NA	NA	NA	NA	NA	NA	0	0	1	0	0	0	0	0	0	0	1	0	0	1	1	1	0	0
342	1	49	18134	40 to 49	female	1	Afro-Brazilian	10/13/2002	10/14/2002	1	10/22/2002	8	0	complete_recovery	1	HD	3	1	1	1	0	0	0	0	3	NA	NA	NA	NA	NA	NA	0	1	0	0	0	1	0	0	0	0	0	0	0	0	0	0	0	0
343	0	62	22707	60 to 69	male	0	White	10/05/2002	10/15/2002	10	10/16/2002	1	1	deceased	0	PIRRT	1	1	1	1	0	0	0	0	3	NA	NA	NA	NA	NA	NA	0	0	1	0	0	0	0	1	1	0	1	0	0	3	>3	0	1	0
344	0	58	21515	50 to 59	female	0	White	10/14/2002	10/16/2002	2	10/30/2002	14	0	complete_recovery	0	HD	8	0	1	1	1	0	0	0	3	NA	NA	NA	NA	NA	NA	0	1	1	0	0	0	0	0	0	0	0	0	0	0	0	0	0	0
345	1	16	6024	10 to 19	male	0	White	10/16/2002	10/16/2002	0	10/26/2002	10	0	dialysis_dependece	1	PIRRT-C	9	1	0	1	0	0	0	1	3	NA	NA	NA	NA	NA	NA	0	1	1	0	0	0	0	0	0	0	0	0	0	0	0	0	0	0
346	0	39	14498	30 to 39	female	0	White	10/08/2002	10/16/2002	8	10/19/2002	3	1	deceased	1	PIRRT	5	1	1	0	0	0	0	0	2	NA	NA	NA	NA	NA	NA	0	0	1	0	0	0	0	1	1	0	0	0	0	2	2	1	0	0
347	0	73	26869	70 to 79	male	0	White	10/10/2002	10/17/2002	7	11/01/2002	15	0	complete_recovery	0	PIRRT	1	1	0	0	1	0	0	0	2	NA	NA	NA	NA	NA	NA	0	0	0	1	0	0	0	1	1	0	0	0	0	2	2	0	0	0
348	0	0	361	2m to 1	female	1	Afro-Brazilian	10/07/2002	10/10/2002	3	10/19/2002	9	0	complete_recovery	0	PIRRT-C	12	0	0	1	1	0	0	0	2	NA	NA	NA	NA	NA	NA	0	1	1	0	0	0	0	1	0	0	0	0	0	1	1	1	0	0
349	0	85	31329	80 to 89	female	0	White	10/04/2002	10/11/2002	7	10/31/2002	20	1	deceased	0	PIRRT	1	1	1	0	1	0	0	0	3	NA	NA	NA	NA	NA	NA	0	0	1	0	0	0	0	1	1	1	0	0	0	3	>3	1	0	0
350	0	73	26747	70 to 79	female	0	White	10/03/2002	10/17/2002	14	11/30/2002	44	0	dialysis_dependece	1	HD	24	1	0	1	0	0	0	0	2	NA	NA	NA	NA	NA	NA	1	0	1	0	0	0	0	1	1	0	0	0	0	2	2	0	0	1
351	0	62	22885	60 to 69	female	1	Afro-Brazilian	10/14/2002	10/16/2002	2	10/18/2002	2	1	deceased	1	PIRRT	1	1	1	0	1	1	0	0	4	NA	NA	NA	NA	NA	NA	0	0	0	1	0	0	0	1	1	0	0	0	0	2	2	1	0	1
352	0	79	28860	70 to 79	female	0	White	10/18/2002	10/18/2002	0	10/24/2002	6	1	deceased	0	PIRRT	6	1	1	1	1	0	0	0	4	NA	NA	NA	NA	NA	NA	0	0	1	0	0	0	0	1	1	0	0	0	0	2	2	1	0	1
353	0	80	29391	80 to 89	female	0	White	10/18/2002	10/20/2002	2	10/21/2002	1	1	deceased	1	PIRRT-C	1	1	1	0	0	0	0	0	2	NA	NA	NA	NA	NA	NA	0	0	1	0	0	0	0	1	1	1	0	0	0	3	>3	0	0	1
354	1	64	23634	60 to 69	male	0	White	10/09/2002	10/20/2002	11	10/23/2002	3	1	deceased	0	PIRRT	1	1	0	1	1	0	0	0	3	NA	NA	NA	NA	NA	NA	0	0	1	0	0	0	0	1	1	0	0	0	0	2	2	1	0	0
355	0	96	35316	90 to 100	female	0	White	10/03/2002	10/13/2002	10	10/21/2002	8	1	deceased	0	PIRRT	4	1	1	1	1	0	0	0	4	NA	NA	NA	NA	NA	NA	0	0	1	0	0	0	0	1	1	0	0	0	0	2	2	1	0	0
356	0	86	31546	80 to 89	male	0	White	9/24/2002	10/20/2002	26	10/23/2002	3	1	deceased	0	PIRRT	2	0	1	1	0	0	0	0	2	NA	NA	NA	NA	NA	NA	0	0	1	0	0	0	0	1	1	0	0	1	0	3	>3	1	0	0
357	0	88	32498	80 to 89	female	0	White	9/22/2002	10/03/2002	11	10/05/2002	2	0	dialysis_dependece	0	PIRRT	2	0	0	0	1	0	0	0	1	NA	NA	NA	NA	NA	NA	0	0	1	0	0	0	0	1	1	0	0	0	0	2	2	0	0	0
358	0	88	32457	80 to 89	male	1	Afro-Brazilian	9/20/2002	10/15/2002	25	10/21/2002	6	1	deceased	0	HD	6	0	1	1	0	0	0	0	2	NA	NA	NA	NA	NA	NA	0	0	0	1	0	0	0	1	1	1	0	0	0	3	>3	1	0	0
359	0	85	31284	80 to 89	male	0	White	9/13/2002	10/13/2002	30	10/31/2002	18	1	deceased	1	PIRRT	1	1	0	1	1	0	0	0	3	NA	NA	NA	NA	NA	NA	0	0	1	0	0	0	0	1	1	0	0	0	0	2	2	1	0	0
360	0	78	28646	70 to 79	male	0	White	10/09/2002	10/19/2002	10	10/29/2002	10	0	unknown_recovery	0	HD	4	0	0	1	1	0	0	0	2	NA	NA	NA	NA	NA	NA	1	0	1	0	0	0	0	0	0	0	0	0	0	0	0	0	0	0
361	1	67	24610	60 to 69	male	1	Afro-Brazilian	9/25/2002	10/17/2002	22	10/20/2002	3	0	dialysis_dependece	1	HD	3	0	0	0	0	0	0	1	1	NA	NA	NA	NA	NA	NA	0	1	1	0	0	0	0	0	0	0	0	0	0	0	0	0	0	0
362	0	76	28063	70 to 79	female	0	White	9/18/2002	10/09/2002	21	10/12/2002	3	1	deceased	0	HD	2	1	1	1	1	1	0	0	5	NA	NA	NA	NA	NA	NA	0	0	1	0	0	0	0	1	1	0	0	0	0	2	2	1	0	0
363	1	65	24068	60 to 69	female	0	White	10/17/2002	10/21/2002	4	11/13/2002	23	0	partial_recovery	1	HD	5	0	1	1	0	0	0	0	2	NA	NA	NA	NA	NA	NA	1	0	1	0	0	0	0	0	0	0	0	0	0	0	0	0	0	0
364	0	36	13224	30 to 39	female	1	Afro-Brazilian	10/18/2002	10/21/2002	3	11/07/2002	17	1	deceased	0	HD	18	1	1	1	0	0	0	0	3	NA	NA	NA	NA	NA	NA	0	1	1	0	0	0	0	1	0	0	0	0	0	1	1	1	0	0
365	1	65	23892	60 to 69	female	1	Afro-Brazilian	10/21/2002	10/22/2002	1	11/05/2002	14	0	dialysis_dependece	1	HD	12	0	0	1	0	0	0	0	1	NA	NA	NA	NA	NA	NA	1	1	1	0	0	0	0	0	0	1	0	0	0	1	1	1	0	0
366	1	81	29594	80 to 89	male	0	White	09/01/2002	10/02/2002	31	10/25/2002	23	1	deceased	1	HD	11	0	0	1	0	0	0	0	1	NA	NA	NA	NA	NA	NA	1	1	0	0	0	1	0	0	0	0	0	0	0	0	0	0	0	0
367	0	50	18553	50 to 59	female	0	White	10/04/2002	10/17/2002	13	10/21/2002	4	1	deceased	0	PIRRT	4	0	0	1	0	1	0	0	2	NA	NA	NA	NA	NA	NA	0	0	0	1	0	0	0	1	1	0	0	0	0	2	2	0	1	0
368	1	80	29258	80 to 89	male	1	Afro-Brazilian	9/29/2002	10/19/2002	20	2/25/2003	129	1	deceased	1	HD	17	0	1	1	0	1	0	0	3	NA	NA	NA	NA	NA	NA	0	1	0	0	0	1	0	0	0	0	0	0	0	0	0	0	0	0
369	1	70	25827	70 to 79	female	0	White	07/10/2002	08/08/2002	29	8/14/2002	6	1	deceased	0	HD	8	1	0	1	1	0	0	0	3	NA	NA	NA	NA	NA	NA	0	1	0	0	0	1	0	1	1	0	0	0	0	2	2	0	0	0
370	0	69	25534	70 to 79	male	1	Afro-Brazilian	03/06/2005	03/07/2005	1	03/10/2005	3	1	deceased	0	PIRRT	1	0	0	1	0	0	0	0	1	NA	NA	NA	NA	NA	NA	1	1	1	0	0	0	0	1	0	0	1	0	0	2	2	0	0	0
371	0	49	17919	40 to 49	female	0	White	10/04/2002	10/23/2002	19	10/25/2002	2	1	deceased	0	PIRRT	3	1	0	1	0	0	0	0	2	NA	NA	NA	NA	NA	NA	0	0	1	0	0	0	0	1	1	0	0	0	1	3	>3	1	0	0
372	1	64	23399	60 to 69	female	0	White	10/21/2002	10/22/2002	1	11/08/2002	17	1	deceased	0	PIRRT-C	17	1	1	1	0	1	0	0	4	NA	NA	NA	NA	NA	NA	0	1	1	0	0	0	0	1	1	0	1	1	0	4	>3	1	0	0
373	0	64	23671	60 to 69	male	0	White	10/10/2002	10/24/2002	14	11/27/2002	34	0	complete_recovery	0	HD	6	0	0	1	0	0	0	0	1	NA	NA	NA	NA	NA	NA	0	0	1	0	0	0	0	1	0	0	0	0	0	1	1	0	0	0
374	0	80	29495	80 to 89	male	0	White	10/12/2002	10/26/2002	14	10/28/2002	2	1	deceased	1	HD	2	0	0	1	0	0	0	0	1	NA	NA	NA	NA	NA	NA	1	0	1	0	0	0	0	0	0	0	0	0	0	0	0	0	0	0
375	0	44	16118	40 to 49	female	0	White	9/27/2002	10/26/2002	29	11/05/2002	10	0	dialysis_dependece	0	PIRRT	3	0	1	0	1	0	0	0	2	NA	NA	NA	NA	NA	NA	0	0	0	1	0	0	0	1	1	1	0	1	0	4	>3	0	1	0
376	0	86	31651	80 to 89	male	0	White	10/03/2002	10/27/2002	24	12/23/2002	57	1	deceased	1	HD	27	0	0	1	0	0	0	0	1	NA	NA	NA	NA	NA	NA	1	0	1	0	0	0	0	1	1	0	0	0	0	2	2	1	0	1
377	0	90	32981	90 to 100	male	0	White	09/03/2002	10/28/2002	55	11/13/2002	16	1	deceased	0	HD	4	0	1	1	0	0	0	0	2	NA	NA	NA	NA	NA	NA	1	0	1	0	0	0	0	1	1	0	0	0	1	3	>3	1	0	0
378	0	85	31212	80 to 89	male	0	White	9/30/2002	10/23/2002	23	10/25/2002	2	1	deceased	0	PIRRT	3	0	0	1	0	0	0	0	1	NA	NA	NA	NA	NA	NA	0	0	1	0	0	0	0	1	1	0	0	0	0	2	2	1	0	0
379	1	80	29396	80 to 89	male	0	White	10/24/2002	10/25/2002	1	12/10/2002	46	0	partial_recovery	1	HD	10	0	0	1	0	0	0	0	1	NA	NA	NA	NA	NA	NA	0	1	0	0	0	1	0	0	0	0	0	0	0	0	0	0	0	0
380	1	29	10738	20 to 29	male	0	White	10/23/2002	10/23/2002	0	10/24/2002	1	1	deceased	1	HD	1	0	1	0	0	0	0	0	1	NA	NA	NA	NA	NA	NA	0	1	0	0	0	0	1	0	0	0	0	0	0	0	0	0	0	0
381	0	68	25001	60 to 69	male	0	White	10/16/2002	10/29/2002	13	11/21/2002	23	0	partial_recovery	0	PIRRT	12	0	0	1	0	0	0	0	1	NA	NA	NA	NA	NA	NA	0	0	0	1	0	0	0	1	1	0	0	0	0	2	2	0	0	1
382	0	0	18	< 2 months	male	0	White	10/11/2002	10/29/2002	18	10/29/2002	0	1	deceased	0	PIRRT-C	6	1	1	0	0	0	0	0	2	NA	NA	NA	NA	NA	NA	0	0	1	0	0	0	0	1	1	0	0	1	1	4	>3	1	0	0
383	1	68	25153	60 to 69	male	0	White	10/28/2002	10/29/2002	1	11/12/2002	14	0	unknown_recovery	1	HD	9	0	0	1	0	0	0	0	1	NA	NA	NA	NA	NA	NA	1	1	0	0	0	1	0	0	0	0	0	0	0	0	0	0	0	0
384	0	78	28839	70 to 79	female	1	Afro-Brazilian	10/22/2002	10/29/2002	7	11/16/2002	18	0	dialysis_dependece	1	HD	11	0	0	1	0	0	0	0	1	NA	NA	NA	NA	NA	NA	1	0	1	0	0	0	0	0	0	0	0	0	1	1	1	1	0	0
385	0	56	20697	50 to 59	male	0	White	9/30/2002	10/30/2002	30	11/08/2002	9	1	deceased	0	PIRRT	8	0	1	1	0	0	0	0	2	NA	NA	NA	NA	NA	NA	0	0	1	0	0	0	0	1	1	0	1	0	0	3	>3	1	0	0
386	1	82	30227	80 to 89	male	0	White	10/28/2002	10/30/2002	2	10/30/2002	0	1	deceased	0	HD	1	0	1	1	1	0	0	1	4	NA	NA	NA	NA	NA	NA	0	1	0	1	0	0	0	0	0	0	0	1	0	1	1	0	0	0
387	0	59	21744	50 to 59	male	0	White	10/27/2002	10/29/2002	2	11/13/2002	15	1	deceased	1	PIRRT	1	1	1	1	0	1	0	0	4	NA	NA	NA	NA	NA	NA	0	0	1	0	0	0	0	1	1	0	0	0	0	2	2	1	0	0
388	1	62	22871	60 to 69	female	0	White	10/26/2002	10/27/2002	1	11/04/2002	8	0	partial_recovery	1	HD	3	0	0	1	0	1	0	0	2	NA	NA	NA	NA	NA	NA	1	1	0	0	0	1	0	0	0	0	0	0	0	0	0	0	0	0
389	0	88	32476	80 to 89	male	0	White	10/16/2002	11/01/2002	16	11/05/2002	4	1	deceased	0	PIRRT	4	0	1	1	0	0	0	0	2	NA	NA	NA	NA	NA	NA	0	0	0	1	0	0	0	1	0	0	1	0	0	2	2	0	0	0
390	0	75	27511	70 to 79	female	0	White	10/24/2002	10/24/2002	0	11/14/2002	21	0	complete_recovery	0	PIRRT	12	1	1	1	1	0	0	0	4	NA	NA	NA	NA	NA	NA	0	1	1	0	0	0	0	1	1	0	0	0	0	2	2	1	0	0
391	0	75	27686	70 to 79	male	0	White	10/20/2002	10/20/2002	0	10/24/2002	4	0	unknown_recovery	0	HD	3	1	0	1	0	0	0	0	2	NA	NA	NA	NA	NA	NA	1	1	1	0	0	0	0	1	1	0	0	0	0	2	2	1	0	0
392	0	76	28068	70 to 79	female	0	White	10/05/2002	10/14/2002	9	10/16/2002	2	1	deceased	0	HD	2	1	1	1	1	1	0	0	5	NA	NA	NA	NA	NA	NA	0	0	1	0	0	0	0	1	1	1	0	0	0	3	>3	1	0	0
393	0	50	18337	50 to 59	male	1	Afro-Brazilian	10/10/2002	10/29/2002	19	11/04/2002	6	1	deceased	0	PIRRT	3	1	1	1	1	0	0	0	4	NA	NA	NA	NA	NA	NA	0	0	0	1	0	0	0	1	1	0	0	1	0	3	>3	1	0	0
394	0	85	31202	80 to 89	male	0	White	10/28/2002	11/19/2002	22	12/10/2002	21	1	deceased	0	PIRRT	33	1	1	1	0	0	0	0	3	NA	NA	NA	NA	NA	NA	0	0	1	0	0	0	0	1	1	0	0	0	0	2	2	1	0	0
395	0	33	12130	30 to 39	male	1	Afro-Brazilian	10/27/2002	10/28/2002	1	11/13/2002	16	0	dialysis_dependece	1	HD	9	0	0	1	0	0	0	0	1	NA	NA	NA	NA	NA	NA	1	1	1	0	0	0	0	1	1	0	0	0	0	2	2	0	0	0
396	1	31	11525	30 to 39	male	1	Afro-Brazilian	10/31/2002	11/03/2002	3	11/05/2002	2	0	unknown_recovery	0	HD	2	0	1	1	0	0	0	0	2	NA	NA	NA	NA	NA	NA	0	0	0	1	0	0	0	0	1	0	0	1	0	2	2	0	0	0
397	0	68	25140	60 to 69	male	0	White	10/18/2002	10/24/2002	6	10/27/2002	3	0	partial_recovery	0	HD	2	1	0	1	0	0	0	0	2	NA	NA	NA	NA	NA	NA	1	1	1	0	0	0	0	0	1	0	0	0	0	1	1	0	0	0
398	0	41	15174	40 to 49	male	0	White	9/23/2002	10/23/2002	30	11/01/2002	9	0	dialysis_dependece	1	HD	5	1	0	1	0	0	0	0	2	NA	NA	NA	NA	NA	NA	1	1	1	0	0	0	0	0	0	0	0	0	0	0	0	1	0	0
399	0	55	20321	50 to 59	male	0	White	10/20/2002	10/22/2002	2	10/24/2002	2	0	complete_recovery	0	PIRRT-C	3	1	0	1	0	0	0	0	2	NA	NA	NA	NA	NA	NA	0	0	0	1	0	0	0	1	1	0	0	0	0	2	2	0	0	0
400	1	45	16504	40 to 49	male	1	Afro-Brazilian	10/27/2002	11/01/2002	5	12/08/2002	37	0	dialysis_dependece	0	HD	15	1	0	1	1	1	0	0	4	NA	NA	NA	NA	NA	NA	0	0	0	0	0	1	0	1	0	0	0	0	1	2	2	1	0	0
401	0	69	25315	60 to 69	male	1	Afro-Brazilian	11/05/2002	11/05/2002	0	11/06/2002	1	1	deceased	0	PIRRT	1	0	0	1	0	0	0	0	1	NA	NA	NA	NA	NA	NA	1	1	1	0	0	0	0	1	1	0	0	0	1	3	>3	1	0	0
402	1	27	10172	20 to 29	male	0	White	11/05/2002	11/05/2002	0	11/07/2002	2	1	deceased	0	PIRRT	2	1	0	1	0	1	0	0	3	NA	NA	NA	NA	NA	NA	0	1	1	0	0	0	0	0	1	0	0	0	0	1	1	1	0	0
403	0	96	35102	90 to 100	male	0	White	11/02/2002	11/06/2002	4	11/26/2002	20	1	deceased	0	PIRRT	6	1	1	1	0	0	0	0	3	NA	NA	NA	NA	NA	NA	0	0	1	0	0	0	0	1	1	0	0	0	0	2	2	1	0	1
404	0	75	27711	70 to 79	male	0	White	10/26/2002	11/05/2002	10	11/06/2002	1	1	deceased	0	PIRRT	2	1	1	1	1	0	0	0	4	NA	NA	NA	NA	NA	NA	0	0	0	1	0	0	0	1	1	0	0	0	0	2	2	1	0	0
405	0	83	30594	80 to 89	female	0	White	10/26/2002	11/05/2002	10	11/12/2002	7	1	deceased	0	HD	5	1	1	1	1	0	0	0	4	NA	NA	NA	NA	NA	NA	0	0	1	0	0	0	0	1	1	0	0	0	0	2	2	1	0	0
406	0	46	17136	40 to 49	male	0	White	9/21/2002	11/02/2002	42	11/03/2002	1	1	deceased	0	PIRRT	1	1	1	1	0	0	0	0	3	NA	NA	NA	NA	NA	NA	0	0	0	1	0	0	0	1	1	0	1	0	0	3	>3	1	0	0
407	0	87	32004	80 to 89	male	0	White	11/01/2002	11/07/2002	6	11/26/2002	19	1	deceased	0	PIRRT	18	0	0	1	0	0	0	0	1	NA	NA	NA	NA	NA	NA	1	0	1	0	0	0	0	1	1	0	0	0	0	2	2	1	0	1
408	1	35	12945	30 to 39	male	0	White	10/18/2002	11/07/2002	20	11/08/2002	1	1	deceased	1	PIRRT-C	1	1	1	0	1	0	0	0	3	NA	NA	NA	NA	NA	NA	0	0	1	0	0	0	0	1	1	1	1	0	0	4	>3	1	0	0
409	0	45	16792	40 to 49	male	0	White	11/07/2002	11/08/2002	1	11/09/2002	1	1	deceased	0	PIRRT	1	0	1	1	1	1	0	0	4	NA	NA	NA	NA	NA	NA	0	1	1	0	0	0	0	1	1	0	0	0	0	2	2	0	0	0
410	0	83	30430	80 to 89	male	0	White	11/04/2002	11/08/2002	4	12/04/2002	26	1	deceased	1	PIRRT	23	1	1	1	0	0	0	0	3	NA	NA	NA	NA	NA	NA	0	0	1	0	0	0	0	1	1	0	0	0	0	2	2	1	0	0
411	1	66	24274	60 to 69	male	1	Afro-Brazilian	10/11/2002	11/09/2002	29	12/31/2002	52	0	partial_recovery	1	HD	2	0	0	1	0	1	0	0	2	NA	NA	NA	NA	NA	NA	1	0	0	1	0	0	0	0	0	0	0	0	1	1	1	1	0	0
412	0	42	15559	40 to 49	female	1	Afro-Brazilian	10/30/2002	11/10/2002	11	11/19/2002	9	0	partial_recovery	0	HD	3	0	1	1	0	0	0	0	2	NA	NA	NA	NA	NA	NA	1	0	1	0	0	0	0	0	0	0	0	0	0	0	0	0	0	0
413	0	84	30830	80 to 89	male	1	Afro-Brazilian	10/17/2002	11/10/2002	24	11/20/2002	10	1	deceased	0	PIRRT	7	1	1	1	1	0	0	0	4	NA	NA	NA	NA	NA	NA	0	0	1	0	0	0	0	1	1	0	0	0	0	2	2	1	0	0
414	1	46	17046	40 to 49	female	0	White	10/25/2002	11/11/2002	17	01/02/2003	52	1	deceased	0	PIRRT	2	1	0	1	1	0	0	0	3	NA	NA	NA	NA	NA	NA	0	0	1	0	0	0	0	1	1	0	1	0	0	3	>3	1	0	0
415	0	86	31507	80 to 89	female	0	White	11/04/2002	11/12/2002	8	11/18/2002	6	1	deceased	0	PIRRT	5	1	1	0	0	1	0	0	3	NA	NA	NA	NA	NA	NA	0	0	1	0	0	0	0	1	1	1	0	0	0	3	>3	1	0	0
416	0	58	21360	50 to 59	female	0	White	11/08/2002	11/09/2002	1	11/10/2002	1	1	deceased	0	PIRRT	1	1	1	1	0	0	0	0	3	NA	NA	NA	NA	NA	NA	0	1	1	0	0	0	0	1	1	0	0	0	1	3	>3	1	0	0
417	0	84	30911	80 to 89	female	1	Afro-Brazilian	11/05/2002	11/11/2002	6	11/24/2002	13	1	deceased	0	HD	11	1	1	1	0	1	0	0	4	NA	NA	NA	NA	NA	NA	0	0	1	0	0	0	0	1	1	0	0	0	0	2	2	1	0	0
418	0	78	28829	70 to 79	female	0	White	10/16/2002	11/12/2002	27	01/09/2003	58	1	deceased	0	PIRRT	5	1	0	1	0	0	0	0	2	NA	NA	NA	NA	NA	NA	0	0	1	0	0	0	0	1	1	0	0	0	1	3	>3	1	0	0
419	0	49	18011	40 to 49	female	0	White	11/04/2002	11/09/2002	5	11/11/2002	2	0	partial_recovery	0	HD	2	0	0	1	0	0	0	0	1	NA	NA	NA	NA	NA	NA	0	0	1	0	0	0	0	1	1	0	0	0	0	2	2	1	0	0
420	0	68	24860	60 to 69	male	0	White	10/31/2002	11/06/2002	6	11/17/2002	11	0	partial_recovery	0	PIRRT-C	7	0	0	0	0	0	0	1	1	NA	NA	NA	NA	NA	NA	0	0	1	0	0	0	0	1	1	0	0	0	0	2	2	1	0	0
421	0	84	30701	80 to 89	female	0	White	9/29/2002	11/12/2002	44	11/15/2002	3	1	deceased	0	HD	1	1	1	1	1	1	0	0	5	NA	NA	NA	NA	NA	NA	0	0	1	0	0	0	0	1	1	0	0	0	1	3	>3	1	0	1
422	0	58	21382	50 to 59	female	0	White	11/09/2002	11/12/2002	3	12/15/2002	33	1	deceased	0	PIRRT	16	1	0	1	1	0	0	0	3	NA	NA	NA	NA	NA	NA	0	0	1	0	0	0	0	1	1	0	0	0	0	2	2	1	0	0
423	0	80	29534	80 to 89	male	0	White	11/10/2002	11/11/2002	1	01/09/2003	59	1	deceased	0	PIRRT	33	0	0	1	0	1	0	0	2	NA	NA	NA	NA	NA	NA	1	0	1	0	0	0	0	0	0	0	0	0	0	0	0	0	1	0
424	0	69	25517	70 to 79	male	0	White	11/01/2002	11/12/2002	11	11/28/2002	16	1	deceased	0	HD	14	1	0	1	1	0	0	0	3	NA	NA	NA	NA	NA	NA	0	0	1	0	0	0	0	1	1	0	0	0	1	3	>3	1	0	0
425	0	67	24562	60 to 69	male	0	White	11/10/2002	11/13/2002	3	12/18/2002	35	1	deceased	0	PIRRT	13	0	0	0	0	1	0	0	1	NA	NA	NA	NA	NA	NA	1	0	1	0	0	0	0	1	1	0	0	0	0	2	2	0	1	0
426	1	53	19371	50 to 59	male	1	Afro-Brazilian	11/05/2002	11/14/2002	9	04/09/2003	146	0	dialysis_dependece	0	HD	29	0	0	1	0	0	0	0	1	NA	NA	NA	NA	NA	NA	1	0	1	0	0	0	0	1	1	0	0	0	1	3	>3	0	1	0
427	0	83	30379	80 to 89	male	0	White	11/14/2002	11/14/2002	0	11/19/2002	5	0	dialysis_dependece	0	PIRRT	9	1	1	1	0	0	0	0	3	NA	NA	NA	NA	NA	NA	0	0	1	0	0	0	0	1	1	1	1	0	0	4	>3	1	0	1
428	1	10	4001	10 to 19	female	1	Afro-Brazilian	11/13/2002	11/15/2002	2	12/13/2002	28	0	dialysis_dependece	0	PIRRT	11	0	0	1	0	0	0	0	1	NA	NA	NA	NA	NA	NA	0	1	1	0	0	0	0	0	0	0	0	0	0	0	0	0	0	0
429	0	78	28673	70 to 79	male	0	White	11/14/2002	11/14/2002	0	12/28/2002	44	1	deceased	1	PIRRT	30	1	1	1	0	0	0	0	3	NA	NA	NA	NA	NA	NA	0	0	1	0	0	0	0	1	1	0	0	0	0	2	2	1	0	1
430	0	95	34702	90 to 100	female	0	White	9/17/2002	11/14/2002	58	11/28/2002	14	1	deceased	0	PIRRT	13	0	1	1	0	0	0	0	2	NA	NA	NA	NA	NA	NA	0	0	0	1	0	0	0	1	1	1	1	0	0	4	>3	1	0	0
431	1	30	11022	30 to 39	female	0	White	11/11/2002	11/14/2002	3	3/31/2003	137	0	partial_recovery	1	HD	44	1	0	1	1	0	0	0	3	NA	NA	NA	NA	NA	NA	0	1	0	0	0	1	0	0	0	0	0	0	0	0	0	0	0	0
432	1	68	24903	60 to 69	male	0	White	10/30/2002	11/13/2002	14	11/15/2002	2	1	deceased	0	PIRRT-C	1	1	1	1	0	1	0	0	4	NA	NA	NA	NA	NA	NA	0	0	0	1	0	0	0	1	1	1	0	1	1	5	>3	0	1	0
433	1	27	10058	20 to 29	male	1	Afro-Brazilian	11/06/2002	11/13/2002	7	12/03/2002	20	0	partial_recovery	1	HD	6	1	1	1	0	0	0	0	3	NA	NA	NA	NA	NA	NA	0	0	0	0	0	1	0	0	0	0	0	0	1	1	1	0	0	0
434	0	87	32013	80 to 89	female	1	Afro-Brazilian	10/30/2002	11/18/2002	19	1/16/2003	59	0	dialysis_dependece	1	HD	20	0	1	1	0	0	0	0	2	NA	NA	NA	NA	NA	NA	1	0	1	0	0	0	0	0	0	0	0	0	0	0	0	0	0	0
435	1	53	19597	50 to 59	female	1	Afro-Brazilian	11/13/2002	11/18/2002	5	11/20/2002	2	1	deceased	0	PIRRT	2	1	0	1	0	0	0	0	2	NA	NA	NA	NA	NA	NA	1	0	1	0	0	0	0	1	1	0	0	0	0	2	2	1	0	0
436	1	70	25874	70 to 79	female	0	White	11/01/2002	11/29/2002	28	01/02/2003	34	0	partial_recovery	1	PIRRT	10	1	1	1	1	0	0	0	4	NA	NA	NA	NA	NA	NA	0	0	1	0	0	0	0	1	1	0	0	0	1	3	>3	0	1	0
437	0	88	32387	80 to 89	female	0	White	10/30/2002	11/19/2002	20	12/10/2002	21	1	deceased	0	HD	2	1	0	1	0	0	0	0	2	NA	NA	NA	NA	NA	NA	1	0	1	0	0	0	0	1	1	0	0	0	0	2	2	1	0	0
438	0	71	26070	70 to 79	male	0	White	8/14/2006	8/28/2006	14	09/11/2006	14	1	deceased	0	HD	3	1	1	1	0	0	0	0	3	NA	NA	NA	NA	NA	NA	1	1	1	0	0	0	0	1	1	0	0	0	0	2	2	1	0	0
439	0	6	2261	1 to 9	male	0	White	10/08/2002	11/19/2002	42	11/23/2002	4	1	deceased	0	PIRRT	6	1	1	1	1	0	0	0	4	NA	NA	NA	NA	NA	NA	0	0	1	0	0	0	0	1	1	0	0	0	0	2	2	1	0	0
440	0	38	14113	30 to 39	female	1	Afro-Brazilian	11/13/2002	11/19/2002	6	11/30/2002	11	1	deceased	1	PIRRT	13	1	1	0	1	0	0	0	3	NA	NA	NA	NA	NA	NA	0	0	1	0	0	0	0	1	1	0	1	0	0	3	>3	1	0	0
441	1	60	21955	60 to 69	female	0	White	11/07/2002	11/21/2002	14	4/29/2003	159	0	partial_recovery	0	PIRRT-C	18	1	0	1	1	0	0	1	4	NA	NA	NA	NA	NA	NA	0	0	0	0	0	1	0	1	1	0	0	0	0	2	2	1	0	0
442	1	38	14049	30 to 39	female	1	Afro-Brazilian	11/17/2002	11/20/2002	3	12/01/2002	11	0	partial_recovery	0	HD	6	0	0	1	0	0	0	1	2	NA	NA	NA	NA	NA	NA	0	1	0	0	0	1	0	0	0	0	0	0	0	0	0	0	0	0
443	0	30	11279	30 to 39	female	0	White	11/19/2002	11/20/2002	1	11/22/2002	2	1	deceased	0	PIRRT	2	1	1	0	1	1	0	0	4	NA	NA	NA	NA	NA	NA	0	1	1	0	0	0	0	1	1	0	0	0	0	2	2	1	0	0
444	0	67	24576	60 to 69	male	1	Afro-Brazilian	11/20/2002	11/20/2002	0	12/30/2003	405	1	deceased	0	PIRRT	1	0	0	0	1	0	0	0	1	NA	NA	NA	NA	NA	NA	0	1	1	0	0	0	0	1	1	1	0	0	0	3	>3	1	0	0
445	1	39	14604	40 to 49	male	0	White	11/20/2002	11/20/2002	0	3/20/2003	120	1	deceased	1	HD	1	0	0	0	0	1	0	0	1	NA	NA	NA	NA	NA	NA	0	1	0	0	0	0	1	0	1	0	0	0	0	1	1	0	0	0
446	0	78	28533	70 to 79	male	0	White	10/21/2002	11/22/2002	32	12/28/2002	36	1	deceased	1	HD	19	1	0	1	0	0	0	0	2	NA	NA	NA	NA	NA	NA	1	0	1	0	0	0	0	1	1	0	0	0	0	2	2	1	0	0
447	0	76	28053	70 to 79	male	0	White	10/22/2002	11/22/2002	31	12/22/2002	30	1	deceased	0	HD	21	1	1	1	1	1	0	0	5	NA	NA	NA	NA	NA	NA	0	0	1	0	0	0	0	1	1	0	0	0	0	2	2	1	0	1
448	0	80	29275	80 to 89	male	0	White	11/21/2002	11/21/2002	0	12/05/2002	14	1	deceased	0	PIRRT	12	1	1	0	0	0	0	0	2	NA	NA	NA	NA	NA	NA	0	1	1	0	0	0	0	1	1	0	0	0	0	2	2	1	0	0
449	0	66	24202	60 to 69	male	1	Afro-Brazilian	10/18/2002	11/20/2002	33	11/24/2002	4	1	deceased	0	PIRRT	3	0	0	0	1	0	0	0	1	NA	NA	NA	NA	NA	NA	1	0	0	1	0	0	0	1	1	0	1	0	0	3	>3	0	1	0
450	0	65	24083	60 to 69	male	0	White	11/16/2002	11/22/2002	6	11/29/2002	7	0	partial_recovery	0	PIRRT	1	1	0	0	0	1	0	0	2	NA	NA	NA	NA	NA	NA	1	0	1	0	0	0	0	1	1	0	0	0	0	2	2	1	0	0
451	0	76	27936	70 to 79	female	0	White	11/14/2002	11/24/2002	10	11/25/2002	1	1	deceased	0	PIRRT	1	1	1	1	0	1	0	0	4	NA	NA	NA	NA	NA	NA	0	0	1	0	0	0	0	1	1	0	0	0	0	2	2	0	0	0
452	0	51	18847	50 to 59	male	1	Afro-Brazilian	11/24/2002	11/24/2002	0	11/28/2002	4	0	dialysis_dependece	0	HD	3	0	1	1	0	0	0	0	2	NA	NA	NA	NA	NA	NA	1	1	1	0	0	0	0	0	0	0	0	0	0	0	0	0	0	0
453	0	69	25378	60 to 69	female	0	White	11/21/2002	11/23/2002	2	11/25/2002	2	1	deceased	0	PIRRT	2	1	1	0	1	0	0	0	3	NA	NA	NA	NA	NA	NA	1	0	1	0	0	0	0	1	1	1	0	0	0	3	>3	1	0	0
454	0	44	16367	40 to 49	male	0	White	11/23/2002	11/25/2002	2	11/25/2002	0	1	deceased	0	PIRRT	2	1	1	0	1	0	0	0	3	NA	NA	NA	NA	NA	NA	0	1	1	0	0	0	0	1	1	0	0	0	0	2	2	1	0	0
455	1	50	18475	50 to 59	female	0	White	10/24/2002	11/25/2002	32	1/15/2003	51	1	deceased	1	HD	26	1	0	1	0	0	0	0	2	NA	NA	NA	NA	NA	NA	0	1	0	0	0	1	0	0	0	0	0	0	0	0	0	1	0	0
456	0	61	22531	60 to 69	male	1	Afro-Brazilian	10/31/2002	11/23/2002	23	12/09/2002	16	1	deceased	0	HD	12	1	0	1	1	0	0	0	3	NA	NA	NA	NA	NA	NA	1	0	1	0	0	0	0	0	0	0	0	0	0	0	0	1	0	0
457	1	36	13283	30 to 39	female	0	White	11/14/2002	11/23/2002	9	12/20/2002	27	1	deceased	1	HD	5	1	1	1	1	1	0	0	5	NA	NA	NA	NA	NA	NA	0	0	0	0	0	0	1	1	1	0	1	0	1	4	>3	0	1	0
458	0	85	31193	80 to 89	male	0	White	11/20/2002	11/23/2002	3	12/03/2002	10	0	complete_recovery	0	PIRRT	3	0	0	1	1	0	0	0	2	NA	NA	NA	NA	NA	NA	1	0	1	0	0	0	0	1	1	0	0	0	0	2	2	0	0	1
459	0	81	29839	80 to 89	female	0	White	11/11/2002	11/25/2002	14	11/26/2002	1	1	deceased	0	PIRRT	1	1	1	1	1	1	0	0	5	NA	NA	NA	NA	NA	NA	0	0	0	1	0	0	0	1	1	0	0	0	0	2	2	1	0	1
460	1	0	269	2m to 1	male	0	White	10/28/2002	11/25/2002	28	11/26/2002	1	1	deceased	0	PIRRT-C	3	0	1	0	1	0	0	0	2	NA	NA	NA	NA	NA	NA	0	0	0	1	0	0	0	1	1	0	1	1	0	4	>3	1	0	1
461	1	12	4736	10 to 19	male	1	Afro-Brazilian	11/19/2002	11/22/2002	3	11/25/2002	3	1	deceased	0	PIRRT	6	1	1	1	1	0	0	0	4	NA	NA	NA	NA	NA	NA	0	1	1	0	0	0	0	1	1	0	0	0	0	2	2	1	0	0
462	1	0	2	< 2 months	male	0	White	10/12/2002	10/14/2002	2	11/15/2002	32	0	dialysis_dependece	0	PIRRT-C	1	1	1	0	1	1	0	0	4	NA	NA	NA	NA	NA	NA	0	0	0	1	0	0	0	1	1	0	1	0	1	4	>3	1	0	0
463	0	51	18944	50 to 59	female	0	White	11/16/2002	11/17/2002	1	12/04/2002	17	0	complete_recovery	0	PIRRT	1	0	1	1	0	0	0	0	2	NA	NA	NA	NA	NA	NA	1	1	0	1	0	0	0	0	0	0	0	0	0	0	0	0	0	0
464	0	80	29432	80 to 89	female	0	White	11/05/2002	11/27/2002	22	12/05/2002	8	1	deceased	1	PIRRT	7	1	1	0	1	0	0	0	3	NA	NA	NA	NA	NA	NA	0	0	1	0	0	0	0	1	1	0	0	0	0	2	2	1	0	0
465	0	63	23207	60 to 69	female	0	White	11/27/2002	11/27/2002	0	2/16/2003	81	1	deceased	1	HD	49	1	1	1	1	1	0	0	5	NA	NA	NA	NA	NA	NA	0	1	1	0	0	0	0	0	0	0	0	0	0	0	0	0	0	0
466	0	55	20268	50 to 59	female	0	White	11/08/2002	11/19/2002	11	12/01/2002	12	1	deceased	0	PIRRT	7	1	1	1	0	0	0	0	3	NA	NA	NA	NA	NA	NA	0	0	1	0	0	0	0	0	0	0	0	0	1	1	1	0	0	0
467	0	79	29076	70 to 79	male	0	White	11/20/2002	11/25/2002	5	12/20/2002	25	1	deceased	0	HD	5	1	0	1	1	0	0	0	3	NA	NA	NA	NA	NA	NA	0	0	1	0	0	0	0	1	1	0	0	0	1	3	>3	1	0	0
468	0	85	31086	80 to 89	male	0	White	11/14/2002	11/26/2002	12	11/29/2002	3	1	deceased	0	HD	2	1	0	1	1	0	0	0	3	NA	NA	NA	NA	NA	NA	0	0	1	0	0	0	0	1	1	0	0	0	0	2	2	1	0	0
469	1	82	30148	80 to 89	female	0	White	11/17/2002	11/28/2002	11	3/31/2003	123	0	partial_recovery	1	HD	17	1	0	1	0	1	0	0	3	NA	NA	NA	NA	NA	NA	0	1	0	0	0	1	0	0	0	0	0	0	1	1	1	0	0	0
470	0	81	29928	80 to 89	male	0	White	11/07/2002	11/28/2002	21	12/03/2002	5	1	deceased	0	PIRRT	3	1	1	1	0	1	0	0	4	NA	NA	NA	NA	NA	NA	0	0	1	0	0	0	0	1	1	0	0	0	0	2	2	1	0	0
471	0	64	23474	60 to 69	male	1	Afro-Brazilian	11/11/2002	11/27/2002	16	12/06/2002	9	1	deceased	0	PIRRT	6	0	0	0	1	0	0	0	1	NA	NA	NA	NA	NA	NA	0	0	1	0	0	0	0	0	0	0	1	0	0	1	1	1	0	0
472	1	92	33842	90 to 100	male	0	White	11/28/2002	11/28/2002	0	12/09/2002	11	0	partial_recovery	1	HD	2	0	1	1	0	1	0	0	3	NA	NA	NA	NA	NA	NA	0	1	0	0	0	1	0	0	0	0	0	0	0	0	0	0	0	0
473	0	86	31467	80 to 89	female	0	White	11/12/2002	11/30/2002	18	12/15/2002	15	1	deceased	1	PIRRT	5	1	1	1	0	0	0	0	3	NA	NA	NA	NA	NA	NA	0	0	1	0	0	0	0	1	1	0	0	0	0	2	2	1	0	1
474	1	51	18789	50 to 59	male	1	Afro-Brazilian	11/10/2002	11/13/2002	3	11/15/2002	2	0	partial_recovery	0	HD	2	0	0	1	0	0	0	0	1	NA	NA	NA	NA	NA	NA	1	0	0	1	0	0	0	0	0	0	0	1	0	1	1	1	0	0
475	0	68	24983	60 to 69	male	0	White	11/13/2002	11/29/2002	16	12/07/2002	8	1	deceased	0	PIRRT-C	4	0	1	1	1	0	0	0	3	NA	NA	NA	NA	NA	NA	0	0	1	0	0	0	0	1	1	1	0	0	0	3	>3	1	0	0
476	1	68	25168	60 to 69	male	0	White	11/12/2002	11/13/2002	1	03/05/2003	112	0	partial_recovery	1	HD	1	0	0	0	0	0	0	1	1	NA	NA	NA	NA	NA	NA	1	1	0	0	0	1	0	0	0	0	0	0	0	0	0	0	0	0
477	0	95	34898	90 to 100	female	0	White	11/05/2002	11/27/2002	22	11/28/2002	1	1	deceased	0	PIRRT	1	1	0	0	0	0	0	0	1	NA	NA	NA	NA	NA	NA	0	0	0	0	0	0	0	1	1	0	0	0	1	3	>3	1	1	0
478	0	76	28028	70 to 79	female	0	White	11/13/2002	11/26/2002	13	11/30/2002	4	1	deceased	0	PIRRT	2	1	1	1	1	0	0	0	4	NA	NA	NA	NA	NA	NA	0	0	1	0	0	0	0	1	1	0	0	0	0	2	2	1	0	0
479	0	82	30137	80 to 89	female	0	White	11/24/2002	11/30/2002	6	12/06/2002	6	1	deceased	0	HD	4	1	1	0	1	1	0	0	4	NA	NA	NA	NA	NA	NA	0	0	1	0	0	0	0	1	1	1	0	0	0	3	>3	1	0	0
480	0	89	32590	80 to 89	female	0	White	11/29/2002	11/30/2002	1	12/04/2002	4	1	deceased	0	HD	4	1	1	1	0	0	0	0	3	NA	NA	NA	NA	NA	NA	0	1	1	0	0	0	0	1	0	0	1	0	0	2	2	0	0	0
481	0	86	31524	80 to 89	male	0	White	11/16/2002	11/25/2002	9	11/30/2002	5	1	deceased	0	HD	4	0	0	1	0	0	0	0	1	NA	NA	NA	NA	NA	NA	0	0	1	0	0	0	0	1	1	0	0	0	1	3	>3	0	0	0
482	1	43	15731	40 to 49	male	0	White	11/11/2002	11/30/2002	19	12/10/2002	10	1	deceased	0	PIRRT-C	7	0	0	1	1	1	0	0	3	NA	NA	NA	NA	NA	NA	0	0	0	1	0	0	0	1	1	0	1	1	0	4	>3	0	1	0
483	0	84	31004	80 to 89	male	0	White	12/01/2002	12/01/2002	0	12/02/2002	1	0	partial_recovery	0	HD	0	0	0	1	0	0	0	0	1	NA	NA	NA	NA	NA	NA	1	1	0	0	0	1	0	0	0	0	0	0	0	0	0	1	0	0
484	0	94	34445	90 to 100	male	0	White	11/24/2002	12/02/2002	8	01/07/2003	36	0	dialysis_dependece	0	HD	18	0	1	1	0	0	0	1	3	NA	NA	NA	NA	NA	NA	1	0	0	0	0	0	1	0	0	0	0	0	0	0	0	0	0	0
485	0	62	22765	60 to 69	male	0	White	11/30/2002	12/03/2002	3	12/13/2002	10	1	deceased	1	PIRRT	6	1	1	1	1	1	0	0	5	NA	NA	NA	NA	NA	NA	1	0	1	0	0	0	0	1	1	0	0	0	1	3	>3	0	0	1
486	0	38	13961	30 to 39	male	0	White	11/09/2002	12/03/2002	24	12/06/2002	3	1	deceased	0	HD	3	1	1	0	1	0	0	0	3	NA	NA	NA	NA	NA	NA	0	0	1	0	0	0	0	1	1	0	1	0	0	3	>3	0	0	0
487	0	61	22608	60 to 69	male	1	Afro-Brazilian	11/19/2002	12/03/2002	14	1/25/2003	53	1	deceased	0	PIRRT	21	1	0	1	0	0	0	0	2	NA	NA	NA	NA	NA	NA	1	0	1	0	0	0	0	1	0	0	0	0	0	1	1	1	0	0
488	1	50	18286	50 to 59	male	1	Afro-Brazilian	11/16/2002	12/03/2002	17	12/20/2002	17	0	partial_recovery	0	PIRRT	1	1	0	0	0	0	0	0	1	NA	NA	NA	NA	NA	NA	0	0	1	0	0	0	0	1	0	0	1	0	0	2	2	0	0	0
489	1	7	2637	1 to 9	female	1	Afro-Brazilian	10/24/2002	12/03/2002	40	12/05/2002	2	1	deceased	1	PIRRT-C	1	1	1	1	0	1	0	0	4	NA	NA	NA	NA	NA	NA	0	0	1	0	0	0	0	1	1	1	0	0	0	3	>3	0	0	0
490	0	68	25011	60 to 69	female	0	White	11/30/2002	12/01/2002	1	12/03/2002	2	1	deceased	0	PIRRT-C	1	1	1	1	1	0	0	0	4	NA	NA	NA	NA	NA	NA	0	0	1	0	0	0	0	1	1	0	0	0	0	2	2	1	0	0
491	0	56	20764	50 to 59	female	0	White	10/23/2002	12/03/2002	41	12/12/2002	9	1	deceased	0	PIRRT	6	1	1	0	1	0	0	0	3	NA	NA	NA	NA	NA	NA	0	0	1	0	0	0	0	1	1	1	0	0	0	3	>3	1	0	0
492	0	42	15653	40 to 49	male	1	Afro-Brazilian	11/30/2002	12/01/2002	1	12/08/2002	7	1	deceased	1	PIRRT	5	0	1	1	0	1	0	0	3	NA	NA	NA	NA	NA	NA	0	0	0	0	0	0	1	1	1	0	0	0	0	2	2	0	1	0
493	0	83	30443	80 to 89	female	1	Afro-Brazilian	11/14/2002	12/02/2002	18	12/05/2002	3	1	deceased	0	PIRRT	3	0	0	1	1	0	0	0	2	NA	NA	NA	NA	NA	NA	0	0	1	0	0	0	0	1	1	0	0	0	0	2	2	1	0	1
494	0	102	37276	> 100 years	male	1	Afro-Brazilian	11/30/2002	12/02/2002	2	12/06/2002	4	1	deceased	0	HD	5	0	1	1	0	0	0	0	2	NA	NA	NA	NA	NA	NA	0	0	1	0	0	0	0	0	0	0	0	0	1	1	1	0	0	0
495	0	75	27443	70 to 79	male	0	White	11/19/2002	12/04/2002	15	12/12/2002	8	0	dialysis_dependece	0	PIRRT	1	0	0	0	1	0	0	0	1	NA	NA	NA	NA	NA	NA	0	0	0	1	0	0	0	1	1	0	0	1	0	3	>3	1	0	0
496	0	85	31374	80 to 89	male	0	White	12/05/2002	12/06/2002	1	12/22/2002	16	1	deceased	0	HD	8	1	1	1	1	0	0	0	4	NA	NA	NA	NA	NA	NA	0	1	1	0	0	0	0	1	1	0	0	0	0	2	2	1	0	0
497	0	78	28692	70 to 79	male	1	Afro-Brazilian	12/01/2002	12/05/2002	4	12/16/2002	11	0	partial_recovery	0	HD	6	0	0	0	1	0	0	0	1	NA	NA	NA	NA	NA	NA	1	0	1	0	0	0	0	1	1	0	0	0	1	3	>3	1	0	0
498	1	54	19884	50 to 59	male	0	White	12/06/2002	12/06/2002	0	3/31/2003	115	0	partial_recovery	0	PIRRT-C	19	1	1	1	0	1	0	0	4	NA	NA	NA	NA	NA	NA	0	1	1	0	0	0	0	1	1	0	0	0	0	2	2	1	0	0
499	0	60	21935	60 to 69	male	0	White	12/01/2002	12/07/2002	6	12/08/2002	1	1	deceased	0	PIRRT	1	1	1	1	1	0	0	0	4	NA	NA	NA	NA	NA	NA	0	0	1	0	0	0	0	1	1	0	1	0	1	4	>3	0	0	0
500	0	62	22760	60 to 69	female	0	White	11/28/2002	12/08/2002	10	12/18/2002	10	1	deceased	0	PIRRT-C	6	1	1	1	0	0	0	0	3	NA	NA	NA	NA	NA	NA	0	0	1	0	0	0	0	1	1	1	0	0	0	3	>3	1	0	0
501	0	49	18079	40 to 49	male	0	White	12/06/2002	12/08/2002	2	12/11/2002	3	1	deceased	1	PIRRT	3	0	1	1	1	0	0	0	3	NA	NA	NA	NA	NA	NA	0	1	1	0	0	0	0	1	1	0	0	1	0	3	>3	0	0	1
502	0	78	28778	70 to 79	male	0	White	12/01/2002	12/07/2002	6	12/17/2002	10	0	unknown_recovery	0	PIRRT	3	1	0	0	0	0	0	0	1	NA	NA	NA	NA	NA	NA	1	0	1	0	0	0	0	1	1	0	0	0	0	2	2	0	0	0
503	0	75	27637	70 to 79	male	0	White	12/06/2002	12/08/2002	2	01/04/2003	27	0	dialysis_dependece	0	PIRRT	19	0	0	1	1	1	0	0	3	NA	NA	NA	NA	NA	NA	0	1	1	0	0	0	0	0	1	0	0	0	0	1	1	1	0	0
504	0	85	31362	80 to 89	female	0	White	10/07/2002	12/08/2002	62	12/11/2002	3	1	deceased	0	PIRRT	2	1	1	1	0	0	0	0	3	NA	NA	NA	NA	NA	NA	0	0	0	1	0	0	0	1	1	0	0	0	0	2	2	1	0	0
505	0	62	22989	60 to 69	female	0	White	12/05/2002	12/09/2002	4	12/24/2002	15	1	deceased	0	PIRRT	5	0	0	1	0	1	0	0	2	NA	NA	NA	NA	NA	NA	0	0	1	0	0	0	0	1	1	0	0	0	0	2	2	1	0	0
506	1	22	8047	20 to 29	male	0	White	11/20/2002	12/03/2002	13	1/30/2003	58	1	deceased	0	HD	15	0	0	1	0	0	0	0	1	NA	NA	NA	NA	NA	NA	0	0	0	1	0	0	0	0	0	0	0	0	0	0	0	0	0	0
507	0	85	31252	80 to 89	male	0	White	11/28/2002	12/04/2002	6	3/27/2003	113	1	deceased	0	PIRRT	40	0	0	1	0	0	0	0	1	NA	NA	NA	NA	NA	NA	1	0	1	0	0	0	0	1	1	0	0	0	0	2	2	0	1	0
508	0	67	24816	60 to 69	male	0	White	12/04/2002	12/10/2002	6	12/14/2002	4	1	deceased	0	HD	4	0	1	1	0	1	0	0	3	NA	NA	NA	NA	NA	NA	0	0	1	0	0	0	0	1	1	0	0	0	0	2	2	1	0	1
509	0	25	9408	20 to 29	female	0	White	12/10/2002	12/10/2002	0	12/30/2002	20	0	dialysis_dependece	1	HD	15	0	1	1	0	0	0	0	2	NA	NA	NA	NA	NA	NA	1	1	0	0	0	1	0	0	0	0	0	0	0	0	0	1	0	0
510	1	62	22965	60 to 69	male	0	White	12/05/2002	12/10/2002	5	12/20/2002	10	0	partial_recovery	1	HD	1	0	0	1	0	0	0	0	1	NA	NA	NA	NA	NA	NA	0	1	0	0	0	1	0	0	0	0	0	0	0	0	0	0	0	0
511	0	41	15185	40 to 49	male	0	White	12/05/2002	12/10/2002	5	12/20/2002	10	0	dialysis_dependece	0	HD	3	0	0	1	0	0	0	0	1	NA	NA	NA	NA	NA	NA	0	1	1	0	0	0	0	0	0	0	1	0	0	1	1	1	0	0
512	0	92	33788	90 to 100	male	0	White	11/26/2002	12/09/2002	13	12/27/2002	18	0	partial_recovery	0	PIRRT	9	0	0	1	0	0	0	0	1	NA	NA	NA	NA	NA	NA	1	0	1	0	0	0	0	1	1	0	0	0	0	2	2	1	0	0
513	1	0	94	2m to 1	male	0	White	12/10/2002	12/10/2002	0	12/17/2002	7	1	deceased	0	PIRRT-C	12	1	0	0	1	0	0	0	2	NA	NA	NA	NA	NA	NA	0	0	1	0	0	0	0	1	1	0	0	0	0	2	2	1	0	1
514	0	0	12	< 2 months	male	0	White	12/11/2002	12/11/2002	0	12/14/2002	3	1	deceased	0	PD	2	1	1	1	1	0	0	0	4	NA	NA	NA	NA	NA	NA	0	0	1	0	0	0	0	1	1	0	0	0	1	3	>3	0	1	1
515	0	67	24572	60 to 69	male	0	White	11/14/2002	12/12/2002	28	01/02/2003	21	1	deceased	0	PIRRT	5	1	1	1	0	0	0	0	3	NA	NA	NA	NA	NA	NA	1	0	0	1	0	0	0	1	1	0	0	0	1	3	>3	0	0	1
516	1	59	21856	50 to 59	male	0	White	12/07/2002	12/14/2002	7	12/31/2002	17	0	partial_recovery	0	HD	1	0	0	1	0	0	0	0	1	NA	NA	NA	NA	NA	NA	0	0	0	0	0	0	1	1	0	0	0	0	0	1	1	0	0	0
517	0	86	31597	80 to 89	male	0	White	11/17/2002	12/12/2002	25	12/16/2002	4	1	deceased	0	PIRRT-C	3	0	0	0	1	0	0	0	1	NA	NA	NA	NA	NA	NA	0	0	1	0	0	0	0	1	1	0	0	0	0	2	2	1	0	0
518	0	70	25798	70 to 79	male	0	White	6/24/2005	12/14/2005	173	01/05/2006	22	1	deceased	0	PIRRT-C	1	0	0	1	1	0	0	0	2	NA	NA	NA	NA	NA	NA	1	1	1	0	0	0	0	1	0	0	0	0	0	1	1	1	0	0
519	0	85	31380	80 to 89	male	0	White	12/03/2002	12/15/2002	12	12/23/2002	8	1	deceased	0	HD	4	0	0	1	1	0	0	0	2	NA	NA	NA	NA	NA	NA	0	0	1	0	0	0	0	1	1	0	0	0	0	2	2	1	0	0
520	0	57	21024	50 to 59	female	0	White	12/13/2002	12/13/2002	0	12/24/2002	11	0	dialysis_dependece	1	HD	8	0	0	1	0	0	0	0	1	NA	NA	NA	NA	NA	NA	1	1	1	0	0	0	0	0	0	0	0	0	0	0	0	0	0	0
521	0	82	30153	80 to 89	female	0	White	12/14/2002	12/14/2002	0	12/17/2002	3	1	deceased	0	PIRRT	5	1	0	1	1	0	0	0	3	NA	NA	NA	NA	NA	NA	0	0	0	1	0	0	0	1	1	1	0	0	0	3	>3	1	0	0
522	0	48	17872	40 to 49	male	1	Afro-Brazilian	12/08/2002	12/14/2002	6	01/09/2003	26	1	deceased	0	HD	4	0	1	1	0	0	0	0	2	NA	NA	NA	NA	NA	NA	0	0	1	0	0	0	0	0	1	0	0	1	0	2	2	0	0	0
523	0	81	29626	80 to 89	male	0	White	12/11/2002	12/17/2002	6	12/18/2002	1	1	deceased	0	PIRRT	1	1	1	0	0	0	0	0	3	NA	NA	NA	NA	NA	NA	0	0	1	0	0	0	0	1	1	0	0	0	1	3	>3	1	0	0
524	0	79	28995	70 to 79	female	0	White	12/12/2002	12/17/2002	5	12/21/2002	4	1	deceased	0	PIRRT	4	1	1	0	1	1	0	0	4	NA	NA	NA	NA	NA	NA	0	0	1	0	0	0	0	1	1	1	0	0	0	3	>3	1	0	1
525	0	77	28226	70 to 79	male	0	White	12/14/2002	12/16/2002	2	12/18/2002	2	1	deceased	0	PIRRT	1	1	1	1	1	0	0	0	4	NA	NA	NA	NA	NA	NA	0	1	1	0	0	0	0	1	1	1	0	1	0	4	>3	1	0	0
526	1	38	13934	30 to 39	male	0	White	12/17/2002	12/17/2002	0	12/19/2002	2	1	deceased	0	PIRRT	1	1	1	1	1	0	0	0	4	NA	NA	NA	NA	NA	NA	0	0	1	0	0	0	0	1	1	0	0	0	0	2	2	0	0	1
527	0	1	425	1 to 9	male	0	White	12/18/2002	12/18/2002	0	1/14/2003	27	0	dialysis_dependece	0	PIRRT	11	1	1	1	0	1	0	0	4	NA	NA	NA	NA	NA	NA	1	1	0	1	0	0	0	0	0	0	0	0	0	0	0	0	0	0
528	1	55	20145	50 to 59	female	0	White	12/15/2002	12/19/2002	4	12/23/2002	4	1	deceased	0	PIRRT-C	5	1	1	0	1	1	0	0	4	NA	NA	NA	NA	NA	NA	0	0	0	1	0	0	0	1	1	1	0	0	0	3	>3	0	0	1
529	0	72	26604	70 to 79	male	0	White	12/17/2002	12/19/2002	2	01/04/2003	16	1	deceased	0	PIRRT	10	1	0	0	1	0	0	0	2	NA	NA	NA	NA	NA	NA	1	1	1	0	0	0	0	1	1	0	1	0	1	4	>3	1	0	0
530	1	49	17924	40 to 49	female	1	Afro-Brazilian	12/11/2002	12/18/2002	7	3/25/2003	97	0	partial_recovery	1	HD	5	0	0	1	0	1	0	0	2	NA	NA	NA	NA	NA	NA	0	0	0	0	0	1	0	0	0	0	0	0	0	0	0	0	0	0
531	0	67	24524	60 to 69	male	0	White	12/05/2002	12/21/2002	16	1/30/2003	40	0	partial_recovery	0	HD	13	0	1	1	0	0	0	0	2	NA	NA	NA	NA	NA	NA	0	0	0	1	0	0	0	1	1	0	0	0	0	2	2	0	1	0
532	0	51	18791	50 to 59	female	0	White	12/10/2002	12/20/2002	10	12/27/2002	7	1	deceased	0	PIRRT	6	1	1	1	0	0	0	0	3	NA	NA	NA	NA	NA	NA	0	0	1	0	0	0	0	1	1	1	0	0	0	3	>3	1	0	0
533	0	57	20953	50 to 59	male	0	White	12/17/2002	12/20/2002	3	12/21/2002	1	1	deceased	0	PIRRT	1	1	1	1	1	1	0	0	5	NA	NA	NA	NA	NA	NA	0	1	1	0	0	0	0	1	1	1	0	0	0	3	>3	1	0	0
534	0	65	23933	60 to 69	male	0	White	11/29/2002	12/21/2002	22	12/25/2002	4	1	deceased	1	PIRRT	4	1	1	1	1	0	0	0	4	NA	NA	NA	NA	NA	NA	0	0	0	1	0	0	0	1	1	0	0	1	0	3	>3	1	0	0
535	0	67	24790	60 to 69	female	0	White	12/21/2002	12/21/2002	0	12/24/2002	3	0	partial_recovery	1	HD	3	1	0	1	1	0	0	0	3	NA	NA	NA	NA	NA	NA	1	1	1	0	0	0	0	0	0	0	0	0	0	0	0	0	0	0
536	0	79	28992	70 to 79	male	0	White	12/13/2002	12/22/2002	9	12/24/2002	2	1	deceased	0	PIRRT	3	1	0	1	0	0	0	0	2	NA	NA	NA	NA	NA	NA	1	0	0	1	0	0	0	1	1	0	1	0	0	3	>3	0	0	0
537	1	62	22953	60 to 69	female	1	Afro-Brazilian	12/05/2002	12/23/2002	18	01/07/2003	15	1	deceased	0	HD	8	1	1	1	1	0	0	0	4	NA	NA	NA	NA	NA	NA	1	0	1	0	0	0	0	0	0	0	0	0	0	0	0	1	0	0
538	0	75	27455	70 to 79	female	0	White	12/02/2002	12/23/2002	21	12/23/2002	0	1	deceased	0	PIRRT	1	1	1	1	1	0	0	0	4	NA	NA	NA	NA	NA	NA	0	0	1	0	0	0	0	1	1	0	0	0	0	2	2	1	0	0
539	0	0	103	2m to 1	female	1	Afro-Brazilian	09/12/2002	12/24/2002	103	01/04/2003	11	1	deceased	0	PIRRT	16	1	1	1	1	1	0	0	5	NA	NA	NA	NA	NA	NA	0	0	0	1	0	0	0	1	1	0	0	0	0	2	2	1	0	0
540	0	90	33002	90 to 100	female	0	White	12/07/2002	12/23/2002	16	04/10/2003	108	1	deceased	0	HD	55	0	0	1	0	0	0	1	2	NA	NA	NA	NA	NA	NA	0	0	1	0	0	0	0	1	1	0	0	0	0	2	2	1	0	0
541	0	77	28164	70 to 79	male	0	White	11/23/2002	12/25/2002	32	2/15/2003	52	0	partial_recovery	1	PIRRT	19	1	0	1	0	0	0	0	2	NA	NA	NA	NA	NA	NA	0	0	1	0	0	0	0	1	1	0	0	0	1	3	>3	1	0	0
542	0	72	26637	70 to 79	female	0	White	12/05/2002	12/24/2002	19	01/07/2003	14	0	complete_recovery	1	HD	8	0	1	1	0	0	0	0	2	NA	NA	NA	NA	NA	NA	0	0	1	0	0	0	0	0	0	0	0	0	0	0	0	0	1	0
543	0	62	22868	60 to 69	male	0	White	12/16/2002	12/26/2002	10	04/07/2003	102	0	complete_recovery	1	PIRRT	8	1	1	1	1	0	0	0	4	NA	NA	NA	NA	NA	NA	0	0	0	1	0	0	0	1	1	0	0	0	0	2	2	0	0	1
544	0	70	25662	70 to 79	female	0	White	6/26/2005	07/08/2005	12	07/10/2005	2	1	deceased	0	PIRRT-C	13	0	1	1	0	1	0	0	3	NA	NA	NA	NA	NA	NA	1	0	1	0	0	0	0	1	1	1	0	0	1	4	>3	0	1	0
545	1	59	21687	50 to 59	male	0	White	12/27/2002	12/27/2002	0	3/31/2003	94	0	partial_recovery	1	HD	9	1	1	1	1	0	0	0	4	NA	NA	NA	NA	NA	NA	0	1	1	0	0	0	0	0	1	0	1	0	0	2	2	1	0	0
546	0	67	24792	60 to 69	male	0	White	12/23/2002	12/27/2002	4	12/29/2002	2	1	deceased	0	PIRRT	1	1	1	1	1	1	0	0	5	NA	NA	NA	NA	NA	NA	0	0	1	0	0	0	0	1	1	0	0	0	0	2	2	1	0	0
547	0	90	33060	90 to 100	female	0	White	12/20/2002	12/28/2002	8	01/01/2003	4	1	deceased	0	PIRRT	2	1	1	1	1	0	0	0	4	NA	NA	NA	NA	NA	NA	0	0	1	0	0	0	0	1	1	0	0	1	0	3	>3	1	0	1
548	0	65	24010	60 to 69	female	0	White	12/12/2002	12/30/2002	18	01/04/2003	5	1	deceased	0	PIRRT-C	6	1	1	1	0	0	0	0	3	NA	NA	NA	NA	NA	NA	0	0	1	0	0	0	0	1	1	0	0	0	0	2	2	0	1	0
549	0	86	31422	80 to 89	male	0	White	12/26/2002	12/28/2002	2	1/31/2003	34	1	deceased	1	PIRRT	15	0	0	1	1	0	0	0	2	NA	NA	NA	NA	NA	NA	0	1	1	0	0	0	0	1	1	0	0	0	0	2	2	0	0	1
550	0	34	12472	30 to 39	female	0	White	12/29/2002	12/29/2002	0	03/01/2003	62	0	partial_recovery	0	PIRRT	16	1	1	1	0	0	0	0	3	NA	NA	NA	NA	NA	NA	0	1	0	0	0	0	1	1	1	0	0	0	0	2	2	1	0	0
551	1	54	19950	50 to 59	female	0	White	12/26/2002	12/31/2002	5	01/01/2003	1	1	deceased	0	PIRRT-C	1	0	1	0	0	1	0	0	2	NA	NA	NA	NA	NA	NA	0	0	0	1	0	0	0	1	1	0	0	0	0	2	2	0	0	0
552	1	57	21109	50 to 59	male	0	White	12/29/2002	12/29/2002	0	12/30/2002	1	0	dialysis_dependece	0	PIRRT	1	1	1	1	0	0	0	0	3	NA	NA	NA	NA	NA	NA	0	1	1	0	0	0	0	1	1	0	0	0	0	2	2	1	0	1
553	0	50	18419	50 to 59	female	1	Afro-Brazilian	12/26/2002	12/27/2002	1	12/31/2002	4	0	partial_recovery	1	HD	5	0	0	1	0	0	0	0	1	NA	NA	NA	NA	NA	NA	1	1	0	1	0	0	0	0	0	0	0	0	0	0	0	0	0	0
554	0	74	27034	70 to 79	female	0	White	12/25/2002	12/28/2002	3	01/01/2003	4	1	deceased	0	PIRRT	3	0	0	1	0	0	0	0	1	NA	NA	NA	NA	NA	NA	0	1	0	0	0	1	0	1	0	0	0	0	0	1	1	1	0	0
555	0	83	30489	80 to 89	male	0	White	12/30/2002	01/02/2003	3	01/03/2003	1	1	deceased	0	PIRRT	1	1	1	1	1	0	0	0	4	NA	NA	NA	NA	NA	NA	0	0	1	0	0	0	0	1	1	1	0	0	1	4	>3	1	0	0
556	0	54	19941	50 to 59	male	0	White	12/15/2002	12/17/2002	2	12/18/2002	1	1	deceased	0	PIRRT	1	1	1	1	1	1	0	0	5	NA	NA	NA	NA	NA	NA	0	1	1	0	0	0	0	1	1	0	0	0	0	2	2	1	0	0
557	0	67	24753	60 to 69	male	0	White	12/17/2002	12/29/2002	12	01/06/2003	8	1	deceased	0	HD	5	1	0	1	1	0	0	0	3	NA	NA	NA	NA	NA	NA	1	0	0	1	0	0	0	1	1	1	0	0	0	3	>3	0	1	0
558	0	85	31072	80 to 89	male	0	White	11/23/2002	01/02/2003	40	01/03/2003	1	1	deceased	0	PIRRT	1	1	1	1	1	0	0	0	4	NA	NA	NA	NA	NA	NA	0	0	0	1	0	0	0	1	1	1	0	0	0	3	>3	1	0	0
559	0	74	27330	70 to 79	female	0	White	11/24/2002	12/28/2002	34	1/14/2003	17	1	deceased	0	PIRRT	9	1	1	1	1	0	0	0	4	NA	NA	NA	NA	NA	NA	1	0	1	0	0	0	0	1	0	0	0	1	0	2	2	0	0	1
560	0	79	28962	70 to 79	female	0	White	12/08/2002	12/20/2002	12	12/27/2002	7	1	deceased	0	PIRRT	2	1	1	1	1	0	0	0	4	NA	NA	NA	NA	NA	NA	0	0	1	0	0	0	0	1	1	1	0	0	0	3	>3	0	1	0
561	0	78	28608	70 to 79	male	0	White	12/14/2002	12/31/2002	17	02/06/2003	37	1	deceased	0	PIRRT	23	1	1	1	1	0	0	0	4	NA	NA	NA	NA	NA	NA	0	0	1	0	0	0	0	1	1	0	0	0	1	3	>3	1	0	0
562	0	85	31312	80 to 89	female	1	Afro-Brazilian	8/14/2002	12/30/2002	138	01/09/2003	10	0	dialysis_dependece	0	PIRRT	1	1	1	1	1	0	0	0	4	NA	NA	NA	NA	NA	NA	0	0	1	0	0	0	0	1	1	0	0	0	0	2	2	1	0	0
563	0	91	33465	90 to 100	female	0	White	12/17/2002	12/23/2002	6	1/17/2003	25	1	deceased	0	PIRRT	11	1	1	0	0	0	0	0	2	NA	NA	NA	NA	NA	NA	0	0	0	1	0	0	0	1	1	1	1	0	1	5	>3	1	0	0
564	0	78	28825	70 to 79	male	0	White	11/16/2002	01/03/2003	48	1/24/2003	21	1	deceased	0	PIRRT	14	1	1	0	1	0	0	0	3	NA	NA	NA	NA	NA	NA	0	0	1	0	0	0	0	1	1	0	0	0	0	2	2	1	0	0
565	0	70	25851	70 to 79	male	0	White	5/26/2002	5/28/2002	2	5/29/2002	1	1	deceased	0	PIRRT	7	0	1	1	0	0	0	0	2	NA	NA	NA	NA	NA	NA	0	0	1	0	0	0	0	1	1	0	0	0	0	2	2	1	0	0
566	0	43	16050	40 to 49	male	1	Afro-Brazilian	12/29/2002	01/07/2003	9	1/22/2003	15	1	deceased	0	PIRRT	6	0	1	1	1	0	0	0	3	NA	NA	NA	NA	NA	NA	0	0	1	0	0	0	0	1	1	0	0	1	0	3	>3	0	0	0
567	0	83	30510	80 to 89	female	0	White	01/03/2003	01/06/2003	3	1/17/2003	11	1	deceased	1	PIRRT-C	10	1	1	1	0	0	0	0	3	NA	NA	NA	NA	NA	NA	0	0	1	0	0	0	0	1	1	1	1	0	1	5	>3	0	0	1
568	0	89	32552	80 to 89	female	0	White	12/22/2002	01/07/2003	16	02/10/2003	34	1	deceased	0	PIRRT	14	1	1	1	1	0	0	0	4	NA	NA	NA	NA	NA	NA	0	0	1	0	0	0	0	1	1	0	0	0	1	3	>3	1	0	0
569	0	65	23781	60 to 69	male	0	White	12/20/2002	01/01/2003	12	01/06/2003	5	1	deceased	0	PIRRT-C	4	0	0	1	0	0	0	0	1	NA	NA	NA	NA	NA	NA	0	0	1	0	0	0	0	1	1	0	0	0	0	2	2	1	0	0
570	0	64	23697	60 to 69	male	0	White	11/26/2002	01/08/2003	43	1/22/2003	14	0	dialysis_dependece	1	HD	6	0	1	1	0	0	0	0	2	NA	NA	NA	NA	NA	NA	1	0	1	0	0	0	0	0	0	0	0	0	0	0	0	0	0	0
571	0	58	21222	50 to 59	male	0	White	12/29/2002	01/08/2003	10	2/28/2003	51	1	deceased	0	HD	23	0	0	1	1	0	0	0	2	NA	NA	NA	NA	NA	NA	0	0	1	0	0	0	0	1	1	0	0	0	0	2	2	1	0	0
572	0	65	24052	60 to 69	female	0	White	01/03/2003	01/07/2003	4	01/08/2003	1	1	deceased	0	PIRRT	1	1	0	0	0	0	0	0	1	NA	NA	NA	NA	NA	NA	0	0	1	0	0	0	0	1	1	0	0	1	0	3	>3	1	0	0
573	0	34	12549	30 to 39	male	0	White	11/20/2002	01/04/2003	45	2/18/2003	45	1	deceased	1	HD	3	1	1	1	0	1	0	0	4	NA	NA	NA	NA	NA	NA	0	0	0	1	0	0	0	1	1	0	0	0	0	2	2	1	0	0
574	0	32	11874	30 to 39	female	0	White	12/27/2002	01/03/2003	7	01/12/2003	9	1	deceased	0	PIRRT	9	1	1	1	1	1	0	0	5	NA	NA	NA	NA	NA	NA	0	0	0	0	1	0	0	1	1	1	1	0	0	4	>3	1	0	0
575	1	43	15992	40 to 49	female	1	Afro-Brazilian	12/30/2002	01/09/2003	10	2/15/2003	37	0	dialysis_dependece	0	PIRRT	5	0	1	1	0	0	0	0	2	NA	NA	NA	NA	NA	NA	1	0	1	0	0	0	0	0	0	0	0	0	0	0	0	1	0	0
576	1	27	10115	20 to 29	male	1	Afro-Brazilian	01/08/2003	01/09/2003	1	3/31/2003	81	0	partial_recovery	1	HD	10	0	1	1	0	0	0	0	2	NA	NA	NA	NA	NA	NA	0	1	0	0	0	1	0	0	0	0	0	0	1	1	1	0	0	0
577	0	79	28941	70 to 79	male	0	White	12/21/2002	01/04/2003	14	1/25/2003	21	0	partial_recovery	0	PIRRT	9	0	0	0	0	0	0	1	1	NA	NA	NA	NA	NA	NA	1	0	1	0	0	0	0	1	1	0	0	0	1	3	>3	1	0	0
578	0	44	16244	40 to 49	male	1	Afro-Brazilian	01/08/2003	01/09/2003	1	1/22/2003	13	0	dialysis_dependece	1	HD	5	0	0	1	0	0	0	0	1	NA	NA	NA	NA	NA	NA	1	1	1	0	0	0	0	0	0	0	0	0	0	0	0	0	0	0
579	0	51	18653	50 to 59	male	1	Afro-Brazilian	01/06/2003	01/07/2003	1	3/20/2003	72	0	partial_recovery	1	HD	4	1	0	1	0	0	0	1	3	NA	NA	NA	NA	NA	NA	0	1	1	0	0	0	0	0	0	0	1	0	1	2	2	0	0	0
580	1	54	19982	50 to 59	female	1	Afro-Brazilian	12/24/2002	01/04/2003	11	1/16/2003	12	0	partial_recovery	0	HD	7	0	0	0	1	0	0	0	1	NA	NA	NA	NA	NA	NA	0	1	0	0	0	1	0	0	0	0	0	0	0	0	0	0	0	0
581	0	77	28271	70 to 79	female	0	White	12/16/2002	01/10/2003	25	04/07/2003	87	1	deceased	1	PIRRT	14	1	1	1	1	0	0	0	4	NA	NA	NA	NA	NA	NA	0	0	0	1	0	0	0	1	1	0	0	0	0	2	2	1	0	0
582	1	71	25957	70 to 79	female	1	Afro-Brazilian	1/15/2003	2/27/2003	43	03/02/2003	3	1	deceased	0	PIRRT	6	1	1	1	1	0	0	0	4	NA	NA	NA	NA	NA	NA	0	0	1	0	0	0	0	1	1	0	0	0	0	2	2	1	0	0
583	0	88	32147	80 to 89	female	0	White	11/16/2002	01/11/2003	56	1/26/2003	15	1	deceased	0	PIRRT	11	1	1	1	1	0	0	0	4	NA	NA	NA	NA	NA	NA	0	0	1	0	0	0	0	1	1	0	0	0	0	2	2	1	0	1
584	0	86	31710	80 to 89	female	0	White	01/10/2003	01/11/2003	1	1/27/2003	16	1	deceased	0	HD	11	1	1	1	1	0	0	0	4	NA	NA	NA	NA	NA	NA	0	1	1	0	0	0	0	1	1	0	0	1	0	3	>3	0	0	0
585	0	80	29227	80 to 89	male	0	White	01/04/2003	01/12/2003	8	2/22/2003	41	0	dialysis_dependece	0	PIRRT	4	1	1	1	0	0	0	0	3	NA	NA	NA	NA	NA	NA	0	0	1	0	0	0	0	1	1	0	0	0	0	2	2	1	0	0
586	1	51	18801	50 to 59	female	0	White	12/30/2002	1/14/2003	15	1/20/2003	6	0	dialysis_dependece	1	HD	1	1	1	1	0	1	0	0	4	NA	NA	NA	NA	NA	NA	0	0	1	0	0	0	0	1	0	0	0	0	0	1	1	1	0	0
587	0	0	5	< 2 months	male	0	White	01/11/2003	1/14/2003	3	1/28/2003	14	0	dialysis_dependece	0	PD	19	0	0	1	0	0	0	1	2	NA	NA	NA	NA	NA	NA	0	0	1	0	0	0	0	1	0	0	0	0	1	2	2	0	0	0
588	0	62	22859	60 to 69	female	0	White	01/05/2003	1/16/2003	11	02/09/2003	24	1	deceased	0	PIRRT	9	1	0	1	0	0	0	0	2	NA	NA	NA	NA	NA	NA	1	0	1	0	0	0	0	1	1	0	0	0	0	2	2	1	0	0
589	0	55	20413	50 to 59	male	1	Afro-Brazilian	01/02/2003	01/06/2003	4	01/11/2003	5	1	deceased	0	PIRRT	3	0	1	1	0	0	0	0	2	NA	NA	NA	NA	NA	NA	0	1	1	0	0	0	0	1	1	0	0	0	0	2	2	1	0	0
590	0	41	15330	40 to 49	male	0	White	1/16/2003	1/16/2003	0	03/01/2003	44	0	complete_recovery	0	HD	2	0	1	1	1	0	0	0	3	NA	NA	NA	NA	NA	NA	0	1	0	0	0	0	1	0	0	0	0	0	0	0	0	0	0	0
591	0	1	521	1 to 9	male	0	White	01/09/2003	1/14/2003	5	1/19/2003	5	1	deceased	0	PIRRT-C	11	1	1	0	1	0	0	1	4	NA	NA	NA	NA	NA	NA	0	0	1	0	0	0	0	1	1	0	0	0	0	2	2	1	0	0
592	0	45	16752	40 to 49	male	0	White	1/15/2003	1/15/2003	0	02/10/2003	26	1	deceased	0	PIRRT	26	0	0	1	0	0	0	0	1	NA	NA	NA	NA	NA	NA	0	1	0	1	0	0	0	1	1	0	0	0	0	2	2	1	0	0
593	0	75	27553	70 to 79	female	0	White	01/08/2003	1/15/2003	7	1/30/2003	15	1	deceased	0	HD	6	0	0	1	1	0	0	0	2	NA	NA	NA	NA	NA	NA	0	0	1	0	0	0	0	0	1	0	0	0	0	1	1	0	0	0
594	0	64	23405	60 to 69	female	0	White	01/03/2003	01/03/2003	0	03/06/2003	62	1	deceased	1	HD	35	0	1	1	1	0	0	0	3	NA	NA	NA	NA	NA	NA	1	1	1	0	0	0	0	0	0	0	1	0	0	1	1	0	0	0
595	1	63	23083	60 to 69	male	1	Afro-Brazilian	1/16/2003	1/16/2003	0	1/18/2003	2	1	deceased	0	PIRRT	6	0	0	0	1	0	0	0	1	NA	NA	NA	NA	NA	NA	0	0	1	0	0	0	0	1	1	0	0	0	1	3	>3	1	0	0
596	1	63	23135	60 to 69	female	1	Afro-Brazilian	1/17/2003	1/20/2003	3	02/03/2003	14	0	complete_recovery	0	HD	10	0	0	0	1	0	0	0	1	NA	NA	NA	NA	NA	NA	0	1	0	0	0	1	0	1	0	0	0	0	0	1	1	0	0	0
597	0	85	31281	80 to 89	female	1	Afro-Brazilian	1/15/2003	1/15/2003	0	1/31/2003	16	0	dialysis_dependece	1	HD	8	0	0	0	1	0	0	0	1	NA	NA	NA	NA	NA	NA	1	1	1	0	0	0	0	0	0	0	0	0	0	0	0	0	0	0
598	0	83	30355	80 to 89	female	0	White	12/26/2002	1/21/2003	26	1/21/2003	0	1	deceased	0	HD	1	0	0	1	0	0	0	0	1	NA	NA	NA	NA	NA	NA	0	0	1	0	0	0	0	1	1	0	0	0	0	2	2	1	1	0
599	0	83	30548	80 to 89	female	0	White	1/22/2003	1/22/2003	0	04/06/2003	74	1	deceased	1	PIRRT	47	1	0	1	0	0	0	0	2	NA	NA	NA	NA	NA	NA	0	1	0	1	0	0	0	1	1	0	0	0	0	2	2	1	0	0
600	0	85	31212	80 to 89	female	0	White	01/10/2003	1/27/2003	17	06/01/2003	125	1	deceased	0	HD	63	0	1	1	0	0	0	0	2	NA	NA	NA	NA	NA	NA	1	0	1	0	0	0	0	1	1	0	0	0	0	2	2	1	0	0
601	0	88	32349	80 to 89	female	0	White	1/15/2003	1/22/2003	7	3/29/2003	66	1	deceased	1	HD	40	0	0	0	1	0	0	0	1	NA	NA	NA	NA	NA	NA	0	0	1	0	0	0	0	1	1	0	0	0	1	3	>3	1	0	0
602	0	63	23049	60 to 69	female	1	Afro-Brazilian	12/29/2002	1/24/2003	26	1/24/2003	0	1	deceased	0	PIRRT	1	0	0	0	1	0	0	0	1	NA	NA	NA	NA	NA	NA	0	0	0	0	0	0	0	1	1	0	0	0	0	2	2	0	0	1
603	1	54	19955	50 to 59	male	1	Afro-Brazilian	12/14/2002	1/24/2003	41	3/31/2003	66	0	partial_recovery	1	PIRRT-C	7	1	0	1	1	0	0	0	3	NA	NA	NA	NA	NA	NA	0	0	1	0	0	0	0	1	1	1	0	0	0	3	>3	1	0	0
604	0	83	30406	80 to 89	male	0	White	1/22/2003	1/23/2003	1	04/02/2003	69	0	dialysis_dependece	0	PIRRT	1	1	1	1	1	0	0	0	4	NA	NA	NA	NA	NA	NA	0	1	1	0	0	0	0	1	1	0	0	1	1	4	>3	0	0	0
605	0	79	29129	70 to 79	male	0	White	1/13/2003	1/24/2003	11	02/02/2003	9	0	dialysis_dependece	1	HD	2	0	0	1	1	0	0	0	2	NA	NA	NA	NA	NA	NA	1	0	0	1	0	0	0	0	0	0	0	0	0	0	0	1	0	0
606	0	83	30645	80 to 89	male	0	White	1/23/2003	1/26/2003	3	1/28/2003	2	1	deceased	1	PIRRT	2	1	1	1	0	0	0	0	3	NA	NA	NA	NA	NA	NA	0	0	0	1	0	0	0	1	1	1	1	0	0	4	>3	0	0	0
607	1	63	23083	60 to 69	female	0	White	12/30/2002	1/26/2003	27	3/31/2003	64	0	partial_recovery	0	PIRRT-C	30	1	0	0	1	0	0	0	2	NA	NA	NA	NA	NA	NA	0	0	0	1	0	0	0	1	1	0	0	0	1	3	>3	1	0	0
608	0	60	22112	60 to 69	female	1	Afro-Brazilian	1/21/2003	1/24/2003	3	1/28/2003	4	1	deceased	0	PIRRT	5	0	1	0	0	0	0	0	1	NA	NA	NA	NA	NA	NA	0	0	1	0	0	0	0	1	1	0	0	0	0	2	2	1	0	0
609	0	66	24301	60 to 69	female	0	White	1/25/2003	1/27/2003	2	02/12/2003	16	0	partial_recovery	0	HD	6	0	1	0	0	0	0	0	1	NA	NA	NA	NA	NA	NA	0	1	1	0	0	0	0	0	0	0	0	0	0	0	0	0	0	0
610	1	69	25368	60 to 69	male	0	White	1/21/2003	1/27/2003	6	1/28/2003	1	1	deceased	0	PIRRT-C	1	1	1	0	1	1	0	0	4	NA	NA	NA	NA	NA	NA	0	0	0	1	0	0	0	1	1	0	0	0	0	2	2	0	0	0
611	0	30	11094	30 to 39	male	1	Afro-Brazilian	1/26/2003	1/27/2003	1	1/30/2003	3	0	unknown_recovery	0	PIRRT	2	1	1	1	1	0	0	0	4	NA	NA	NA	NA	NA	NA	0	1	1	0	0	0	0	1	1	1	1	0	0	4	>3	1	0	0
612	0	84	30878	80 to 89	male	0	White	01/09/2003	1/23/2003	14	1/31/2003	8	1	deceased	0	PIRRT	7	0	0	0	0	0	0	0	1	NA	NA	NA	NA	NA	NA	0	0	1	0	0	0	0	1	1	0	0	0	0	2	2	1	0	0
613	0	83	30565	80 to 89	male	0	White	01/10/2003	1/28/2003	18	1/28/2003	0	1	deceased	0	PIRRT	6	0	1	1	1	0	0	0	3	NA	NA	NA	NA	NA	NA	0	0	1	0	0	0	0	1	0	1	0	1	0	3	>3	1	0	0
614	0	91	33253	90 to 100	female	0	White	1/18/2003	1/26/2003	8	02/07/2003	12	1	deceased	0	PIRRT	12	1	1	1	0	0	0	0	3	NA	NA	NA	NA	NA	NA	0	0	1	0	0	0	0	1	1	0	0	0	0	2	2	1	0	0
615	0	73	26889	70 to 79	female	1	Afro-Brazilian	1/20/2003	1/28/2003	8	1/28/2003	0	1	deceased	0	PIRRT	1	1	1	1	1	1	0	0	5	NA	NA	NA	NA	NA	NA	0	0	1	0	0	0	0	1	1	0	0	0	0	2	2	1	0	0
616	0	67	24671	60 to 69	male	1	Afro-Brazilian	1/24/2003	1/27/2003	3	1/28/2003	1	1	deceased	0	PIRRT	1	1	0	1	1	0	0	0	3	NA	NA	NA	NA	NA	NA	0	0	0	1	0	0	0	1	1	0	0	0	0	2	2	0	1	0
617	0	99	36234	90 to 100	male	0	White	1/16/2003	1/28/2003	12	2/16/2003	19	1	deceased	0	PIRRT	15	0	1	0	0	0	0	0	1	NA	NA	NA	NA	NA	NA	0	0	1	0	0	0	0	0	0	0	0	0	0	0	0	1	0	0
618	0	81	29824	80 to 89	male	0	White	1/26/2003	1/28/2003	2	02/06/2003	9	0	partial_recovery	0	HD	4	0	0	1	0	0	0	0	1	NA	NA	NA	NA	NA	NA	1	0	1	0	0	0	0	0	0	0	0	0	0	0	0	0	0	0
619	0	32	11985	30 to 39	female	1	Afro-Brazilian	1/28/2003	1/28/2003	0	02/03/2003	6	1	deceased	0	PIRRT	6	1	1	1	1	0	0	0	4	NA	NA	NA	NA	NA	NA	0	1	1	0	0	0	0	1	1	0	0	0	0	2	2	1	0	1
620	0	69	25513	60 to 69	male	0	White	5/13/2005	5/18/2005	5	06/03/2005	16	1	deceased	1	PIRRT-C	2	1	1	1	0	0	0	0	3	NA	NA	NA	NA	NA	NA	1	0	1	0	0	0	0	1	1	0	0	0	0	2	2	0	0	1
621	0	88	32439	80 to 89	female	0	White	1/18/2003	1/22/2003	4	1/26/2003	4	1	deceased	0	PIRRT	3	1	1	1	1	0	0	0	4	NA	NA	NA	NA	NA	NA	0	0	1	0	0	0	0	1	1	0	0	0	0	2	2	1	0	0
622	0	0	27	< 2 months	female	1	Afro-Brazilian	1/25/2003	1/29/2003	4	1/31/2003	2	1	deceased	0	PD	4	1	1	0	0	1	0	0	3	NA	NA	NA	NA	NA	NA	0	0	1	0	0	0	0	1	0	0	0	0	0	1	1	1	0	0
623	0	103	37639	> 100 years	female	0	White	01/08/2003	1/19/2003	11	02/03/2003	15	1	deceased	0	PIRRT	8	0	1	1	1	0	0	0	3	NA	NA	NA	NA	NA	NA	0	0	1	0	0	0	0	1	1	0	0	0	0	2	2	1	0	0
624	0	84	30739	80 to 89	female	0	White	12/10/2002	1/18/2003	39	1/22/2003	4	1	deceased	0	PIRRT	2	1	1	1	0	0	0	0	3	NA	NA	NA	NA	NA	NA	0	0	1	0	0	0	0	1	1	0	0	0	0	2	2	1	0	0
625	0	66	24107	60 to 69	male	0	White	1/27/2003	1/28/2003	1	1/30/2003	2	1	deceased	0	PIRRT-C	2	1	1	1	0	1	0	0	4	NA	NA	NA	NA	NA	NA	0	0	0	1	0	0	0	1	1	1	0	0	0	3	>3	0	0	1
626	0	86	31742	80 to 89	male	1	Afro-Brazilian	01/10/2003	1/29/2003	19	2/15/2003	17	1	deceased	0	PIRRT	11	1	1	1	0	1	0	0	4	NA	NA	NA	NA	NA	NA	0	0	1	0	0	0	0	1	1	0	0	0	1	3	>3	1	0	0
627	1	83	30338	80 to 89	male	0	White	1/20/2003	1/22/2003	2	1/31/2003	9	1	deceased	0	HD	5	1	1	1	0	0	0	0	3	NA	NA	NA	NA	NA	NA	1	0	0	0	0	0	1	1	1	0	0	0	1	3	>3	1	0	0
628	0	85	31388	80 to 89	female	1	Afro-Brazilian	12/30/2002	1/30/2003	31	02/01/2003	2	1	deceased	0	PIRRT	2	0	1	1	0	0	0	0	2	NA	NA	NA	NA	NA	NA	1	0	1	0	0	0	0	1	1	0	0	0	0	2	2	1	0	0
629	1	38	14072	30 to 39	female	1	Afro-Brazilian	1/28/2003	1/31/2003	3	02/01/2003	1	1	deceased	0	HD	1	1	1	1	1	0	0	0	4	NA	NA	NA	NA	NA	NA	0	0	0	0	1	0	0	1	0	1	0	0	1	3	>3	0	0	0
630	0	67	24818	60 to 69	male	0	White	01/11/2003	1/22/2003	11	1/31/2003	9	0	partial_recovery	1	PIRRT-C	3	1	1	1	1	1	0	0	5	NA	NA	NA	NA	NA	NA	0	0	0	1	0	0	0	1	1	1	0	0	0	3	>3	0	0	1
631	1	45	16604	40 to 49	male	1	Afro-Brazilian	1/14/2003	1/31/2003	17	2/25/2003	25	1	deceased	0	PIRRT	3	1	0	1	0	1	0	0	3	NA	NA	NA	NA	NA	NA	0	0	0	0	0	1	0	1	1	0	0	0	0	2	2	1	0	0
632	1	53	19406	50 to 59	female	0	White	1/28/2003	02/01/2003	4	02/04/2003	3	1	deceased	0	PIRRT-C	3	0	1	1	0	0	0	0	2	NA	NA	NA	NA	NA	NA	0	1	0	0	0	1	0	0	0	0	0	0	0	0	0	1	0	0
633	1	51	18702	50 to 59	female	1	Afro-Brazilian	1/15/2003	02/01/2003	17	2/22/2003	21	1	deceased	1	PIRRT	12	1	0	1	0	1	0	0	3	NA	NA	NA	NA	NA	NA	0	0	1	0	0	0	0	0	0	0	0	0	0	0	0	0	0	0
634	0	64	23470	60 to 69	female	1	Afro-Brazilian	1/26/2003	02/01/2003	6	03/10/2003	37	0	partial_recovery	1	HD	4	0	0	1	0	1	0	0	2	NA	NA	NA	NA	NA	NA	1	0	1	0	0	0	0	0	0	0	0	0	0	0	0	0	0	0
635	0	90	32921	90 to 100	male	0	White	1/27/2003	02/02/2003	6	5/14/2003	101	1	deceased	0	PIRRT	56	1	0	1	0	0	0	0	2	NA	NA	NA	NA	NA	NA	1	0	1	0	0	0	0	1	1	0	0	0	0	2	2	1	0	0
636	0	60	22158	60 to 69	male	0	White	1/31/2003	02/03/2003	3	03/06/2003	31	0	dialysis_dependece	1	HD	10	0	0	1	0	0	0	0	1	NA	NA	NA	NA	NA	NA	1	0	0	0	0	1	0	0	0	0	0	0	0	0	0	0	0	0
637	0	24	8926	20 to 29	male	0	White	02/02/2003	02/04/2003	2	02/05/2003	1	1	deceased	0	PIRRT	2	1	1	1	0	1	0	0	4	NA	NA	NA	NA	NA	NA	0	1	0	0	0	0	1	1	1	0	0	0	0	2	2	1	0	0
638	0	91	33470	90 to 100	female	0	White	1/19/2003	02/02/2003	14	2/26/2003	24	1	deceased	0	PIRRT	21	1	1	0	1	0	0	0	3	NA	NA	NA	NA	NA	NA	1	0	1	0	0	0	0	1	1	0	0	0	0	2	2	1	0	0
639	0	67	24791	60 to 69	female	0	White	01/09/2003	02/04/2003	26	3/25/2003	49	0	partial_recovery	0	HD	37	0	1	1	0	0	0	0	2	NA	NA	NA	NA	NA	NA	1	0	1	0	0	0	0	0	0	0	0	0	1	1	1	0	1	0
640	0	77	28127	70 to 79	male	0	White	02/04/2003	02/06/2003	2	4/25/2003	78	1	deceased	1	HD	66	0	0	1	0	0	0	0	1	NA	NA	NA	NA	NA	NA	1	0	1	0	0	0	0	0	0	0	0	0	0	0	0	0	0	0
641	0	78	28543	70 to 79	female	0	White	02/02/2003	02/02/2003	0	02/05/2003	3	1	deceased	0	HD	2	0	0	1	0	0	0	0	1	NA	NA	NA	NA	NA	NA	0	1	1	0	0	0	0	0	0	0	0	0	0	0	0	1	0	0
642	1	39	14301	30 to 39	male	0	White	02/04/2003	02/05/2003	1	3/31/2003	54	0	unknown_recovery	0	HD	21	0	1	1	0	0	0	0	2	NA	NA	NA	NA	NA	NA	0	1	0	0	0	1	0	0	0	0	0	0	0	0	0	0	0	0
643	1	53	19604	50 to 59	male	1	Afro-Brazilian	02/02/2003	02/05/2003	3	02/09/2003	4	1	deceased	0	HD	4	1	1	1	1	0	0	0	4	NA	NA	NA	NA	NA	NA	1	0	1	0	0	0	0	1	0	0	0	0	1	2	2	1	0	0
644	0	87	31819	80 to 89	female	1	Afro-Brazilian	11/23/2002	02/07/2003	76	02/10/2003	3	1	deceased	0	PIRRT	2	1	0	1	1	0	0	0	3	NA	NA	NA	NA	NA	NA	0	0	1	0	0	0	0	1	1	1	0	0	0	3	>3	1	0	0
645	1	49	18048	40 to 49	female	1	Afro-Brazilian	1/19/2003	02/05/2003	17	02/08/2003	3	1	deceased	0	HD	2	0	1	1	1	0	0	0	3	NA	NA	NA	NA	NA	NA	1	0	1	0	0	0	0	0	0	0	0	0	0	0	0	1	0	0
646	1	0	59	< 2 months	male	1	Afro-Brazilian	02/08/2003	02/08/2003	0	02/09/2003	1	1	deceased	0	PIRRT-C	1	1	0	0	1	0	0	0	2	NA	NA	NA	NA	NA	NA	0	0	1	0	0	0	0	1	0	0	0	0	0	1	1	1	0	0
647	0	77	28283	70 to 79	female	0	White	02/06/2003	02/06/2003	0	2/13/2003	7	0	dialysis_dependece	1	HD	5	0	1	0	0	0	0	0	1	NA	NA	NA	NA	NA	NA	0	1	1	0	0	0	0	0	0	0	0	0	0	0	0	0	0	0
648	0	77	28164	70 to 79	male	0	White	02/04/2003	02/10/2003	6	02/10/2003	0	1	deceased	0	PIRRT	1	1	0	0	1	0	0	0	2	NA	NA	NA	NA	NA	NA	0	0	0	1	0	0	0	1	1	1	1	1	0	5	>3	0	0	0
649	0	78	28728	70 to 79	male	0	White	12/09/2002	02/07/2003	60	2/26/2003	19	0	partial_recovery	1	HD	2	0	1	1	0	0	0	0	2	NA	NA	NA	NA	NA	NA	1	0	1	0	0	0	0	0	0	0	0	0	1	1	1	1	0	0
650	0	73	26782	70 to 79	male	0	White	1/25/2003	02/10/2003	16	02/10/2003	0	1	deceased	0	PIRRT	1	1	1	0	1	1	0	0	4	NA	NA	NA	NA	NA	NA	0	0	1	0	0	0	0	1	1	1	0	0	0	3	>3	1	0	0
651	1	48	17575	40 to 49	female	1	Afro-Brazilian	02/11/2003	02/11/2003	0	4/29/2003	77	0	partial_recovery	1	HD	14	1	0	1	0	1	0	0	3	NA	NA	NA	NA	NA	NA	0	1	0	0	0	1	0	0	0	0	0	0	0	0	0	0	0	0
652	0	65	23804	60 to 69	female	0	White	1/31/2003	02/11/2003	11	2/22/2003	11	0	partial_recovery	1	PIRRT-C	5	1	0	1	0	0	0	0	2	NA	NA	NA	NA	NA	NA	0	0	1	0	0	0	0	1	1	0	0	0	1	3	>3	0	1	0
653	0	78	28503	70 to 79	male	0	White	02/06/2003	02/11/2003	5	2/23/2003	12	1	deceased	0	HD	11	1	0	1	1	1	0	0	4	NA	NA	NA	NA	NA	NA	1	0	1	0	0	0	0	1	1	1	0	0	0	3	>3	1	0	1
654	0	68	25089	60 to 69	male	0	White	02/08/2003	02/09/2003	1	2/18/2003	9	0	partial_recovery	0	PIRRT	8	1	1	1	0	0	0	0	3	NA	NA	NA	NA	NA	NA	1	1	1	0	0	0	0	0	0	0	0	0	0	0	0	1	0	0
655	0	70	25682	70 to 79	female	0	White	09/03/2002	09/04/2002	1	9/25/2002	21	0	partial_recovery	0	HD	13	1	0	0	1	0	0	0	2	NA	NA	NA	NA	NA	NA	0	0	1	0	0	0	0	1	0	0	0	0	1	2	2	0	1	0
656	1	46	16825	40 to 49	female	1	Afro-Brazilian	02/02/2003	02/05/2003	3	2/25/2003	20	1	deceased	0	PIRRT	5	1	0	1	1	0	0	0	3	NA	NA	NA	NA	NA	NA	0	0	0	0	0	1	0	1	1	0	0	0	0	2	2	1	0	0
657	0	48	17784	40 to 49	male	0	White	1/19/2003	02/07/2003	19	02/08/2003	1	1	deceased	0	PIRRT	1	1	1	0	0	0	0	0	2	NA	NA	NA	NA	NA	NA	0	0	1	0	0	0	0	1	1	0	1	0	0	3	>3	0	1	0
658	0	92	33664	90 to 100	female	0	White	1/16/2003	02/11/2003	26	02/12/2003	1	1	deceased	0	HD	1	1	0	0	1	0	0	0	2	NA	NA	NA	NA	NA	NA	0	0	0	0	0	0	1	1	1	0	0	0	0	2	2	1	0	0
659	1	81	29870	80 to 89	female	0	White	02/12/2003	2/14/2003	2	5/24/2003	99	1	deceased	1	HD	37	0	0	1	0	0	0	0	1	NA	NA	NA	NA	NA	NA	0	1	1	0	0	0	0	0	0	0	0	0	1	1	1	0	0	0
660	0	74	27359	70 to 79	female	1	Afro-Brazilian	02/09/2003	02/10/2003	1	2/28/2003	18	1	deceased	0	HD	1	1	1	1	1	0	0	0	4	NA	NA	NA	NA	NA	NA	0	0	1	0	0	0	0	1	1	0	0	0	0	2	2	1	0	0
661	0	48	17829	40 to 49	male	0	White	02/03/2003	2/14/2003	11	2/14/2003	0	1	deceased	0	PIRRT	1	1	1	1	0	1	0	0	4	NA	NA	NA	NA	NA	NA	0	0	1	0	0	0	0	1	1	0	1	0	0	3	>3	1	0	0
662	0	74	27298	70 to 79	male	0	White	12/27/2002	2/14/2003	49	03/08/2003	22	1	deceased	0	PIRRT	7	1	0	1	1	0	0	0	3	NA	NA	NA	NA	NA	NA	0	0	0	0	0	1	0	1	1	0	0	0	0	2	2	1	0	0
663	1	52	19078	50 to 59	female	0	White	2/15/2003	2/15/2003	0	4/29/2003	73	0	partial_recovery	1	HD	2	0	0	1	0	0	0	0	1	NA	NA	NA	NA	NA	NA	0	1	1	0	0	0	0	0	0	0	0	0	1	1	1	0	0	0
664	0	73	26893	70 to 79	male	0	White	02/02/2003	2/15/2003	13	2/22/2003	7	1	deceased	1	PIRRT-C	8	1	0	1	0	0	0	0	2	NA	NA	NA	NA	NA	NA	0	0	0	1	0	0	0	1	1	0	0	0	0	2	2	0	0	0
665	0	20	7308	20 to 29	male	0	White	02/12/2003	2/15/2003	3	2/28/2003	13	0	complete_recovery	1	HD	7	1	0	1	1	0	0	0	3	NA	NA	NA	NA	NA	NA	0	1	0	0	0	0	1	1	0	0	0	0	0	1	1	0	0	0
666	0	49	18108	40 to 49	male	1	Afro-Brazilian	02/11/2003	2/13/2003	2	2/25/2003	12	1	deceased	0	PIRRT	2	1	0	1	1	0	0	0	3	NA	NA	NA	NA	NA	NA	0	1	1	0	0	0	0	1	1	1	0	0	0	3	>3	1	0	0
667	0	42	15475	40 to 49	male	0	White	02/10/2003	2/16/2003	6	04/01/2003	44	0	complete_recovery	0	PIRRT	33	1	1	1	0	1	0	0	4	NA	NA	NA	NA	NA	NA	0	0	1	0	0	0	0	1	1	0	0	0	0	2	2	1	0	0
668	1	21	7978	20 to 29	female	0	White	02/12/2003	2/16/2003	4	2/25/2003	9	1	deceased	0	PIRRT	10	1	1	1	0	1	0	0	4	NA	NA	NA	NA	NA	NA	0	0	0	0	0	0	1	1	0	1	0	0	0	2	2	0	0	0
669	1	68	24986	60 to 69	male	1	Afro-Brazilian	2/17/2003	2/17/2003	0	2/28/2003	11	0	complete_recovery	0	HD	2	1	1	1	0	1	0	0	4	NA	NA	NA	NA	NA	NA	1	1	1	0	0	0	0	1	0	0	0	0	0	1	1	0	0	0
670	0	0	245	2m to 1	male	1	Afro-Brazilian	02/04/2003	2/17/2003	13	2/19/2003	2	1	deceased	0	PD	4	1	0	1	1	0	0	0	3	NA	NA	NA	NA	NA	NA	0	0	1	0	0	0	0	1	1	1	0	0	0	3	>3	1	0	1
671	0	77	28145	70 to 79	female	0	White	02/12/2003	2/14/2003	2	2/19/2003	5	1	deceased	0	PIRRT	3	1	1	1	1	0	0	0	4	NA	NA	NA	NA	NA	NA	0	0	1	0	0	0	0	1	1	1	0	0	0	3	>3	1	0	0
672	0	48	17749	40 to 49	female	0	White	02/10/2003	02/12/2003	2	2/28/2003	16	0	partial_recovery	0	HD	4	1	0	0	1	1	0	0	3	NA	NA	NA	NA	NA	NA	0	1	0	0	0	1	0	0	0	0	0	0	0	0	0	0	0	0
673	0	78	28840	70 to 79	female	0	White	02/03/2003	02/12/2003	9	2/16/2003	4	1	deceased	0	PIRRT	3	1	0	0	1	0	0	0	2	NA	NA	NA	NA	NA	NA	0	0	1	0	0	0	0	0	0	0	1	0	1	2	2	0	0	0
674	0	49	18135	40 to 49	male	0	White	02/08/2003	2/16/2003	8	2/23/2003	7	1	deceased	1	PIRRT	11	1	1	0	1	0	0	0	3	NA	NA	NA	NA	NA	NA	0	0	0	0	0	0	1	1	1	0	0	0	0	2	2	1	0	0
675	0	76	27801	70 to 79	male	0	White	2/17/2003	2/19/2003	2	2/28/2003	9	1	deceased	1	HD	5	0	0	0	0	0	0	1	1	NA	NA	NA	NA	NA	NA	0	1	1	0	0	0	0	1	1	0	0	0	0	2	2	1	0	0
676	0	85	31182	80 to 89	female	0	White	02/07/2003	2/18/2003	11	2/20/2003	2	1	deceased	0	PIRRT	2	1	0	0	0	0	0	0	1	NA	NA	NA	NA	NA	NA	0	0	1	0	0	0	0	1	1	0	0	0	1	3	>3	1	0	0
677	0	75	27585	70 to 79	female	0	White	02/10/2003	2/13/2003	3	2/15/2003	2	0	complete_recovery	0	HD	2	0	1	1	0	0	0	0	2	NA	NA	NA	NA	NA	NA	0	0	0	0	0	1	0	0	0	0	0	0	0	0	0	0	0	0
678	0	0	3	< 2 months	female	0	White	02/10/2003	2/13/2003	3	03/01/2003	16	1	deceased	0	PD	31	1	1	1	1	0	0	0	4	NA	NA	NA	NA	NA	NA	0	0	1	0	0	0	0	1	1	1	0	1	1	5	>3	0	0	1
679	0	82	30175	80 to 89	male	0	White	02/06/2003	2/20/2003	14	03/12/2003	20	1	deceased	0	PIRRT	16	1	1	1	0	0	0	0	3	NA	NA	NA	NA	NA	NA	1	0	0	1	0	0	0	1	1	0	0	0	1	3	>3	1	0	0
680	0	65	23951	60 to 69	male	0	White	01/03/2003	2/20/2003	48	2/27/2003	7	1	deceased	0	PIRRT-C	5	1	0	0	0	1	0	0	2	NA	NA	NA	NA	NA	NA	1	0	1	0	0	0	0	1	1	0	0	0	1	3	>3	0	1	0
681	1	25	9341	20 to 29	female	0	White	2/14/2003	2/20/2003	6	5/27/2003	96	0	dialysis_dependece	0	HD	4	1	0	1	0	0	0	0	2	NA	NA	NA	NA	NA	NA	0	0	0	0	1	0	0	0	0	0	0	0	0	0	0	0	0	0
682	0	67	24736	60 to 69	male	0	White	2/15/2003	2/21/2003	6	2/28/2003	7	1	deceased	0	PIRRT-C	7	1	0	1	0	1	0	0	3	NA	NA	NA	NA	NA	NA	1	0	1	0	0	0	0	1	1	0	0	0	0	2	2	1	0	0
683	0	88	32290	80 to 89	female	0	White	02/01/2003	2/18/2003	17	2/25/2003	7	1	deceased	0	HD	5	0	1	1	1	0	0	0	3	NA	NA	NA	NA	NA	NA	0	0	1	0	0	0	0	0	1	0	0	0	0	1	1	1	0	0
684	0	70	25709	70 to 79	male	0	White	01/02/2006	01/05/2006	3	1/19/2006	14	0	partial_recovery	0	PIRRT	1	1	1	1	1	0	0	0	4	NA	NA	NA	NA	NA	NA	1	0	1	0	0	0	0	1	1	0	0	0	0	2	2	1	0	0
685	0	82	30102	80 to 89	female	0	White	2/13/2003	2/21/2003	8	03/01/2003	8	0	partial_recovery	1	PIRRT	1	0	1	1	0	0	0	0	2	NA	NA	NA	NA	NA	NA	1	1	1	0	0	0	0	1	0	0	0	0	0	1	1	0	0	0
686	0	80	29367	80 to 89	male	0	White	2/17/2003	2/18/2003	1	5/17/2003	88	0	dialysis_dependece	1	HD	16	1	0	1	0	0	0	0	2	NA	NA	NA	NA	NA	NA	1	0	0	1	0	0	0	1	1	0	0	0	0	2	2	1	0	0
687	0	62	22786	60 to 69	male	1	Afro-Brazilian	2/23/2003	2/24/2003	1	3/25/2003	29	0	dialysis_dependece	0	HD	15	1	1	1	0	1	0	0	4	NA	NA	NA	NA	NA	NA	1	1	0	0	0	0	0	0	0	0	0	0	0	0	0	0	0	0
688	0	74	27311	70 to 79	female	0	White	2/15/2003	2/21/2003	6	2/27/2003	6	1	deceased	0	PIRRT	5	1	1	1	1	1	0	0	5	NA	NA	NA	NA	NA	NA	0	0	1	0	0	0	0	1	1	0	0	0	0	2	2	1	0	1
689	0	69	25459	60 to 69	female	0	White	1/28/2005	2/23/2005	26	2/23/2005	0	1	deceased	0	HD	1	1	1	1	0	1	0	0	4	NA	NA	NA	NA	NA	NA	1	1	1	0	0	0	0	0	0	0	0	0	0	0	0	1	0	0
690	1	86	31502	80 to 89	female	1	Afro-Brazilian	1/18/2003	2/22/2003	35	04/09/2003	46	1	deceased	1	HD	2	1	1	1	0	1	0	0	4	NA	NA	NA	NA	NA	NA	0	0	1	0	0	0	0	0	0	0	0	0	0	0	0	1	0	0
691	0	90	32962	90 to 100	female	0	White	12/30/2002	2/24/2003	56	2/27/2003	3	1	deceased	0	PIRRT	2	0	1	0	0	0	0	0	1	NA	NA	NA	NA	NA	NA	0	0	1	0	0	0	0	1	1	1	0	0	1	4	>3	1	0	0
692	0	79	29046	70 to 79	female	0	White	2/24/2003	2/24/2003	0	03/01/2003	5	1	deceased	0	PIRRT	5	1	1	1	1	0	0	0	4	NA	NA	NA	NA	NA	NA	1	0	1	0	0	0	0	1	1	0	0	0	0	2	2	1	0	0
693	0	74	27188	70 to 79	female	0	White	2/24/2003	2/24/2003	0	2/26/2003	2	1	deceased	0	PIRRT	2	1	1	1	0	0	0	0	3	NA	NA	NA	NA	NA	NA	1	0	1	0	0	0	0	1	1	1	0	0	0	3	>3	1	0	0
694	0	81	29653	80 to 89	male	0	White	2/23/2003	03/01/2003	6	03/01/2003	0	1	deceased	0	HD	0	1	1	1	0	0	0	0	3	NA	NA	NA	NA	NA	NA	0	0	0	0	0	0	1	1	1	1	0	1	0	4	>3	1	0	0
695	0	66	24331	60 to 69	female	0	White	2/23/2003	2/26/2003	3	03/08/2003	10	0	partial_recovery	0	HD	7	0	1	1	0	0	0	0	2	NA	NA	NA	NA	NA	NA	0	1	1	0	0	0	0	0	0	0	0	0	0	0	0	0	0	0
696	0	49	18078	40 to 49	female	0	White	02/02/2003	02/04/2003	2	02/08/2003	4	1	deceased	0	HD	3	0	0	1	0	0	0	1	2	NA	NA	NA	NA	NA	NA	0	1	1	0	0	0	0	0	0	0	0	0	0	0	0	0	0	0
697	1	65	24100	60 to 69	female	1	Afro-Brazilian	12/26/2002	02/04/2003	40	03/01/2003	25	1	deceased	0	HD	7	1	0	1	1	1	0	0	4	NA	NA	NA	NA	NA	NA	0	0	1	0	0	0	0	1	1	0	0	0	0	2	2	1	0	0
698	1	45	16718	40 to 49	male	1	Afro-Brazilian	1/13/2003	1/29/2003	16	2/16/2003	18	1	deceased	0	PIRRT	8	1	0	1	0	0	0	0	2	NA	NA	NA	NA	NA	NA	0	0	1	0	0	0	0	1	1	0	0	1	1	4	>3	1	0	0
699	0	55	20302	50 to 59	female	0	White	2/17/2003	2/26/2003	9	2/28/2003	2	1	deceased	0	PIRRT-C	4	0	0	1	1	0	0	0	2	NA	NA	NA	NA	NA	NA	0	0	0	1	0	0	0	1	1	0	0	1	0	3	>3	1	0	0
700	0	77	28303	70 to 79	female	0	White	2/20/2003	2/26/2003	6	2/28/2003	2	1	deceased	1	PIRRT	1	0	1	0	0	0	0	0	1	NA	NA	NA	NA	NA	NA	0	0	1	0	0	0	0	0	0	0	0	0	0	0	0	1	0	0
701	0	88	32449	80 to 89	male	0	White	1/27/2003	2/25/2003	29	3/22/2003	25	1	deceased	0	PIRRT	6	0	1	1	0	0	0	0	2	NA	NA	NA	NA	NA	NA	0	0	0	1	0	0	0	1	1	1	1	0	0	4	>3	1	0	0
702	0	59	21729	50 to 59	male	0	White	2/14/2003	2/27/2003	13	03/07/2003	8	1	deceased	0	PIRRT	1	1	1	1	1	1	0	0	5	NA	NA	NA	NA	NA	NA	0	0	0	1	0	0	0	1	1	0	0	0	0	2	2	1	0	0
703	0	61	22383	60 to 69	male	0	White	02/06/2003	2/17/2003	11	2/17/2003	0	1	deceased	0	PIRRT	1	1	1	0	1	1	0	0	4	NA	NA	NA	NA	NA	NA	0	0	1	0	0	0	0	1	1	0	0	0	1	3	>3	1	0	0
704	0	84	30706	80 to 89	female	0	White	02/10/2003	2/21/2003	11	03/10/2003	17	1	deceased	0	HD	12	1	1	0	1	0	0	0	3	NA	NA	NA	NA	NA	NA	0	0	1	0	0	0	0	1	1	1	0	0	0	3	>3	1	0	0
705	0	87	31888	80 to 89	female	0	White	02/07/2003	2/23/2003	16	2/26/2003	3	1	deceased	0	PIRRT	3	1	1	1	1	0	0	0	4	NA	NA	NA	NA	NA	NA	0	0	1	0	0	0	0	1	1	0	0	0	0	2	2	1	0	0
706	0	63	23337	60 to 69	female	0	White	2/23/2003	2/28/2003	5	03/05/2003	5	0	partial_recovery	0	HD	1	0	1	1	0	0	0	0	2	NA	NA	NA	NA	NA	NA	0	0	1	0	0	0	0	0	0	0	0	0	0	0	0	0	0	0
707	1	80	29324	80 to 89	male	1	Afro-Brazilian	2/27/2003	2/27/2003	0	03/04/2003	5	0	dialysis_dependece	0	HD	3	1	1	1	0	1	0	0	4	NA	NA	NA	NA	NA	NA	1	1	1	0	0	0	0	0	0	0	0	0	0	0	0	1	0	0
708	1	63	23319	60 to 69	male	0	White	10/01/2002	2/24/2003	146	4/20/2003	55	1	deceased	1	HD	6	1	1	1	1	0	0	0	4	NA	NA	NA	NA	NA	NA	1	0	1	0	0	0	0	1	0	0	0	0	0	1	1	1	0	0
709	1	53	19677	50 to 59	male	0	White	02/04/2003	2/18/2003	14	4/20/2003	61	1	deceased	0	HD	7	1	1	1	1	0	0	0	4	NA	NA	NA	NA	NA	NA	0	0	1	0	0	0	0	1	1	0	0	0	0	2	2	1	0	0
710	1	56	20526	50 to 59	female	1	Afro-Brazilian	1/22/2003	2/24/2003	33	2/25/2003	1	1	deceased	0	PIRRT	1	1	1	1	1	1	0	0	5	NA	NA	NA	NA	NA	NA	1	0	0	1	0	0	0	1	1	0	0	0	0	2	2	1	0	0
711	1	67	24819	60 to 69	female	1	Afro-Brazilian	02/10/2003	2/13/2003	3	4/20/2003	66	0	partial_recovery	1	HD	2	0	0	1	1	1	0	0	3	NA	NA	NA	NA	NA	NA	1	1	1	0	0	0	0	1	0	0	0	0	0	1	1	0	0	0
712	1	80	29512	80 to 89	male	0	White	2/15/2003	2/18/2003	3	2/19/2003	1	1	deceased	0	PIRRT	1	1	1	1	1	1	0	0	5	NA	NA	NA	NA	NA	NA	1	1	0	0	0	1	0	1	1	0	0	0	0	2	2	1	0	0
713	0	56	20765	50 to 59	male	0	White	2/20/2003	2/28/2003	8	3/22/2003	22	0	partial_recovery	1	HD	8	0	0	1	0	1	0	0	2	NA	NA	NA	NA	NA	NA	1	0	1	0	0	0	0	0	0	0	0	0	0	0	0	0	0	0
714	0	60	22080	60 to 69	male	0	White	02/03/2003	2/28/2003	25	3/20/2003	20	1	deceased	0	PIRRT	8	1	1	1	0	1	0	0	4	NA	NA	NA	NA	NA	NA	1	0	1	0	0	0	0	1	1	0	0	0	1	3	>3	1	0	0
715	0	85	31073	80 to 89	female	0	White	02/04/2003	03/01/2003	25	3/27/2003	26	1	deceased	0	PIRRT	4	1	1	1	1	1	0	0	5	NA	NA	NA	NA	NA	NA	0	0	1	0	0	0	0	1	1	1	1	0	1	5	>3	1	0	0
716	0	85	31360	80 to 89	male	0	White	02/10/2003	03/01/2003	19	3/13/2003	12	0	dialysis_dependece	1	PIRRT	5	0	1	1	0	0	0	0	2	NA	NA	NA	NA	NA	NA	0	0	1	0	0	0	0	1	1	1	1	0	0	4	>3	1	0	0
717	0	71	26008	70 to 79	male	0	White	09/08/2003	9/13/2003	5	10/03/2003	20	1	deceased	0	PIRRT-C	3	1	1	1	0	1	0	0	4	NA	NA	NA	NA	NA	NA	0	0	1	0	0	0	0	1	1	0	0	0	1	3	>3	0	1	0
718	1	67	24739	60 to 69	male	1	Afro-Brazilian	2/27/2003	2/28/2003	1	4/30/2003	61	1	deceased	0	HD	27	1	1	1	0	1	0	0	4	NA	NA	NA	NA	NA	NA	1	1	1	0	0	0	0	1	0	0	0	0	0	1	1	0	0	0
719	1	50	18564	50 to 59	female	1	Afro-Brazilian	2/18/2003	03/02/2003	12	3/31/2003	29	0	partial_recovery	0	HD	14	1	1	1	0	0	0	0	3	NA	NA	NA	NA	NA	NA	0	0	0	1	0	0	0	1	1	0	0	0	0	2	2	0	1	0
720	1	43	16048	40 to 49	male	0	White	03/01/2003	03/02/2003	1	4/20/2003	49	0	complete_recovery	1	HD	4	1	1	1	0	0	0	0	3	NA	NA	NA	NA	NA	NA	0	1	1	0	0	0	0	0	0	1	1	0	0	2	2	1	0	0
721	1	50	18358	50 to 59	male	0	White	02/09/2003	03/01/2003	20	03/02/2003	1	1	deceased	0	HD	2	1	1	1	0	1	0	0	4	NA	NA	NA	NA	NA	NA	1	0	1	0	0	0	0	1	1	0	0	0	1	3	>3	1	0	0
722	0	57	21159	50 to 59	male	0	White	1/23/2003	03/03/2003	39	03/11/2003	8	1	deceased	0	PIRRT	6	1	1	1	1	0	0	0	4	NA	NA	NA	NA	NA	NA	0	0	1	0	0	0	0	1	1	0	0	0	0	2	2	1	0	0
723	0	78	28524	70 to 79	male	0	White	02/04/2003	03/04/2003	28	5/26/2003	83	1	deceased	0	PIRRT	71	1	0	0	1	1	0	0	3	NA	NA	NA	NA	NA	NA	0	0	1	0	0	0	0	1	1	0	0	0	0	2	2	1	0	0
724	0	76	27809	70 to 79	male	0	White	2/23/2003	03/04/2003	9	03/05/2003	1	1	deceased	0	PIRRT	2	1	1	0	0	0	0	0	2	NA	NA	NA	NA	NA	NA	0	0	1	0	0	0	0	1	1	0	0	0	0	2	2	1	0	0
725	1	64	23577	60 to 69	male	0	White	2/20/2003	2/23/2003	3	03/08/2003	13	1	deceased	0	HD	1	1	1	1	1	0	0	0	4	NA	NA	NA	NA	NA	NA	0	1	1	0	0	0	0	1	1	0	0	0	0	2	2	1	0	0
726	1	58	21371	50 to 59	female	0	White	2/20/2003	2/25/2003	5	04/03/2003	37	0	partial_recovery	0	HD	11	0	1	1	0	0	0	0	2	NA	NA	NA	NA	NA	NA	0	0	0	1	0	0	0	0	1	0	0	0	0	1	1	1	0	0
727	0	90	32941	90 to 100	female	0	White	2/14/2003	2/27/2003	13	03/09/2003	10	1	deceased	0	HD	6	1	1	1	0	1	0	0	4	NA	NA	NA	NA	NA	NA	0	0	1	0	0	0	0	1	0	0	0	0	0	1	1	0	0	0
728	0	54	19894	50 to 59	male	0	White	12/30/2002	03/01/2003	61	3/13/2003	12	1	deceased	0	HD	4	1	1	1	1	0	0	0	4	NA	NA	NA	NA	NA	NA	1	0	1	0	0	0	0	0	0	0	1	0	1	2	2	0	0	0
729	0	80	29340	80 to 89	male	0	White	02/01/2003	03/01/2003	28	03/02/2003	1	1	deceased	1	PIRRT	1	1	0	0	0	1	0	0	2	NA	NA	NA	NA	NA	NA	1	0	1	0	0	0	0	1	1	0	0	0	0	2	2	1	0	0
730	1	64	23496	60 to 69	male	0	White	03/03/2003	03/06/2003	3	3/31/2003	25	0	dialysis_dependece	0	PIRRT-C	1	0	1	1	0	0	0	0	2	NA	NA	NA	NA	NA	NA	0	0	1	0	0	0	0	1	1	0	0	0	0	2	2	1	0	0
731	1	32	11895	30 to 39	male	0	White	1/17/2003	03/06/2003	48	03/12/2003	6	1	deceased	1	PIRRT	7	0	0	1	1	0	0	0	2	NA	NA	NA	NA	NA	NA	0	0	1	0	0	0	0	0	0	0	0	0	0	0	0	0	0	0
732	0	64	23523	60 to 69	female	0	White	02/06/2003	02/08/2003	2	3/13/2003	33	0	dialysis_dependece	0	HD	1	0	0	0	0	0	0	1	1	NA	NA	NA	NA	NA	NA	0	1	1	0	0	0	0	0	0	0	0	0	0	0	0	0	0	0
733	0	58	21212	50 to 59	male	0	White	02/10/2003	03/07/2003	25	3/18/2003	11	1	deceased	0	HD	10	0	1	1	0	0	0	0	2	NA	NA	NA	NA	NA	NA	0	0	0	1	0	0	0	1	0	0	0	0	0	1	1	1	0	0
734	1	42	15366	40 to 49	female	0	White	03/08/2003	03/08/2003	0	04/04/2003	27	1	deceased	1	HD	12	0	0	1	1	0	0	0	2	NA	NA	NA	NA	NA	NA	0	1	0	0	0	1	0	0	0	0	0	0	0	0	0	0	0	0
735	0	92	33645	90 to 100	female	0	White	12/25/2002	03/07/2003	72	04/09/2003	33	0	partial_recovery	1	HD	9	0	0	1	0	0	0	0	1	NA	NA	NA	NA	NA	NA	1	0	1	0	0	0	0	0	0	0	0	0	1	1	1	0	0	0
736	0	64	23502	60 to 69	male	0	White	2/17/2003	2/20/2003	3	2/22/2003	2	0	partial_recovery	0	HD	1	1	1	1	0	0	0	0	3	NA	NA	NA	NA	NA	NA	0	0	0	0	0	1	0	1	1	0	0	0	0	2	2	1	0	0
737	0	85	31207	80 to 89	female	0	White	2/21/2003	03/07/2003	14	3/21/2003	14	1	deceased	0	PIRRT	2	1	1	1	0	0	0	0	3	NA	NA	NA	NA	NA	NA	0	0	0	1	0	0	0	1	1	1	1	0	0	4	>3	1	0	0
738	0	89	32678	80 to 89	male	0	White	2/24/2003	03/09/2003	13	3/14/2003	5	1	deceased	1	HD	5	0	1	1	0	0	0	0	2	NA	NA	NA	NA	NA	NA	1	0	1	0	0	0	0	0	0	0	1	0	0	1	1	1	0	0
739	0	84	31016	80 to 89	female	0	White	03/08/2003	03/09/2003	1	3/18/2003	9	0	dialysis_dependece	0	HD	4	0	1	1	0	0	0	0	2	NA	NA	NA	NA	NA	NA	1	1	1	0	0	0	0	0	1	0	0	0	0	1	1	0	0	0
740	0	92	33848	90 to 100	female	1	Afro-Brazilian	02/06/2003	03/01/2003	23	03/02/2003	1	1	deceased	1	PIRRT	1	1	0	1	1	0	0	0	3	NA	NA	NA	NA	NA	NA	0	0	1	0	0	0	0	1	1	0	0	0	0	2	2	1	0	0
741	0	73	26664	70 to 79	male	0	White	1/29/2003	2/28/2003	30	03/01/2003	1	1	deceased	0	PIRRT	1	0	0	0	0	0	0	0	1	NA	NA	NA	NA	NA	NA	0	0	1	0	0	0	0	1	0	0	0	0	0	1	1	0	0	0
742	0	70	25768	70 to 79	male	1	Afro-Brazilian	8/18/2002	3/25/2003	219	3/27/2003	2	1	deceased	0	HD	10	0	0	1	0	0	0	0	1	NA	NA	NA	NA	NA	NA	0	1	0	0	0	1	0	1	0	0	0	0	1	2	2	1	0	0
743	0	77	28161	70 to 79	male	0	White	02/05/2003	03/10/2003	33	3/27/2003	17	1	deceased	0	PIRRT	1	1	1	1	1	0	0	0	4	NA	NA	NA	NA	NA	NA	0	0	0	1	0	0	0	1	1	1	0	1	0	4	>3	1	0	0
744	0	63	23121	60 to 69	male	0	White	2/25/2003	03/11/2003	14	04/01/2003	21	1	deceased	0	HD	3	0	0	1	1	0	0	0	2	NA	NA	NA	NA	NA	NA	0	0	0	1	0	0	0	1	1	0	1	0	0	3	>3	1	1	0
745	0	85	31238	80 to 89	female	0	White	02/12/2003	3/13/2003	29	04/12/2003	30	1	deceased	0	HD	6	0	0	1	0	0	0	0	1	NA	NA	NA	NA	NA	NA	1	0	0	1	0	0	0	1	1	0	0	0	0	2	2	1	0	0
746	0	54	19937	50 to 59	male	0	White	2/26/2003	3/13/2003	15	04/08/2003	26	1	deceased	0	PIRRT	9	1	1	0	0	0	0	0	2	NA	NA	NA	NA	NA	NA	1	0	0	1	0	0	0	1	1	0	0	0	1	3	>3	0	1	1
747	1	93	34326	90 to 100	female	0	White	03/09/2003	3/13/2003	4	3/31/2003	18	0	partial_recovery	1	HD	4	1	0	0	1	0	0	0	2	NA	NA	NA	NA	NA	NA	0	0	1	0	0	0	0	1	0	0	1	1	0	3	>3	0	0	0
748	1	46	16878	40 to 49	male	1	Afro-Brazilian	03/02/2003	3/13/2003	11	04/12/2003	30	0	dialysis_dependece	0	HD	15	0	1	1	0	0	0	0	2	NA	NA	NA	NA	NA	NA	1	0	1	0	0	0	0	1	0	0	0	1	0	2	2	1	0	0
749	0	77	28312	70 to 79	female	1	Afro-Brazilian	3/17/2003	3/17/2003	0	3/18/2003	1	1	deceased	0	PIRRT	1	1	1	1	1	0	0	0	4	NA	NA	NA	NA	NA	NA	0	0	0	1	0	0	0	1	1	0	0	1	0	3	>3	1	0	1
750	0	40	14972	40 to 49	male	0	White	2/18/2003	3/17/2003	27	3/20/2003	3	1	deceased	0	PIRRT	1	1	1	1	0	0	0	0	3	NA	NA	NA	NA	NA	NA	0	0	1	0	0	0	0	1	0	0	1	0	1	3	>3	1	0	0
751	1	65	24039	60 to 69	male	0	White	03/10/2003	3/15/2003	5	3/22/2003	7	1	deceased	0	PIRRT	3	0	1	1	1	0	0	0	3	NA	NA	NA	NA	NA	NA	1	0	1	0	0	0	0	1	1	0	0	0	0	2	2	1	0	0
752	1	44	16339	40 to 49	female	0	White	3/18/2003	3/19/2003	1	4/29/2003	41	0	partial_recovery	1	HD	5	1	1	1	0	0	0	0	3	NA	NA	NA	NA	NA	NA	0	1	0	0	0	1	0	0	0	0	0	0	0	0	0	1	0	0
753	1	48	17820	40 to 49	female	0	White	03/03/2003	03/09/2003	6	3/27/2003	18	1	deceased	1	HD	9	1	1	1	1	0	0	0	4	NA	NA	NA	NA	NA	NA	0	1	0	0	0	1	0	0	0	0	0	0	0	0	0	0	0	0
754	0	75	27552	70 to 79	female	0	White	03/03/2003	03/09/2003	6	5/27/2003	79	1	deceased	1	HD	34	1	0	1	0	0	0	0	2	NA	NA	NA	NA	NA	NA	1	1	1	0	0	0	0	1	1	0	0	0	0	2	2	0	0	1
755	1	42	15687	40 to 49	female	1	Afro-Brazilian	03/11/2003	03/11/2003	0	4/29/2003	49	0	complete_recovery	1	HD	11	1	0	1	0	1	0	0	3	NA	NA	NA	NA	NA	NA	0	1	0	0	0	1	0	0	0	0	0	0	0	0	0	0	0	0
756	0	64	23695	60 to 69	female	1	Afro-Brazilian	3/16/2003	3/18/2003	2	3/29/2003	11	1	deceased	1	PIRRT	2	1	1	1	1	0	0	1	5	NA	NA	NA	NA	NA	NA	0	1	1	0	0	0	0	1	1	0	0	0	0	2	2	0	0	1
757	0	61	22474	60 to 69	male	0	White	2/24/2003	3/20/2003	24	4/13/2003	24	1	deceased	0	PIRRT	10	1	0	0	1	0	0	0	2	NA	NA	NA	NA	NA	NA	0	0	1	0	0	0	0	1	1	0	1	0	1	4	>3	1	0	0
758	0	93	34192	90 to 100	female	0	White	03/02/2003	3/21/2003	19	05/12/2003	52	1	deceased	0	PIRRT	22	1	1	1	1	0	0	0	4	NA	NA	NA	NA	NA	NA	0	0	1	0	0	0	0	1	1	0	0	0	0	2	2	1	0	0
759	0	64	23656	60 to 69	male	0	White	3/18/2003	3/23/2003	5	3/26/2003	3	1	deceased	1	PIRRT	2	1	1	1	0	1	0	0	4	NA	NA	NA	NA	NA	NA	1	0	1	0	0	0	0	1	1	0	1	0	0	3	>3	0	0	1
760	0	82	30311	80 to 89	female	0	White	03/09/2003	3/22/2003	13	05/04/2003	43	1	deceased	1	PIRRT	44	1	1	0	1	0	0	0	3	NA	NA	NA	NA	NA	NA	0	0	0	1	0	0	0	1	1	0	0	0	0	2	2	1	0	0
761	0	59	21716	50 to 59	female	0	White	03/12/2003	3/19/2003	7	3/26/2003	7	1	deceased	0	PIRRT	11	1	1	1	0	0	0	0	3	NA	NA	NA	NA	NA	NA	0	0	0	1	0	0	0	1	1	1	0	1	0	4	>3	1	0	0
762	1	41	15108	40 to 49	male	0	White	3/19/2003	3/21/2003	2	05/02/2003	42	0	dialysis_dependece	0	HD	33	0	0	1	0	0	0	0	1	NA	NA	NA	NA	NA	NA	0	1	1	0	0	0	0	0	0	1	0	0	0	1	1	1	0	0
763	0	0	23	< 2 months	male	0	White	2/22/2003	3/17/2003	23	3/28/2003	11	0	dialysis_dependece	0	PD	20	1	0	1	1	0	0	0	3	NA	NA	NA	NA	NA	NA	0	0	0	1	0	0	0	1	1	1	1	0	0	4	>3	0	0	1
764	0	69	25273	60 to 69	male	0	White	3/20/2003	3/24/2003	4	04/03/2003	10	0	partial_recovery	1	HD	6	1	1	1	0	1	0	0	4	NA	NA	NA	NA	NA	NA	1	0	0	1	0	0	0	0	0	0	0	0	0	0	0	0	0	0
765	0	93	34187	90 to 100	female	0	White	2/27/2003	3/23/2003	24	3/24/2003	1	1	deceased	0	PIRRT	1	1	1	1	1	0	0	0	4	NA	NA	NA	NA	NA	NA	0	0	1	0	0	0	0	1	1	0	0	0	0	2	2	1	0	1
766	1	53	19549	50 to 59	male	0	White	3/20/2003	3/22/2003	2	05/10/2003	49	0	partial_recovery	0	PIRRT-C	20	0	1	1	0	1	0	0	3	NA	NA	NA	NA	NA	NA	0	0	0	1	0	0	0	1	1	0	0	0	0	2	2	1	0	0
767	1	25	9311	20 to 29	female	0	White	3/17/2003	3/21/2003	4	4/29/2003	39	0	partial_recovery	1	HD	10	0	1	1	0	1	0	0	3	NA	NA	NA	NA	NA	NA	1	1	0	0	0	1	0	0	0	0	0	0	0	0	0	0	0	0
768	0	78	28503	70 to 79	male	0	White	3/19/2003	3/24/2003	5	04/05/2003	12	1	deceased	1	PIRRT-C	11	1	1	1	0	1	0	0	4	NA	NA	NA	NA	NA	NA	0	0	1	0	0	0	0	1	1	0	0	0	0	2	2	1	0	0
769	0	83	30603	80 to 89	female	1	Afro-Brazilian	2/22/2003	3/21/2003	27	3/23/2003	2	1	deceased	0	PIRRT	2	1	1	1	1	0	0	0	4	NA	NA	NA	NA	NA	NA	1	0	1	0	0	0	0	1	1	0	0	0	1	3	>3	1	0	0
770	0	61	22617	60 to 69	female	0	White	03/06/2003	3/22/2003	16	3/23/2003	1	1	deceased	0	PIRRT	1	1	1	1	1	1	0	0	5	NA	NA	NA	NA	NA	NA	0	0	1	0	0	0	0	1	1	0	1	0	0	3	>3	1	0	0
771	1	24	8955	20 to 29	female	1	Afro-Brazilian	3/18/2003	3/22/2003	4	5/27/2003	66	0	dialysis_dependece	0	HD	2	1	1	1	0	1	0	0	4	NA	NA	NA	NA	NA	NA	0	1	0	0	1	0	0	0	0	0	0	0	0	0	0	1	0	0
772	1	47	17178	40 to 49	male	0	White	03/11/2003	3/22/2003	11	5/27/2003	66	0	dialysis_dependece	0	HD	1	1	0	1	0	1	0	0	3	NA	NA	NA	NA	NA	NA	1	0	1	0	0	0	0	1	1	0	0	0	1	3	>3	1	0	0
773	0	86	31549	80 to 89	male	0	White	03/10/2003	3/24/2003	14	04/04/2003	11	0	dialysis_dependece	0	PIRRT	8	1	0	0	0	0	0	0	1	NA	NA	NA	NA	NA	NA	0	0	1	0	0	0	0	1	1	0	0	0	0	2	2	1	0	1
774	0	39	14429	30 to 39	male	0	White	3/17/2003	3/19/2003	2	3/23/2003	4	0	complete_recovery	1	HD	1	1	0	1	0	1	0	0	3	NA	NA	NA	NA	NA	NA	0	1	0	0	0	1	0	0	0	0	0	0	0	0	0	0	0	0
775	0	77	28242	70 to 79	male	0	White	3/24/2003	3/25/2003	1	3/27/2003	2	1	deceased	0	HD	2	1	1	0	0	0	0	0	2	NA	NA	NA	NA	NA	NA	1	1	1	0	0	0	0	1	1	1	0	0	0	3	>3	1	0	0
776	0	65	23897	60 to 69	male	1	Afro-Brazilian	3/25/2003	3/26/2003	1	3/26/2003	0	0	partial_recovery	0	HD	1	0	0	1	0	0	0	0	1	NA	NA	NA	NA	NA	NA	1	1	0	0	0	1	0	0	0	0	0	0	0	0	0	0	0	0
777	0	68	25129	60 to 69	male	0	White	03/12/2003	3/26/2003	14	6/15/2003	81	1	deceased	0	PIRRT	40	0	0	0	0	0	0	1	1	NA	NA	NA	NA	NA	NA	0	0	0	1	0	0	0	1	1	0	0	0	0	2	2	1	0	0
778	0	50	18377	50 to 59	female	0	White	3/24/2003	3/27/2003	3	3/31/2003	4	0	complete_recovery	1	HD	1	0	0	1	0	0	0	0	1	NA	NA	NA	NA	NA	NA	0	1	0	0	0	1	0	0	0	0	0	0	0	0	0	0	0	0
779	1	32	11772	30 to 39	female	1	Afro-Brazilian	3/24/2003	3/26/2003	2	04/09/2003	14	0	complete_recovery	0	HD	8	1	0	1	0	0	0	0	2	NA	NA	NA	NA	NA	NA	0	1	0	0	1	0	0	0	0	1	1	0	0	2	2	0	0	0
780	0	0	28	< 2 months	male	0	White	3/24/2003	3/25/2003	1	3/31/2003	6	0	dialysis_dependece	0	PD	12	1	0	1	1	0	0	0	3	NA	NA	NA	NA	NA	NA	0	0	1	0	0	0	0	1	1	0	0	1	1	4	>3	1	0	0
781	0	70	25912	70 to 79	male	0	White	5/24/2006	06/04/2006	11	06/10/2006	6	1	deceased	1	HD	3	0	0	1	1	0	0	0	2	NA	NA	NA	NA	NA	NA	1	1	1	0	0	0	0	0	1	0	0	0	0	1	1	0	0	0
782	0	80	29553	80 to 89	male	0	White	3/26/2003	3/26/2003	0	3/27/2003	1	0	complete_recovery	0	PIRRT	1	1	1	1	1	0	0	0	4	NA	NA	NA	NA	NA	NA	1	1	1	0	0	0	0	1	0	1	0	0	0	2	2	0	0	1
783	1	47	17203	40 to 49	male	0	White	3/25/2003	3/28/2003	3	4/29/2003	32	0	partial_recovery	0	PIRRT-C	2	1	0	1	0	1	0	0	3	NA	NA	NA	NA	NA	NA	0	0	1	0	0	0	0	1	0	0	0	0	1	2	2	1	0	0
784	1	0	18	< 2 months	male	0	White	03/10/2003	3/28/2003	18	04/02/2003	5	1	deceased	0	PD	6	1	1	1	1	0	0	0	4	NA	NA	NA	NA	NA	NA	0	0	1	0	0	0	0	1	1	1	0	1	0	4	>3	0	1	1
785	0	70	25708	70 to 79	male	0	White	9/28/2005	12/05/2005	68	12/24/2005	19	0	partial_recovery	0	HD	31	1	0	1	1	1	0	0	4	NA	NA	NA	NA	NA	NA	1	0	1	0	0	0	0	1	0	0	0	0	0	1	1	1	0	0
786	0	92	33823	90 to 100	female	0	White	3/17/2003	3/21/2003	4	3/25/2003	4	1	deceased	0	HD	4	1	1	1	0	0	0	0	3	NA	NA	NA	NA	NA	NA	0	0	1	0	0	0	0	1	1	0	0	0	0	2	2	1	0	0
787	0	77	28144	70 to 79	female	1	Afro-Brazilian	3/25/2003	3/25/2003	0	4/22/2003	28	0	partial_recovery	0	PIRRT	3	1	1	1	1	0	0	0	4	NA	NA	NA	NA	NA	NA	1	1	1	0	0	0	0	1	1	0	0	0	0	2	2	1	0	0
788	0	88	32496	80 to 89	female	0	White	3/24/2003	3/25/2003	1	4/20/2003	26	1	deceased	0	PIRRT	14	0	1	1	1	0	0	0	3	NA	NA	NA	NA	NA	NA	0	1	1	0	0	0	0	1	1	0	0	0	0	2	2	1	0	0
789	0	74	27246	70 to 79	male	0	White	3/23/2003	3/25/2003	2	4/22/2003	28	0	unknown_recovery	0	HD	10	0	0	0	1	0	0	0	1	NA	NA	NA	NA	NA	NA	0	1	1	0	0	0	0	1	0	0	0	0	0	1	1	1	0	0
790	1	41	15245	40 to 49	male	0	White	3/28/2002	3/30/2003	367	4/29/2003	30	0	partial_recovery	1	HD	4	0	1	1	0	0	0	0	2	NA	NA	NA	NA	NA	NA	0	1	1	0	0	0	0	0	0	0	0	0	0	0	0	0	0	0
791	0	84	30862	80 to 89	male	0	White	3/24/2003	3/30/2003	6	3/31/2003	1	1	deceased	0	PIRRT	1	1	1	1	0	1	0	0	4	NA	NA	NA	NA	NA	NA	0	0	1	0	0	0	0	1	1	0	0	0	0	2	2	1	0	0
792	1	57	20992	50 to 59	male	0	White	3/13/2003	3/18/2003	5	04/01/2003	14	1	deceased	1	HD	4	1	1	1	1	1	0	0	5	NA	NA	NA	NA	NA	NA	1	0	1	0	0	0	0	1	1	0	0	0	0	2	2	1	0	0
793	1	69	25492	60 to 69	female	1	Afro-Brazilian	07/01/2002	7/27/2002	26	8/17/2002	21	1	deceased	1	PIRRT	4	0	1	1	0	1	0	0	3	NA	NA	NA	NA	NA	NA	0	0	0	0	0	0	0	0	1	0	0	0	0	1	1	1	0	0
794	1	83	30455	80 to 89	female	0	White	3/29/2003	3/29/2003	0	4/29/2003	31	0	dialysis_dependece	0	HD	5	1	1	1	0	0	0	0	3	NA	NA	NA	NA	NA	NA	0	1	0	0	0	0	1	0	0	0	0	0	0	0	0	0	0	0
795	1	65	23886	60 to 69	female	1	Afro-Brazilian	3/28/2003	3/31/2003	3	5/16/2003	46	1	deceased	0	PIRRT	25	1	0	1	0	0	0	0	2	NA	NA	NA	NA	NA	NA	0	0	0	1	0	0	0	1	1	0	0	0	0	2	2	0	0	0
796	1	57	21153	50 to 59	male	0	White	3/15/2003	3/30/2003	15	04/04/2003	5	1	deceased	0	PIRRT	2	0	1	1	0	1	0	0	3	NA	NA	NA	NA	NA	NA	0	0	0	0	0	0	1	1	1	0	0	0	0	2	2	0	0	0
797	0	75	27715	70 to 79	female	0	White	1/27/2003	04/01/2003	64	04/02/2003	1	1	deceased	0	PIRRT	1	1	1	0	1	1	0	0	4	NA	NA	NA	NA	NA	NA	0	0	1	0	0	0	0	1	1	0	0	0	0	2	2	1	0	0
798	0	70	25815	70 to 79	female	0	White	12/16/2005	12/19/2005	3	12/20/2005	1	0	partial_recovery	0	PIRRT	1	1	1	1	0	0	0	0	3	NA	NA	NA	NA	NA	NA	1	0	0	1	0	0	0	1	1	0	0	0	0	2	2	0	1	0
799	0	32	11982	30 to 39	male	1	Afro-Brazilian	3/14/2003	3/31/2003	17	4/17/2003	17	1	deceased	0	PIRRT	8	1	1	1	0	1	0	0	4	NA	NA	NA	NA	NA	NA	0	0	1	0	0	0	0	1	1	0	0	0	0	2	2	1	0	0
800	0	65	23899	60 to 69	male	1	Afro-Brazilian	3/26/2003	3/28/2003	2	4/18/2003	21	1	deceased	0	HD	5	0	0	0	1	0	0	0	1	NA	NA	NA	NA	NA	NA	0	1	0	0	0	1	0	0	0	0	0	0	0	0	0	0	0	0
801	1	55	20419	50 to 59	male	0	White	3/24/2003	3/26/2003	2	5/27/2003	62	0	dialysis_dependece	1	HD	2	1	1	1	0	1	0	0	4	NA	NA	NA	NA	NA	NA	0	1	0	0	0	1	0	0	0	0	0	0	0	0	0	0	0	0
802	1	24	8779	20 to 29	female	0	White	3/20/2003	3/25/2003	5	04/09/2003	15	1	deceased	0	HD	2	0	1	1	0	1	0	0	3	NA	NA	NA	NA	NA	NA	0	0	0	0	0	0	1	1	0	0	0	0	1	2	2	0	0	0
803	1	80	29499	80 to 89	male	1	Afro-Brazilian	3/28/2003	3/31/2003	3	04/06/2003	6	1	deceased	1	HD	3	1	0	1	0	1	0	0	3	NA	NA	NA	NA	NA	NA	1	0	1	0	0	0	0	1	0	0	1	0	0	2	2	1	0	0
804	1	66	24214	60 to 69	male	0	White	3/29/2003	04/01/2003	3	4/29/2003	28	0	partial_recovery	1	HD	2	0	1	1	0	1	0	0	3	NA	NA	NA	NA	NA	NA	0	1	0	0	0	1	0	0	0	0	0	0	0	0	0	0	0	0
805	0	91	33321	90 to 100	male	0	White	3/17/2003	04/01/2003	15	4/23/2003	22	1	deceased	0	HD	19	0	0	1	0	0	0	0	1	NA	NA	NA	NA	NA	NA	1	0	1	0	0	0	0	0	1	0	0	0	0	1	1	0	0	0
806	0	82	30306	80 to 89	female	0	White	03/12/2003	04/03/2003	22	04/04/2003	1	0	dialysis_dependece	1	PIRRT	1	1	0	1	0	0	0	0	2	NA	NA	NA	NA	NA	NA	0	0	0	1	0	0	0	1	1	1	0	1	1	5	>3	1	0	0
807	0	73	26759	70 to 79	male	0	White	04/04/2003	04/04/2003	0	4/28/2003	24	1	deceased	0	PIRRT	24	1	0	0	0	0	0	0	1	NA	NA	NA	NA	NA	NA	0	0	0	1	0	0	0	1	1	1	0	0	0	3	>3	0	0	1
808	0	64	23672	60 to 69	male	0	White	2/26/2003	04/03/2003	36	04/04/2003	1	1	deceased	0	PIRRT	1	1	1	1	0	1	0	0	4	NA	NA	NA	NA	NA	NA	0	0	1	0	0	0	0	1	1	0	0	0	0	2	2	1	0	0
809	0	70	25680	70 to 79	female	0	White	8/27/2002	9/15/2002	19	9/25/2002	10	1	deceased	0	PIRRT-C	11	1	1	1	1	0	0	0	4	NA	NA	NA	NA	NA	NA	0	0	1	0	0	0	0	1	0	1	1	0	1	4	>3	0	0	0
810	0	77	28437	70 to 79	male	0	White	3/29/2003	04/04/2003	6	4/21/2003	17	1	deceased	1	HD	9	0	0	1	0	0	0	0	1	NA	NA	NA	NA	NA	NA	1	1	1	0	0	0	0	0	0	0	0	0	0	0	0	1	0	0
811	0	74	27387	70 to 79	male	0	White	3/30/2003	04/04/2003	5	05/03/2003	29	0	dialysis_dependece	1	HD	14	0	1	1	0	0	0	0	2	NA	NA	NA	NA	NA	NA	1	1	0	0	0	1	0	0	0	0	0	0	0	0	0	0	0	0
812	0	47	17328	40 to 49	male	1	Afro-Brazilian	3/24/2003	04/02/2003	9	05/10/2003	38	0	unknown_recovery	0	HD	8	1	1	1	1	0	0	0	4	NA	NA	NA	NA	NA	NA	0	0	1	0	0	0	0	1	1	1	1	0	0	4	>3	1	0	0
813	0	68	25081	60 to 69	male	0	White	04/01/2003	04/05/2003	4	04/05/2003	0	1	deceased	1	PIRRT-C	1	0	1	0	0	0	0	0	1	NA	NA	NA	NA	NA	NA	0	0	1	0	0	0	0	1	1	0	0	0	0	2	2	1	0	1
814	0	82	30068	80 to 89	male	0	White	3/29/2003	04/02/2003	4	04/09/2003	7	1	deceased	0	PIRRT	2	1	1	1	1	0	0	0	4	NA	NA	NA	NA	NA	NA	0	0	1	0	0	0	0	1	1	0	0	0	1	3	>3	1	0	0
815	0	50	18353	50 to 59	male	1	Afro-Brazilian	3/23/2003	04/06/2003	14	06/07/2003	62	0	dialysis_dependece	0	HD	44	1	1	1	0	1	0	0	4	NA	NA	NA	NA	NA	NA	0	0	0	1	0	0	0	1	1	0	0	0	0	2	2	0	1	0
816	0	58	21276	50 to 59	male	0	White	3/27/2003	04/08/2003	12	04/09/2003	1	1	deceased	1	PIRRT	1	1	1	1	1	0	0	0	4	NA	NA	NA	NA	NA	NA	0	0	1	0	0	0	0	1	1	0	0	0	0	2	2	0	0	1
817	0	84	30743	80 to 89	female	0	White	03/07/2003	04/04/2003	28	4/21/2003	17	1	deceased	0	PIRRT	11	1	1	1	0	0	0	0	3	NA	NA	NA	NA	NA	NA	0	0	1	0	0	0	0	1	1	0	0	0	0	2	2	1	0	0
818	1	42	15466	40 to 49	female	0	White	04/03/2003	04/09/2003	6	5/13/2003	34	0	partial_recovery	0	HD	6	0	0	1	0	1	0	0	2	NA	NA	NA	NA	NA	NA	0	1	0	0	0	1	0	1	0	0	0	0	0	1	1	0	0	0
819	0	79	29041	70 to 79	female	0	White	03/08/2003	04/09/2003	32	4/14/2003	5	1	deceased	0	PIRRT	4	1	1	1	1	0	0	0	4	NA	NA	NA	NA	NA	NA	0	0	0	1	0	0	0	1	1	1	1	1	0	5	>3	1	0	0
820	1	32	11993	30 to 39	male	1	Afro-Brazilian	04/07/2003	04/10/2003	3	4/29/2003	19	0	partial_recovery	0	PIRRT-C	2	0	1	1	0	0	0	0	2	NA	NA	NA	NA	NA	NA	0	1	0	1	0	0	0	1	1	0	0	0	0	2	2	1	0	0
821	0	67	24760	60 to 69	male	0	White	04/07/2003	04/10/2003	3	4/24/2003	14	0	partial_recovery	0	PIRRT	15	1	0	0	1	0	0	0	2	NA	NA	NA	NA	NA	NA	0	0	0	1	0	0	0	1	1	1	1	0	0	4	>3	0	0	1
822	0	84	30894	80 to 89	female	0	White	04/12/2003	4/13/2003	1	4/15/2003	2	1	deceased	1	PIRRT	1	1	0	0	1	0	0	0	2	NA	NA	NA	NA	NA	NA	0	0	1	0	0	0	0	1	1	0	0	0	0	2	2	1	0	0
823	0	58	21412	50 to 59	male	0	White	3/23/2003	04/10/2003	18	4/14/2003	4	1	deceased	1	HD	2	1	1	1	1	0	0	0	4	NA	NA	NA	NA	NA	NA	0	0	1	0	0	0	0	0	0	1	0	0	0	1	1	0	0	0
824	1	48	17812	40 to 49	male	0	White	04/06/2003	04/12/2003	6	5/27/2003	45	0	dialysis_dependece	0	HD	2	1	0	1	0	0	0	0	2	NA	NA	NA	NA	NA	NA	0	0	1	0	0	0	0	1	1	1	0	0	0	3	>3	1	0	1
825	0	41	15213	40 to 49	male	0	White	04/09/2003	04/09/2003	0	4/22/2003	13	1	deceased	0	HD	6	1	1	0	0	1	0	0	3	NA	NA	NA	NA	NA	NA	0	1	1	0	0	0	0	1	1	0	1	0	0	3	>3	1	0	0
826	0	39	14532	30 to 39	female	1	Afro-Brazilian	3/30/2003	04/11/2003	12	4/16/2003	5	1	deceased	0	PIRRT	5	1	0	0	1	1	0	0	3	NA	NA	NA	NA	NA	NA	0	0	1	0	0	0	0	1	1	0	0	0	1	3	>3	1	0	0
827	0	52	19069	50 to 59	male	0	White	3/22/2003	04/08/2003	17	05/03/2003	25	0	dialysis_dependece	1	PIRRT	12	0	1	0	1	0	0	0	2	NA	NA	NA	NA	NA	NA	1	0	1	0	0	0	0	1	1	0	0	0	0	2	2	1	0	0
828	1	86	31772	80 to 89	female	1	Afro-Brazilian	04/02/2003	04/10/2003	8	04/12/2003	2	0	partial_recovery	1	HD	4	1	0	1	1	0	0	0	3	NA	NA	NA	NA	NA	NA	0	1	0	0	0	1	0	0	0	0	0	0	1	1	1	0	0	0
829	0	84	30901	80 to 89	male	0	White	04/01/2003	04/12/2003	11	05/05/2003	23	1	deceased	0	PIRRT	9	1	1	1	1	1	0	0	5	NA	NA	NA	NA	NA	NA	0	0	1	0	0	0	0	1	1	0	0	0	0	2	2	1	0	1
830	0	80	29502	80 to 89	male	0	White	02/02/2003	4/13/2003	70	4/18/2003	5	0	partial_recovery	0	PIRRT	2	1	1	1	0	1	0	0	4	NA	NA	NA	NA	NA	NA	0	0	1	0	0	0	0	1	1	0	0	0	0	2	2	1	0	0
831	0	59	21609	50 to 59	female	0	White	3/26/2003	4/15/2003	20	06/12/2003	58	1	deceased	0	PIRRT	6	0	0	1	1	0	0	0	2	NA	NA	NA	NA	NA	NA	0	0	1	0	0	0	0	1	0	0	0	0	1	2	2	1	0	0
832	0	88	32202	80 to 89	male	0	White	4/16/2003	4/17/2003	1	4/23/2003	6	0	partial_recovery	1	HD	1	0	0	1	0	1	0	0	2	NA	NA	NA	NA	NA	NA	1	1	0	0	0	1	0	0	0	0	0	0	0	0	0	0	0	0
833	1	62	22657	60 to 69	female	0	White	4/14/2003	4/17/2003	3	4/29/2003	12	0	dialysis_dependece	1	HD	6	0	0	1	1	1	0	0	3	NA	NA	NA	NA	NA	NA	0	1	1	0	0	0	0	0	0	0	0	0	0	0	0	0	0	0
834	0	82	29999	80 to 89	male	0	White	03/05/2003	4/14/2003	40	4/19/2003	5	1	deceased	0	PIRRT	2	1	1	1	0	1	0	0	4	NA	NA	NA	NA	NA	NA	0	0	1	0	0	0	0	1	1	0	0	0	0	2	2	1	0	0
835	0	39	14509	30 to 39	female	0	White	04/05/2003	4/18/2003	13	4/26/2003	8	1	deceased	0	PIRRT	7	0	1	1	0	0	0	0	2	NA	NA	NA	NA	NA	NA	1	0	1	0	0	0	0	1	1	1	0	1	0	4	>3	1	0	0
836	1	13	4989	10 to 19	female	0	White	3/18/2003	4/18/2003	31	05/02/2003	14	1	deceased	1	PIRRT-C	12	0	1	1	0	0	0	0	2	NA	NA	NA	NA	NA	NA	0	0	1	0	0	0	0	1	1	1	0	0	0	3	>3	0	1	0
837	0	92	33614	90 to 100	male	0	White	4/13/2003	4/19/2003	6	5/14/2003	25	1	deceased	1	HD	17	0	0	1	1	0	0	0	2	NA	NA	NA	NA	NA	NA	1	0	1	0	0	0	0	1	1	0	0	0	0	2	2	1	0	0
838	0	75	27547	70 to 79	male	0	White	4/20/2003	4/20/2003	0	4/22/2003	2	1	deceased	0	HD	1	0	1	1	0	1	0	0	3	NA	NA	NA	NA	NA	NA	1	1	1	0	0	0	0	0	0	0	0	0	1	1	1	0	0	0
839	0	81	29868	80 to 89	female	1	Afro-Brazilian	4/14/2003	4/20/2003	6	4/20/2003	0	1	deceased	0	PIRRT	2	0	1	1	0	1	0	0	3	NA	NA	NA	NA	NA	NA	1	0	1	0	0	0	0	0	1	0	0	0	0	1	1	1	0	0
840	1	81	29659	80 to 89	male	0	White	4/17/2003	4/17/2003	0	4/28/2003	11	0	partial_recovery	1	HD	4	0	0	1	0	1	0	0	2	NA	NA	NA	NA	NA	NA	1	1	0	0	0	1	0	0	0	0	0	0	0	0	0	0	0	0
841	1	65	23980	60 to 69	female	0	White	04/04/2003	4/19/2003	15	05/10/2003	21	1	deceased	1	HD	10	1	0	1	1	1	0	0	4	NA	NA	NA	NA	NA	NA	0	0	0	1	0	0	0	0	0	0	0	0	1	1	1	0	0	0
842	0	42	15630	40 to 49	female	1	Afro-Brazilian	4/14/2003	4/16/2003	2	05/01/2003	15	0	partial_recovery	0	PIRRT	8	1	0	1	0	0	0	0	2	NA	NA	NA	NA	NA	NA	0	1	0	1	0	0	0	0	0	0	0	0	0	0	0	1	0	0
843	1	45	16601	40 to 49	female	0	White	4/15/2003	4/16/2003	1	4/17/2003	1	1	deceased	0	PIRRT-C	2	1	1	1	1	0	0	0	4	NA	NA	NA	NA	NA	NA	0	1	1	0	0	0	0	1	1	1	0	0	0	3	>3	1	0	0
844	0	64	23593	60 to 69	female	0	White	4/21/2003	4/22/2003	1	4/22/2003	0	1	deceased	0	PIRRT	1	1	1	0	1	1	0	0	4	NA	NA	NA	NA	NA	NA	0	1	1	0	0	0	0	1	1	0	0	0	0	2	2	1	0	0
845	1	1	614	1 to 9	male	0	White	4/21/2003	4/21/2003	0	5/22/2003	31	0	unknown_recovery	0	PD	30	0	1	1	0	1	0	0	3	NA	NA	NA	NA	NA	NA	1	1	1	0	0	0	0	1	0	0	0	0	1	2	2	1	0	0
846	0	40	14688	40 to 49	male	0	White	4/13/2003	4/22/2003	9	08/11/2003	111	0	complete_recovery	0	HD	29	0	1	1	0	1	0	0	3	NA	NA	NA	NA	NA	NA	0	0	0	0	0	0	1	1	0	0	0	0	1	2	2	0	0	0
847	0	91	33268	90 to 100	male	0	White	4/13/2003	4/23/2003	10	4/29/2003	6	1	deceased	1	HD	5	1	0	1	1	0	0	0	3	NA	NA	NA	NA	NA	NA	0	0	1	0	0	0	0	1	1	0	0	0	0	2	2	0	0	0
848	0	68	24866	60 to 69	female	0	White	4/14/2003	4/16/2003	2	4/17/2003	1	1	deceased	0	PIRRT	1	0	1	0	0	0	0	0	1	NA	NA	NA	NA	NA	NA	0	0	1	0	0	0	0	1	1	0	0	0	0	2	2	1	0	0
849	0	70	25699	70 to 79	male	0	White	12/12/2005	12/25/2005	13	1/16/2006	22	1	deceased	1	PIRRT	3	1	1	1	1	0	0	0	4	NA	NA	NA	NA	NA	NA	1	0	1	0	0	0	0	1	1	0	0	0	0	2	2	1	0	0
850	0	49	18152	40 to 49	male	0	White	04/03/2003	4/19/2003	16	4/30/2003	11	1	deceased	0	PIRRT	7	1	1	1	1	1	0	0	5	NA	NA	NA	NA	NA	NA	0	0	1	0	0	0	0	1	1	1	1	0	0	4	>3	1	0	0
851	0	67	24570	60 to 69	female	0	White	4/14/2003	4/21/2003	7	5/15/2003	24	1	deceased	0	PIRRT	9	0	0	0	0	0	0	1	1	NA	NA	NA	NA	NA	NA	0	0	1	0	0	0	0	1	1	0	0	0	1	3	>3	1	0	0
852	0	79	29012	70 to 79	female	0	White	3/17/2003	4/17/2003	31	4/17/2003	0	1	deceased	0	PIRRT	1	0	1	1	1	0	0	0	3	NA	NA	NA	NA	NA	NA	0	0	1	0	0	0	0	1	1	0	0	0	1	3	>3	0	1	0
853	0	88	32392	80 to 89	male	0	White	3/28/2003	4/24/2003	27	4/29/2003	5	1	deceased	0	PIRRT	4	0	1	0	0	0	0	0	1	NA	NA	NA	NA	NA	NA	0	0	1	0	0	0	0	1	1	1	0	0	0	3	>3	0	0	1
854	0	74	27033	70 to 79	male	0	White	4/19/2003	4/24/2003	5	5/17/2003	23	0	complete_recovery	1	HD	1	1	0	0	0	1	0	0	2	NA	NA	NA	NA	NA	NA	0	0	1	0	0	0	0	1	1	0	0	1	0	3	>3	1	0	1
855	0	52	19274	50 to 59	male	0	White	4/16/2003	4/24/2003	8	5/27/2003	33	1	deceased	0	PIRRT	3	0	0	1	0	0	0	0	1	NA	NA	NA	NA	NA	NA	1	0	1	0	0	0	0	1	0	0	0	0	0	1	1	1	0	0
856	1	50	18477	50 to 59	male	1	Afro-Brazilian	4/22/2003	4/24/2003	2	4/26/2003	2	1	deceased	0	PIRRT	2	1	1	1	1	0	0	0	4	NA	NA	NA	NA	NA	NA	0	1	1	0	0	0	0	1	0	0	1	0	0	2	2	1	0	0
857	1	82	30265	80 to 89	female	0	White	4/15/2003	4/24/2003	9	05/04/2003	10	1	deceased	0	HD	6	1	0	0	1	0	0	0	2	NA	NA	NA	NA	NA	NA	0	0	0	1	0	0	0	1	1	0	0	0	0	2	2	0	0	1
858	0	100	36636	> 100 years	female	0	White	04/09/2003	4/22/2003	13	05/03/2003	11	1	deceased	0	PIRRT-C	6	1	0	1	1	0	0	0	3	NA	NA	NA	NA	NA	NA	0	0	1	0	0	0	0	1	1	0	0	0	0	2	2	1	0	0
859	0	77	28314	70 to 79	female	0	White	3/23/2003	4/24/2003	32	5/17/2003	23	1	deceased	1	PIRRT	1	0	0	1	0	0	0	1	2	NA	NA	NA	NA	NA	NA	0	0	1	0	0	0	0	1	0	0	0	0	1	2	2	1	0	0
860	0	50	18534	50 to 59	male	0	White	4/18/2003	4/25/2003	7	5/17/2003	22	0	partial_recovery	0	HD	14	0	0	0	1	0	0	0	1	NA	NA	NA	NA	NA	NA	0	0	0	1	0	0	0	0	1	0	1	0	0	2	2	0	0	0
861	0	76	28042	70 to 79	male	0	White	4/23/2003	4/24/2003	1	4/25/2003	1	1	deceased	0	PIRRT	1	1	0	0	0	1	0	0	2	NA	NA	NA	NA	NA	NA	0	1	0	1	0	0	0	1	1	0	0	0	0	2	2	1	0	0
862	0	84	30835	80 to 89	female	0	White	4/13/2003	4/26/2003	13	05/02/2003	6	1	deceased	1	PIRRT	7	0	1	1	0	0	0	0	2	NA	NA	NA	NA	NA	NA	0	0	1	0	0	0	0	1	1	0	0	0	0	2	2	1	0	0
863	0	92	33644	90 to 100	female	0	White	4/26/2003	4/26/2003	0	5/14/2003	18	1	deceased	1	PIRRT	14	1	0	1	0	0	0	0	2	NA	NA	NA	NA	NA	NA	1	0	1	0	0	0	0	1	0	0	0	0	0	1	1	0	0	0
864	0	67	24526	60 to 69	male	0	White	4/25/2003	4/27/2003	2	06/01/2003	35	0	partial_recovery	0	PIRRT	11	0	0	1	0	1	0	0	2	NA	NA	NA	NA	NA	NA	0	0	0	1	0	0	0	1	1	1	0	1	0	4	>3	0	0	0
865	1	83	30320	80 to 89	female	1	Afro-Brazilian	4/21/2003	4/25/2003	4	7/25/2003	91	1	deceased	1	HD	29	1	0	1	0	0	0	0	2	NA	NA	NA	NA	NA	NA	1	1	1	0	0	0	0	0	0	0	0	0	1	1	1	1	0	0
866	0	55	20138	50 to 59	female	0	White	3/13/2003	4/26/2003	44	5/22/2003	26	0	unknown_recovery	0	PIRRT	4	0	1	1	0	0	0	0	2	NA	NA	NA	NA	NA	NA	0	0	0	1	0	0	0	1	1	0	0	0	0	2	2	1	0	0
867	0	68	25101	60 to 69	male	0	White	02/01/2003	4/27/2003	85	06/09/2003	43	0	partial_recovery	0	HD	17	0	1	0	1	1	0	0	3	NA	NA	NA	NA	NA	NA	0	0	1	0	0	0	0	0	0	0	0	0	0	0	0	1	0	0
868	0	77	28354	70 to 79	female	0	White	4/15/2003	4/27/2003	12	4/30/2003	3	1	deceased	0	PIRRT	1	1	1	1	1	1	0	0	5	NA	NA	NA	NA	NA	NA	0	0	1	0	0	0	0	1	1	0	0	0	0	2	2	1	0	0
869	0	52	19239	50 to 59	male	0	White	4/27/2003	4/28/2003	1	5/14/2003	16	0	unknown_recovery	0	PIRRT	4	0	0	1	1	1	0	0	3	NA	NA	NA	NA	NA	NA	0	1	1	0	0	0	0	1	1	0	0	0	0	2	2	0	0	1
870	1	0	3	< 2 months	male	0	White	4/22/2003	4/24/2003	2	4/25/2003	1	1	deceased	1	PIRRT-C	2	1	1	1	1	1	0	0	5	NA	NA	NA	NA	NA	NA	0	0	0	1	0	0	0	1	1	1	1	0	1	5	>3	1	0	0
871	0	43	15728	40 to 49	female	1	Afro-Brazilian	4/25/2003	4/28/2003	3	4/30/2003	2	1	deceased	0	PIRRT	2	1	0	1	1	0	0	0	3	NA	NA	NA	NA	NA	NA	1	0	1	0	0	0	0	1	1	0	0	0	1	3	>3	0	1	0
872	0	67	24775	60 to 69	male	0	White	4/24/2003	4/25/2003	1	4/27/2003	2	1	deceased	0	PIRRT-C	3	1	1	1	0	0	0	0	3	NA	NA	NA	NA	NA	NA	0	0	0	1	0	0	0	1	1	0	1	0	0	3	>3	0	1	0
873	0	76	27800	70 to 79	male	0	White	4/16/2003	4/29/2003	13	05/05/2003	6	1	deceased	0	HD	5	0	1	1	0	0	0	0	2	NA	NA	NA	NA	NA	NA	1	0	1	0	0	0	0	1	0	0	0	0	1	2	2	1	0	0
874	0	69	25552	70 to 79	male	0	White	09/05/2002	09/07/2002	2	09/08/2002	1	1	deceased	0	HD	3	1	0	1	1	0	0	0	3	NA	NA	NA	NA	NA	NA	0	1	0	0	0	1	0	0	0	0	0	0	0	0	0	0	0	0
875	1	44	16074	40 to 49	female	0	White	4/20/2003	4/23/2003	3	05/04/2003	11	1	deceased	1	PIRRT-C	12	1	1	1	1	1	0	0	5	NA	NA	NA	NA	NA	NA	0	0	1	0	0	0	0	1	1	0	1	0	0	3	>3	1	0	0
876	0	53	19452	50 to 59	male	0	White	4/26/2003	4/28/2003	2	5/17/2003	19	0	dialysis_dependece	0	PIRRT	9	0	0	1	0	0	0	0	1	NA	NA	NA	NA	NA	NA	1	0	0	1	0	0	0	0	0	0	0	0	0	0	0	0	0	0
877	1	63	23089	60 to 69	female	0	White	4/26/2003	4/29/2003	3	05/05/2003	6	1	deceased	0	PIRRT-C	4	1	1	0	0	0	0	0	2	NA	NA	NA	NA	NA	NA	0	0	1	0	0	0	0	1	1	0	0	0	0	2	2	1	0	0
878	1	84	30867	80 to 89	male	1	Afro-Brazilian	4/19/2003	4/29/2003	10	05/01/2003	2	1	deceased	0	HD	2	1	1	1	0	1	0	0	4	NA	NA	NA	NA	NA	NA	0	0	0	0	0	0	1	1	0	0	0	0	1	2	2	1	0	0
879	1	64	23466	60 to 69	male	0	White	3/29/2003	04/01/2003	3	04/02/2003	1	1	deceased	0	HD	2	0	1	1	0	1	0	0	3	NA	NA	NA	NA	NA	NA	1	0	1	0	0	0	0	1	1	0	0	0	1	3	>3	1	0	1
880	1	64	23413	60 to 69	female	1	Afro-Brazilian	4/25/2003	4/25/2003	0	5/13/2003	18	0	partial_recovery	1	HD	6	1	1	1	0	1	0	0	4	NA	NA	NA	NA	NA	NA	0	1	0	0	0	1	0	0	0	0	0	0	0	0	0	0	0	0
881	0	83	30622	80 to 89	female	0	White	04/11/2003	4/30/2003	19	05/01/2003	1	1	deceased	0	PIRRT	1	1	1	1	1	0	0	0	4	NA	NA	NA	NA	NA	NA	1	0	1	0	0	0	0	1	1	1	0	0	0	3	>3	1	0	0
882	1	71	26118	70 to 79	male	1	Afro-Brazilian	11/26/2006	11/28/2006	2	1/19/2007	52	1	deceased	0	HD	11	1	1	1	0	0	0	0	3	NA	NA	NA	NA	NA	NA	1	0	1	0	0	0	0	1	1	0	0	0	0	2	2	1	0	0
883	0	84	30897	80 to 89	male	0	White	4/17/2003	4/20/2003	3	4/21/2003	1	1	deceased	0	PIRRT	2	1	0	0	0	0	0	0	1	NA	NA	NA	NA	NA	NA	0	0	0	1	0	0	0	1	1	0	0	0	0	2	2	1	0	0
884	0	73	26826	70 to 79	female	1	Afro-Brazilian	4/23/2003	4/27/2003	4	4/29/2003	2	1	deceased	0	PIRRT	2	0	0	1	0	0	0	0	1	NA	NA	NA	NA	NA	NA	0	0	1	0	0	0	0	1	1	0	0	0	0	2	2	0	0	1
885	1	9	3563	1 to 9	female	0	White	4/16/2003	4/26/2003	10	05/01/2003	5	0	partial_recovery	0	PIRRT	4	1	0	1	0	0	0	0	2	NA	NA	NA	NA	NA	NA	0	1	1	0	0	0	0	0	0	0	0	0	0	0	0	0	0	0
886	0	79	28933	70 to 79	male	0	White	04/11/2003	4/26/2003	15	4/27/2003	1	0	partial_recovery	0	PIRRT	1	1	0	1	1	0	0	0	3	NA	NA	NA	NA	NA	NA	0	0	1	0	0	0	0	1	1	0	0	0	0	2	2	1	0	0
887	0	58	21488	50 to 59	male	0	White	4/15/2003	4/28/2003	13	05/06/2003	8	0	dialysis_dependece	1	HD	6	0	0	1	1	0	0	0	2	NA	NA	NA	NA	NA	NA	1	0	1	0	0	0	0	0	1	0	0	0	0	1	1	0	0	0
888	0	80	29449	80 to 89	male	0	White	3/21/2003	04/01/2003	11	5/20/2003	49	1	deceased	0	PIRRT	8	0	1	1	0	0	0	0	2	NA	NA	NA	NA	NA	NA	0	0	0	0	0	0	0	1	1	0	0	0	0	2	2	1	0	0
889	0	46	16869	40 to 49	male	0	White	4/24/2003	05/01/2003	7	05/01/2003	0	1	deceased	0	PIRRT-C	2	0	1	1	0	1	0	0	3	NA	NA	NA	NA	NA	NA	0	0	0	0	0	0	1	1	1	0	0	0	0	2	2	1	0	0
890	0	68	24860	60 to 69	female	0	White	4/28/2003	05/01/2003	3	05/12/2003	11	1	deceased	0	PIRRT	11	0	1	1	0	0	0	0	2	NA	NA	NA	NA	NA	NA	0	0	1	0	0	0	0	1	0	0	0	0	0	1	1	1	0	0
891	0	3	1158	1 to 9	male	0	White	05/03/2003	05/03/2003	0	6/26/2003	54	0	dialysis_dependece	0	PIRRT	49	1	0	1	0	0	0	0	2	NA	NA	NA	NA	NA	NA	0	0	1	0	0	0	0	1	1	0	0	0	0	2	2	1	0	0
892	0	92	33698	90 to 100	female	0	White	3/21/2003	4/14/2003	24	4/15/2003	1	1	deceased	0	PIRRT	1	1	0	1	1	1	0	0	4	NA	NA	NA	NA	NA	NA	0	0	0	1	0	0	0	1	1	0	0	0	0	2	2	0	0	0
893	1	40	14805	40 to 49	male	0	White	4/17/2003	05/04/2003	17	5/14/2003	10	1	deceased	1	HD	9	0	0	1	1	0	0	0	2	NA	NA	NA	NA	NA	NA	0	0	1	0	0	0	0	1	0	1	1	0	0	3	>3	1	0	0
894	0	71	26017	70 to 79	female	0	White	10/02/2006	10/08/2006	6	10/12/2006	4	1	deceased	0	PIRRT	2	1	1	1	0	0	0	0	3	NA	NA	NA	NA	NA	NA	1	1	1	0	0	0	0	1	1	1	0	0	0	3	>3	1	0	0
895	0	73	26894	70 to 79	male	0	White	4/30/2003	05/06/2003	6	7/31/2003	86	1	deceased	1	HD	25	0	0	1	0	0	0	0	1	NA	NA	NA	NA	NA	NA	0	0	1	0	0	0	0	1	1	0	0	0	0	2	2	1	0	0
896	0	63	23347	60 to 69	male	1	Afro-Brazilian	4/29/2003	05/06/2003	7	6/30/2003	55	1	deceased	1	HD	41	0	0	1	0	0	0	0	1	NA	NA	NA	NA	NA	NA	0	0	0	1	0	0	0	0	0	0	0	0	1	1	1	0	0	0
897	0	79	29091	70 to 79	male	0	White	4/30/2003	05/04/2003	4	06/03/2003	30	0	complete_recovery	1	PIRRT	24	1	1	1	1	0	0	0	4	NA	NA	NA	NA	NA	NA	0	0	1	0	0	0	0	1	1	0	0	0	0	2	2	1	0	0
898	0	87	31794	80 to 89	female	0	White	05/05/2003	05/06/2003	1	5/16/2003	10	1	deceased	0	PIRRT	16	1	1	1	1	0	0	0	4	NA	NA	NA	NA	NA	NA	0	1	1	0	0	0	0	1	1	0	0	0	0	2	2	1	0	0
899	1	52	19003	50 to 59	female	0	White	05/05/2003	05/07/2003	2	7/24/2003	78	0	partial_recovery	0	PIRRT	21	1	0	1	1	0	0	0	3	NA	NA	NA	NA	NA	NA	0	0	0	0	0	0	1	1	1	1	0	0	0	3	>3	0	0	0
900	0	81	29887	80 to 89	male	0	White	05/02/2003	05/07/2003	5	5/18/2003	11	1	deceased	0	PIRRT	11	0	0	1	0	0	0	0	1	NA	NA	NA	NA	NA	NA	1	0	1	0	0	0	0	1	0	0	0	0	0	1	1	1	0	0
901	0	81	29900	80 to 89	male	0	White	05/04/2003	05/07/2003	3	5/13/2003	6	0	partial_recovery	1	HD	2	0	0	1	0	0	0	0	1	NA	NA	NA	NA	NA	NA	1	0	1	0	0	1	0	1	1	0	0	0	0	2	2	0	0	0
902	1	52	19119	50 to 59	male	0	White	4/30/2003	05/07/2003	7	06/01/2003	25	1	deceased	1	HD	1	0	1	1	0	1	0	0	3	NA	NA	NA	NA	NA	NA	1	0	0	0	0	0	1	1	0	0	0	0	1	2	2	1	0	0
903	0	76	27785	70 to 79	male	0	White	05/07/2003	05/08/2003	1	05/10/2003	2	1	deceased	0	PIRRT	2	1	1	1	0	1	0	0	4	NA	NA	NA	NA	NA	NA	0	1	1	0	0	0	0	1	1	0	0	0	1	3	>3	1	0	0
904	1	53	19594	50 to 59	male	0	White	05/08/2003	05/11/2003	3	5/29/2003	18	0	partial_recovery	0	PIRRT-C	7	0	1	1	1	0	0	1	4	NA	NA	NA	NA	NA	NA	1	0	0	1	0	0	0	1	0	0	0	0	0	1	1	0	0	0
905	1	61	22417	60 to 69	male	0	White	05/08/2003	05/11/2003	3	05/11/2003	0	1	deceased	0	PIRRT	1	0	1	1	0	0	0	0	2	NA	NA	NA	NA	NA	NA	0	0	1	0	0	0	0	1	1	0	0	0	0	2	2	1	0	0
906	1	25	9476	20 to 29	male	1	Afro-Brazilian	05/02/2003	05/08/2003	6	07/01/2003	54	0	dialysis_dependece	1	HD	24	0	0	1	0	0	0	0	1	NA	NA	NA	NA	NA	NA	1	1	1	0	0	0	0	0	0	0	0	0	0	0	0	0	0	0
907	0	83	30647	80 to 89	male	0	White	4/29/2003	05/12/2003	13	5/14/2003	2	1	deceased	0	HD	2	1	1	0	1	1	0	0	4	NA	NA	NA	NA	NA	NA	1	0	1	0	0	0	0	1	1	1	0	0	0	3	>3	0	0	0
908	0	83	30647	80 to 89	male	0	White	04/10/2003	05/12/2003	32	5/13/2003	1	1	deceased	0	PIRRT	1	0	0	1	0	0	0	0	1	NA	NA	NA	NA	NA	NA	0	0	0	1	0	0	0	1	1	0	1	0	0	3	>3	1	0	0
909	0	50	18469	50 to 59	male	0	White	05/08/2003	05/10/2003	2	05/11/2003	1	1	deceased	0	PIRRT	1	0	1	0	0	0	0	0	1	NA	NA	NA	NA	NA	NA	0	0	0	1	0	0	0	1	1	0	0	0	0	2	2	0	1	0
910	0	66	24448	60 to 69	male	0	White	05/05/2003	05/09/2003	4	5/27/2003	18	0	partial_recovery	1	HD	10	1	1	1	0	1	0	0	4	NA	NA	NA	NA	NA	NA	1	1	1	0	0	0	0	0	0	0	0	0	0	0	0	0	0	0
911	0	89	32610	80 to 89	female	0	White	4/22/2003	05/03/2003	11	5/27/2003	24	1	deceased	0	PIRRT	12	1	0	1	1	0	0	0	3	NA	NA	NA	NA	NA	NA	0	0	1	0	0	0	0	1	1	0	0	0	0	2	2	1	0	0
912	0	76	28027	70 to 79	female	0	White	4/19/2003	05/08/2003	19	6/20/2003	43	0	dialysis_dependece	0	HD	11	1	1	1	0	0	0	0	3	NA	NA	NA	NA	NA	NA	1	0	1	0	0	0	0	1	1	0	0	0	1	3	>3	1	0	0
913	0	60	22278	60 to 69	female	0	White	05/11/2003	05/12/2003	1	6/16/2003	35	0	partial_recovery	0	PIRRT-C	28	1	1	1	0	0	0	0	3	NA	NA	NA	NA	NA	NA	0	1	1	0	0	0	0	1	1	0	0	0	0	2	2	1	0	0
914	0	83	30498	80 to 89	female	0	White	04/11/2003	05/12/2003	31	5/14/2003	2	1	deceased	1	HD	2	1	1	1	0	0	0	0	3	NA	NA	NA	NA	NA	NA	0	0	1	0	0	0	0	1	1	0	0	0	0	2	2	1	0	0
915	0	90	33009	90 to 100	female	0	White	4/28/2003	05/11/2003	13	06/01/2003	21	1	deceased	0	HD	12	1	1	1	0	0	0	0	3	NA	NA	NA	NA	NA	NA	1	0	1	0	0	0	0	1	1	0	0	0	0	2	2	1	0	0
916	0	66	24464	60 to 69	male	0	White	05/09/2003	5/13/2003	4	5/28/2003	15	0	partial_recovery	1	HD	2	1	1	1	1	1	0	0	5	NA	NA	NA	NA	NA	NA	1	0	1	0	0	0	0	1	0	0	0	0	0	1	1	0	0	0
917	1	20	7552	20 to 29	male	0	White	05/12/2003	5/13/2003	1	5/16/2003	3	1	deceased	1	PIRRT	1	0	1	1	0	1	0	0	3	NA	NA	NA	NA	NA	NA	0	1	0	0	0	0	1	1	0	0	0	0	0	1	1	0	0	0
918	0	50	18405	50 to 59	male	0	White	05/12/2003	5/14/2003	2	5/16/2003	2	1	deceased	0	PIRRT	4	1	1	0	1	0	0	0	4	NA	NA	NA	NA	NA	NA	0	1	1	0	0	0	0	1	1	0	0	0	0	2	2	1	0	0
919	0	82	29992	80 to 89	female	0	White	05/09/2003	5/14/2003	5	06/07/2003	24	0	dialysis_dependece	1	HD	10	1	0	1	0	1	0	0	3	NA	NA	NA	NA	NA	NA	1	0	1	0	0	0	0	0	0	0	0	0	0	0	0	1	0	0
920	0	81	29715	80 to 89	male	1	Afro-Brazilian	05/12/2003	5/14/2003	2	5/28/2003	14	1	deceased	0	PIRRT	11	1	0	1	0	0	0	0	2	NA	NA	NA	NA	NA	NA	1	1	1	0	0	0	0	1	1	0	0	0	0	2	2	0	0	1
921	0	56	20735	50 to 59	male	1	Afro-Brazilian	05/11/2003	5/14/2003	3	7/15/2003	62	0	partial_recovery	0	PIRRT	12	1	0	1	0	1	0	0	3	NA	NA	NA	NA	NA	NA	0	0	1	0	0	0	0	1	1	0	0	0	1	3	>3	0	0	1
922	0	69	25522	70 to 79	male	0	White	01/09/2005	05/05/2005	116	05/09/2005	4	1	deceased	0	HD	1	0	0	1	0	0	0	0	1	NA	NA	NA	NA	NA	NA	1	1	1	0	0	0	0	0	0	0	0	0	0	0	0	0	0	0
923	0	89	32629	80 to 89	female	0	White	4/28/2003	5/14/2003	16	5/26/2003	12	1	deceased	0	PIRRT	10	0	1	1	1	0	0	0	3	NA	NA	NA	NA	NA	NA	0	0	1	0	0	0	0	1	1	0	0	1	0	3	>3	1	0	0
924	1	18	6638	10 to 19	female	0	White	05/12/2003	5/15/2003	3	5/29/2003	14	0	partial_recovery	0	PIRRT-C	2	0	0	1	1	0	0	0	2	NA	NA	NA	NA	NA	NA	0	0	1	0	0	0	0	1	1	0	0	0	0	2	2	0	1	0
925	1	60	22029	60 to 69	male	1	Afro-Brazilian	5/15/2003	5/16/2003	1	5/19/2003	3	1	deceased	1	HD	3	1	1	1	0	1	0	0	4	NA	NA	NA	NA	NA	NA	1	1	0	0	0	1	0	1	0	0	0	0	0	1	1	1	0	0
926	0	73	26700	70 to 79	female	0	White	05/08/2003	5/17/2003	9	5/20/2003	3	1	deceased	1	PIRRT	3	1	1	1	1	1	0	0	5	NA	NA	NA	NA	NA	NA	0	0	1	0	0	0	0	1	1	1	1	0	1	5	>3	1	0	0
927	0	82	30066	80 to 89	female	1	Afro-Brazilian	05/07/2003	5/17/2003	10	5/20/2003	3	1	deceased	0	PIRRT-C	6	1	1	1	1	1	0	0	5	NA	NA	NA	NA	NA	NA	0	0	1	0	0	0	0	1	1	1	1	0	0	4	>3	1	0	0
928	0	99	36394	90 to 100	female	0	White	05/11/2003	5/16/2003	5	10/04/2003	141	0	dialysis_dependece	0	PIRRT	129	1	0	1	1	0	0	0	3	NA	NA	NA	NA	NA	NA	1	0	1	0	0	0	0	1	1	1	1	0	1	5	>3	1	0	0
929	0	62	22902	60 to 69	male	1	Afro-Brazilian	5/15/2003	5/16/2003	1	5/19/2003	3	1	deceased	0	PIRRT	2	0	1	0	0	0	0	0	1	NA	NA	NA	NA	NA	NA	0	0	0	1	0	0	0	1	1	1	0	0	0	3	>3	0	1	0
930	0	76	27927	70 to 79	female	0	White	5/13/2003	5/18/2003	5	5/23/2003	5	1	deceased	0	PIRRT	4	1	1	1	1	1	0	0	5	NA	NA	NA	NA	NA	NA	0	0	1	0	0	0	0	1	1	1	1	0	1	5	>3	0	0	0
931	0	76	27966	70 to 79	male	0	White	05/12/2003	5/19/2003	7	6/24/2003	36	0	partial_recovery	0	PIRRT	2	0	1	1	0	1	0	0	3	NA	NA	NA	NA	NA	NA	0	0	0	1	0	0	0	1	1	0	0	0	0	2	2	1	0	1
932	0	92	33653	90 to 100	female	0	White	05/12/2003	5/20/2003	8	5/25/2003	5	1	deceased	0	PIRRT	5	1	1	1	1	0	0	0	4	NA	NA	NA	NA	NA	NA	1	0	1	0	0	0	0	1	1	0	0	0	0	2	2	1	0	0
933	1	42	15529	40 to 49	male	1	Afro-Brazilian	5/15/2003	5/20/2003	5	06/07/2003	18	1	deceased	0	PIRRT	8	1	1	1	1	0	0	0	4	NA	NA	NA	NA	NA	NA	0	0	1	0	0	0	0	0	0	0	1	0	1	2	2	0	0	0
934	0	72	26654	70 to 79	male	0	White	05/07/2003	5/21/2003	14	6/30/2003	40	0	dialysis_dependece	1	HD	20	1	0	1	1	1	0	0	4	NA	NA	NA	NA	NA	NA	1	0	1	0	0	0	0	1	1	0	0	0	0	2	2	0	0	1
935	0	65	23888	60 to 69	male	0	White	05/04/2003	5/22/2003	18	5/27/2003	5	1	deceased	0	HD	4	1	1	1	1	0	0	0	4	NA	NA	NA	NA	NA	NA	0	0	0	0	0	1	0	1	1	1	0	0	0	3	>3	1	0	0
936	1	52	19296	50 to 59	male	1	Afro-Brazilian	4/25/2003	5/22/2003	27	6/25/2003	34	0	complete_recovery	1	HD	21	0	0	0	1	0	0	0	1	NA	NA	NA	NA	NA	NA	1	0	1	0	0	0	0	0	0	0	0	0	0	0	0	1	0	0
937	0	68	25098	60 to 69	female	0	White	4/25/2003	5/22/2003	27	5/30/2003	8	1	deceased	0	PIRRT	8	0	0	1	0	0	0	0	1	NA	NA	NA	NA	NA	NA	0	0	0	1	0	0	0	1	1	0	0	0	0	2	2	1	0	0
938	0	77	28293	70 to 79	male	0	White	4/20/2003	5/23/2003	33	6/14/2003	22	0	partial_recovery	0	HD	8	0	1	1	0	1	0	0	3	NA	NA	NA	NA	NA	NA	0	0	1	0	0	0	0	1	1	1	0	0	0	3	>3	0	0	0
939	0	38	14040	30 to 39	male	0	White	5/18/2003	5/23/2003	5	5/25/2003	2	1	deceased	0	PIRRT	2	0	1	1	1	1	0	0	4	NA	NA	NA	NA	NA	NA	1	0	1	0	0	0	0	1	1	0	0	0	0	2	2	1	0	0
940	0	75	27719	70 to 79	male	0	White	4/22/2003	5/23/2003	31	5/24/2003	1	1	deceased	0	PIRRT	1	1	0	0	1	0	0	0	2	NA	NA	NA	NA	NA	NA	0	1	1	0	0	0	0	1	1	0	0	0	1	3	>3	1	0	0
941	1	46	17031	40 to 49	female	0	White	5/22/2003	5/25/2003	3	6/25/2003	31	1	deceased	0	PIRRT-C	33	1	1	1	1	0	0	0	4	NA	NA	NA	NA	NA	NA	0	1	1	0	0	0	0	1	1	1	0	0	0	3	>3	1	0	0
942	1	0	264	2m to 1	male	0	White	5/24/2003	5/25/2003	1	6/30/2003	36	1	deceased	0	PIRRT-C	68	1	1	1	1	0	0	0	4	NA	NA	NA	NA	NA	NA	0	1	1	0	0	0	0	1	1	1	0	0	0	3	>3	1	0	0
943	1	26	9845	20 to 29	male	0	White	5/23/2003	5/25/2003	2	5/30/2003	5	1	deceased	1	HD	8	0	1	1	0	0	0	1	3	NA	NA	NA	NA	NA	NA	0	1	1	0	0	0	0	1	0	0	0	0	0	1	1	0	0	0
944	0	0	236	2m to 1	male	0	White	03/05/2003	5/26/2003	82	06/05/2003	10	1	deceased	0	PIRRT-C	17	1	0	1	1	0	0	0	3	NA	NA	NA	NA	NA	NA	0	0	1	0	0	0	0	1	1	0	0	0	0	2	2	1	0	1
945	0	35	12806	30 to 39	male	1	Afro-Brazilian	5/23/2003	5/26/2003	3	6/18/2003	23	0	dialysis_dependece	0	PIRRT	20	0	0	1	1	0	0	0	2	NA	NA	NA	NA	NA	NA	0	1	1	0	0	0	0	1	1	0	0	0	0	2	2	1	0	0
946	0	0	34	< 2 months	male	0	White	5/28/2003	5/28/2003	0	06/05/2003	8	1	deceased	0	PD	17	1	1	1	0	0	0	0	3	NA	NA	NA	NA	NA	NA	0	0	0	0	0	1	0	1	0	0	1	0	0	2	2	1	0	0
947	0	74	27144	70 to 79	female	0	White	5/16/2003	5/28/2003	12	5/30/2003	2	1	deceased	1	PIRRT	1	1	1	1	0	0	0	0	3	NA	NA	NA	NA	NA	NA	0	0	0	1	0	0	0	1	1	0	0	0	0	2	2	0	0	1
948	0	81	29844	80 to 89	male	0	White	5/29/2003	5/29/2003	0	06/05/2003	7	0	dialysis_dependece	1	HD	1	1	1	1	0	0	0	0	3	NA	NA	NA	NA	NA	NA	0	1	0	0	0	1	0	1	0	0	0	0	0	1	1	0	0	0
949	0	66	24211	60 to 69	male	0	White	5/13/2003	5/29/2003	16	06/05/2003	7	1	deceased	1	PIRRT	6	1	1	1	0	0	0	0	3	NA	NA	NA	NA	NA	NA	0	0	1	0	0	0	0	1	1	0	0	0	0	2	2	0	1	0
950	1	41	15113	40 to 49	male	0	White	5/20/2003	5/29/2003	9	06/09/2003	11	0	partial_recovery	1	HD	4	0	0	1	0	0	0	0	1	NA	NA	NA	NA	NA	NA	0	1	1	0	0	0	0	0	0	0	0	0	0	0	0	0	0	0
951	0	82	30057	80 to 89	female	0	White	5/19/2003	5/29/2003	10	5/30/2003	1	1	deceased	0	PIRRT	1	1	1	1	1	1	0	0	5	NA	NA	NA	NA	NA	NA	0	0	1	0	0	0	0	1	1	0	0	0	0	2	2	1	0	0
952	0	84	30848	80 to 89	female	1	Afro-Brazilian	5/20/2003	5/29/2003	9	06/05/2003	7	1	deceased	0	PIRRT	6	1	0	1	1	0	0	0	3	NA	NA	NA	NA	NA	NA	0	0	1	0	0	0	0	1	1	0	0	0	0	2	2	1	0	0
953	0	54	19855	50 to 59	male	0	White	5/20/2003	5/29/2003	9	06/06/2003	8	1	deceased	1	PIRRT	7	0	0	1	1	0	0	0	2	NA	NA	NA	NA	NA	NA	0	0	0	1	0	0	0	1	1	0	0	0	0	2	2	0	1	0
954	0	79	29049	70 to 79	female	0	White	05/12/2003	5/29/2003	17	5/30/2003	1	1	deceased	0	PIRRT	2	1	1	1	1	0	0	0	4	NA	NA	NA	NA	NA	NA	0	0	0	1	0	0	0	1	1	1	0	1	0	4	>3	1	0	0
955	0	84	30999	80 to 89	female	0	White	5/15/2003	5/30/2003	15	9/17/2003	110	1	deceased	0	HD	51	1	0	0	0	0	0	0	1	NA	NA	NA	NA	NA	NA	1	0	1	0	0	0	0	1	1	0	0	0	0	2	2	1	0	0
956	0	92	33764	90 to 100	female	0	White	5/22/2003	5/30/2003	8	6/18/2003	19	1	deceased	1	HD	9	1	0	1	1	0	0	0	3	NA	NA	NA	NA	NA	NA	0	0	0	0	0	0	1	1	1	0	0	1	0	3	>3	1	0	0
957	0	78	28785	70 to 79	female	1	Afro-Brazilian	5/27/2003	5/30/2003	3	06/06/2003	7	1	deceased	0	PIRRT	5	1	1	1	1	0	0	0	4	NA	NA	NA	NA	NA	NA	0	0	1	0	0	0	0	1	1	0	1	0	0	3	>3	1	0	0
958	0	79	29107	70 to 79	male	0	White	3/20/2003	5/30/2003	71	06/02/2003	3	1	deceased	0	PIRRT	1	1	1	1	0	0	0	0	3	NA	NA	NA	NA	NA	NA	1	0	1	0	0	0	0	1	1	0	0	0	0	2	2	1	0	0
959	1	0	51	< 2 months	male	0	White	5/20/2003	5/30/2003	10	06/03/2003	4	1	deceased	0	PIRRT	8	1	1	1	0	0	0	0	3	NA	NA	NA	NA	NA	NA	0	0	0	1	0	0	0	1	1	0	1	0	0	3	>3	0	1	1
960	0	82	30252	80 to 89	female	0	White	5/19/2003	5/30/2003	11	6/22/2003	23	0	complete_recovery	0	PIRRT	2	0	0	1	0	0	0	0	1	NA	NA	NA	NA	NA	NA	0	0	0	1	0	0	0	1	1	0	0	0	0	2	2	0	0	1
961	1	44	16211	40 to 49	male	1	Afro-Brazilian	5/28/2003	5/30/2003	2	06/01/2003	2	1	deceased	0	HD	2	0	0	0	1	0	0	0	1	NA	NA	NA	NA	NA	NA	1	1	1	0	0	0	0	1	0	0	0	0	1	2	2	1	0	0
962	0	81	29935	80 to 89	female	0	White	5/29/2003	5/31/2003	2	06/05/2003	5	1	deceased	0	HD	3	1	1	1	1	0	0	0	4	NA	NA	NA	NA	NA	NA	0	0	1	0	0	0	0	1	1	0	0	0	1	3	>3	1	0	0
963	1	61	22562	60 to 69	female	1	Afro-Brazilian	5/13/2003	5/31/2003	18	6/13/2003	13	1	deceased	1	HD	5	1	1	1	1	1	0	0	5	NA	NA	NA	NA	NA	NA	0	1	0	0	0	1	0	0	0	0	0	0	0	0	0	0	0	0
964	0	1	487	1 to 9	male	0	White	5/27/2003	5/30/2003	3	06/07/2003	8	1	deceased	1	PD	15	1	1	0	0	0	0	0	2	NA	NA	NA	NA	NA	NA	0	1	1	0	0	0	0	1	1	1	0	0	1	4	>3	1	0	0
965	0	74	27247	70 to 79	female	0	White	5/14/2003	5/31/2003	17	06/03/2003	3	1	deceased	1	PIRRT	3	1	1	1	1	1	0	0	5	NA	NA	NA	NA	NA	NA	0	0	1	0	0	0	0	1	1	1	0	0	0	3	>3	1	0	0
966	0	98	35820	90 to 100	female	0	White	5/31/2003	5/31/2003	0	6/24/2003	24	1	deceased	0	HD	4	1	0	1	1	1	0	0	4	NA	NA	NA	NA	NA	NA	1	1	1	0	0	0	0	1	1	0	0	0	0	2	2	1	0	0
967	1	65	23972	60 to 69	male	0	White	5/25/2003	5/31/2003	6	06/01/2003	1	1	deceased	0	PIRRT-C	1	1	1	1	1	0	0	0	4	NA	NA	NA	NA	NA	NA	0	0	0	1	0	0	0	1	1	0	0	0	0	2	2	0	0	1
968	0	79	29077	70 to 79	male	0	White	5/30/2003	06/02/2003	3	06/05/2003	3	1	deceased	1	PIRRT	1	1	1	1	0	1	0	0	4	NA	NA	NA	NA	NA	NA	1	0	1	0	0	0	0	1	1	0	0	0	0	2	2	1	0	1
969	0	81	29777	80 to 89	female	0	White	03/01/2003	06/01/2003	92	6/13/2003	12	0	dialysis_dependece	1	PIRRT	1	1	0	1	0	1	0	0	3	NA	NA	NA	NA	NA	NA	0	0	1	0	0	0	0	1	1	1	0	1	0	4	>3	1	0	0
970	0	74	27129	70 to 79	male	1	Afro-Brazilian	06/02/2003	06/05/2003	3	6/14/2003	9	1	deceased	1	PIRRT	6	0	0	1	0	0	0	0	1	NA	NA	NA	NA	NA	NA	1	0	1	0	0	0	0	0	0	0	0	0	0	0	0	0	0	0
971	0	75	27574	70 to 79	male	0	White	5/23/2003	06/03/2003	11	06/07/2003	4	1	deceased	0	PIRRT	4	1	1	1	0	1	0	0	4	NA	NA	NA	NA	NA	NA	0	0	1	0	0	0	0	1	1	1	1	0	1	5	>3	1	0	0
972	1	66	24431	60 to 69	male	1	Afro-Brazilian	06/02/2003	06/04/2003	2	7/24/2003	50	1	deceased	0	HD	2	0	0	0	1	1	0	0	2	NA	NA	NA	NA	NA	NA	1	1	1	0	0	0	0	1	0	0	0	0	0	1	1	0	1	1
973	1	57	20942	50 to 59	male	1	Afro-Brazilian	5/27/2003	06/05/2003	9	6/19/2003	14	0	dialysis_dependece	1	HD	8	0	0	1	0	0	0	1	2	NA	NA	NA	NA	NA	NA	1	0	1	0	0	0	0	1	0	0	0	0	0	1	1	1	0	0
974	1	27	9912	20 to 29	female	0	White	06/02/2003	06/06/2003	4	7/28/2003	52	0	partial_recovery	0	PIRRT-C	39	1	0	1	1	0	0	0	3	NA	NA	NA	NA	NA	NA	0	0	0	1	0	0	0	1	1	1	1	0	0	4	>3	1	0	0
975	0	71	26163	70 to 79	female	0	White	11/16/2003	01/09/2004	54	02/04/2004	26	1	deceased	0	HD	24	0	0	1	0	0	0	0	1	NA	NA	NA	NA	NA	NA	0	0	1	0	0	0	0	1	1	0	1	0	0	3	>3	1	0	0
976	0	67	24814	60 to 69	female	0	White	4/17/2003	06/06/2003	50	08/07/2003	62	1	deceased	0	HD	22	0	0	0	1	1	0	0	2	NA	NA	NA	NA	NA	NA	0	0	1	0	0	0	0	1	0	0	0	0	0	1	1	1	1	0
977	1	0	214	2m to 1	male	0	White	06/07/2003	06/07/2003	0	6/29/2003	22	0	dialysis_dependece	0	PIRRT	23	1	1	0	0	0	0	0	2	NA	NA	NA	NA	NA	NA	0	1	1	0	0	0	0	1	1	0	0	1	0	3	>3	1	0	0
978	0	73	26910	70 to 79	male	0	White	5/30/2003	06/08/2003	9	7/18/2003	40	0	complete_recovery	0	HD	24	0	0	1	0	0	0	0	1	NA	NA	NA	NA	NA	NA	0	0	1	0	0	0	0	1	1	0	0	0	0	2	2	1	0	0
979	1	53	19421	50 to 59	male	0	White	5/27/2003	06/08/2003	12	06/12/2003	4	1	deceased	0	PIRRT	2	1	0	1	1	0	0	0	3	NA	NA	NA	NA	NA	NA	1	0	1	0	0	0	0	1	1	0	0	0	0	2	2	1	0	0
980	1	49	18261	50 to 59	female	1	Afro-Brazilian	06/07/2003	06/07/2003	0	06/09/2003	2	1	deceased	0	HD	1	0	1	1	0	0	0	0	2	NA	NA	NA	NA	NA	NA	0	1	1	0	0	0	0	1	0	0	0	0	1	2	2	0	0	0
981	0	60	21945	60 to 69	male	0	White	06/08/2003	06/09/2003	1	07/03/2003	24	1	deceased	0	PIRRT	4	1	0	0	0	1	0	0	2	NA	NA	NA	NA	NA	NA	1	0	1	0	0	0	0	1	1	0	0	0	0	2	2	1	0	0
982	0	52	19313	50 to 59	male	0	White	06/10/2003	06/10/2003	0	6/15/2003	5	1	deceased	0	HD	8	1	0	1	0	0	0	0	2	NA	NA	NA	NA	NA	NA	1	1	1	0	0	0	0	0	0	0	0	0	0	0	0	0	0	0
983	0	82	30305	80 to 89	male	1	Afro-Brazilian	4/24/2003	06/10/2003	47	07/02/2003	22	1	deceased	0	PIRRT	19	0	0	1	0	0	0	0	1	NA	NA	NA	NA	NA	NA	0	0	1	0	0	0	0	1	1	0	0	0	0	2	2	1	0	0
984	1	71	25945	70 to 79	female	0	White	6/19/2003	6/19/2003	0	6/19/2003	0	0	partial_recovery	0	PIRRT-C	1	1	1	1	0	0	0	0	3	NA	NA	NA	NA	NA	NA	0	1	1	0	0	0	0	1	1	0	1	0	0	3	>3	0	0	0
985	0	80	29431	80 to 89	male	0	White	5/31/2003	06/11/2003	11	7/30/2003	49	1	deceased	1	HD	24	1	1	1	0	0	0	0	3	NA	NA	NA	NA	NA	NA	1	0	1	0	0	0	0	1	1	0	0	0	0	2	2	1	0	0
986	0	45	16507	40 to 49	male	0	White	06/10/2003	06/11/2003	1	07/09/2003	28	0	dialysis_dependece	1	HD	13	0	0	1	0	1	0	0	2	NA	NA	NA	NA	NA	NA	1	1	0	0	0	0	0	0	0	0	0	0	0	0	0	0	0	0
987	1	47	17419	40 to 49	male	1	Afro-Brazilian	06/09/2003	06/10/2003	1	6/19/2003	9	1	deceased	0	PIRRT	1	1	1	1	0	0	0	0	3	NA	NA	NA	NA	NA	NA	0	1	0	1	0	0	0	1	1	0	0	0	0	2	2	1	0	0
988	0	77	28412	70 to 79	male	0	White	5/19/2003	06/11/2003	23	6/22/2003	11	1	deceased	0	PIRRT	12	1	1	1	1	0	0	0	4	NA	NA	NA	NA	NA	NA	0	0	1	0	0	0	0	1	1	0	0	0	0	2	2	1	0	0
989	0	26	9566	20 to 29	female	0	White	06/11/2003	06/11/2003	0	06/11/2003	0	0	unknown_recovery	0	HD	1	0	0	0	0	0	0	1	1	NA	NA	NA	NA	NA	NA	0	1	0	0	1	0	0	1	0	1	1	0	0	3	>3	0	0	0
990	0	81	29854	80 to 89	male	1	Afro-Brazilian	5/25/2003	06/12/2003	18	6/18/2003	6	1	deceased	0	PIRRT	2	1	0	1	0	0	0	0	2	NA	NA	NA	NA	NA	NA	0	0	1	0	0	0	0	1	1	0	0	0	1	3	>3	1	0	0
991	1	35	13129	30 to 39	female	0	White	06/11/2003	06/11/2003	0	6/19/2003	8	0	partial_recovery	1	HD	6	1	0	1	0	1	0	0	3	NA	NA	NA	NA	NA	NA	0	1	0	0	0	1	0	0	0	0	0	0	0	0	0	0	0	0
992	1	55	20263	50 to 59	male	0	White	06/12/2003	6/13/2003	1	6/14/2003	1	1	deceased	0	PIRRT-C	1	1	1	0	1	0	0	0	3	NA	NA	NA	NA	NA	NA	1	0	0	1	0	0	0	1	1	0	0	1	0	3	>3	0	0	0
993	1	61	22423	60 to 69	female	1	Afro-Brazilian	06/02/2003	6/14/2003	12	6/27/2003	13	1	deceased	0	HD	3	1	1	1	0	1	0	0	4	NA	NA	NA	NA	NA	NA	0	0	1	0	0	0	0	1	0	0	0	0	0	1	1	1	0	0
994	1	42	15647	40 to 49	female	1	Afro-Brazilian	6/13/2003	6/14/2003	1	07/09/2003	25	1	deceased	0	HD	8	1	1	1	0	1	0	0	4	NA	NA	NA	NA	NA	NA	1	1	1	0	0	0	0	1	0	0	0	0	0	1	1	1	0	0
995	0	65	23867	60 to 69	male	0	White	06/02/2003	06/12/2003	10	6/30/2003	18	1	deceased	0	PIRRT	9	0	0	0	0	0	0	1	1	NA	NA	NA	NA	NA	NA	1	0	1	0	0	0	0	1	1	0	0	0	0	2	2	0	1	0
996	0	77	28376	70 to 79	female	0	White	06/05/2003	6/14/2003	9	6/14/2003	0	1	deceased	0	PIRRT-C	2	1	1	1	1	0	0	0	4	NA	NA	NA	NA	NA	NA	0	0	1	0	0	0	0	1	1	0	0	0	0	2	2	1	0	0
997	0	73	26876	70 to 79	male	1	Afro-Brazilian	06/01/2003	6/15/2003	14	6/28/2003	13	1	deceased	0	PIRRT	2	0	0	0	0	1	0	0	1	NA	NA	NA	NA	NA	NA	0	0	1	0	0	0	0	1	1	0	0	1	0	3	>3	1	0	0
998	0	29	10733	20 to 29	male	0	White	6/15/2003	6/15/2003	0	7/13/2003	28	1	deceased	0	PIRRT	12	1	1	1	0	1	0	0	4	NA	NA	NA	NA	NA	NA	0	1	1	0	0	0	0	1	1	0	0	0	0	2	2	0	0	0
999	0	83	30593	80 to 89	female	0	White	5/14/2003	6/14/2003	31	6/15/2003	1	1	deceased	1	PIRRT	1	1	1	1	1	0	0	0	4	NA	NA	NA	NA	NA	NA	0	0	1	0	0	0	0	1	1	0	0	0	0	2	2	1	0	0
1000	0	70	25917	70 to 79	male	0	White	07/10/2006	7/13/2006	3	7/29/2006	16	0	partial_recovery	0	HD	8	0	1	1	0	0	0	0	2	NA	NA	NA	NA	NA	NA	1	0	1	0	0	0	0	0	0	0	0	0	0	0	0	0	0	0
1001	0	92	33653	90 to 100	male	0	White	5/15/2003	6/17/2003	33	07/03/2003	16	1	deceased	0	HD	16	1	0	1	1	0	0	0	3	NA	NA	NA	NA	NA	NA	1	0	1	0	0	0	0	1	1	0	0	0	0	2	2	1	0	0
1002	1	40	14932	40 to 49	male	1	Afro-Brazilian	6/13/2003	6/16/2003	3	07/04/2003	18	0	partial_recovery	1	HD	5	1	0	1	0	1	0	0	3	NA	NA	NA	NA	NA	NA	0	1	0	0	0	1	0	0	0	0	0	0	0	0	0	0	0	0
1003	1	66	24290	60 to 69	male	0	White	6/16/2003	6/16/2003	0	6/19/2003	3	0	partial_recovery	1	HD	2	0	0	1	0	1	0	0	2	NA	NA	NA	NA	NA	NA	0	1	0	0	0	1	0	0	0	0	0	0	0	0	0	0	0	0
1004	1	44	16125	40 to 49	female	1	Afro-Brazilian	6/16/2003	6/16/2003	0	7/13/2003	27	0	partial_recovery	0	HD	14	1	0	1	0	1	0	0	3	NA	NA	NA	NA	NA	NA	0	1	1	0	0	0	0	0	0	0	0	0	0	0	0	1	0	0
1005	0	60	22039	60 to 69	male	1	Afro-Brazilian	6/15/2003	6/15/2003	0	8/23/2003	69	1	deceased	0	HD	46	0	0	0	1	0	0	0	1	NA	NA	NA	NA	NA	NA	0	0	1	0	0	0	0	1	1	0	0	0	0	2	2	1	0	1
1006	1	58	21202	50 to 59	female	1	Afro-Brazilian	06/04/2003	6/16/2003	12	07/02/2003	16	1	deceased	0	PIRRT	4	1	0	1	1	0	0	0	3	NA	NA	NA	NA	NA	NA	1	0	1	0	0	0	0	1	1	0	0	0	1	3	>3	1	0	0
1007	1	62	22945	60 to 69	female	0	White	06/11/2003	6/17/2003	6	6/19/2003	2	1	deceased	0	PIRRT-C	3	0	1	1	1	0	0	0	3	NA	NA	NA	NA	NA	NA	0	0	0	1	0	0	0	1	1	1	0	0	0	3	>3	1	0	0
1008	0	84	30768	80 to 89	female	0	White	06/12/2003	6/19/2003	7	6/21/2003	2	1	deceased	0	PIRRT	2	1	0	1	0	0	0	1	3	NA	NA	NA	NA	NA	NA	1	1	1	0	0	0	0	0	0	0	0	0	0	0	0	0	0	0
1009	1	70	25903	70 to 79	female	0	White	07/05/2003	07/09/2003	4	07/10/2003	1	0	complete_recovery	0	PIRRT-C	1	1	1	1	0	0	0	0	3	NA	NA	NA	NA	NA	NA	0	0	1	0	0	0	0	1	1	0	0	0	0	2	2	1	0	0
1010	0	47	17465	40 to 49	female	0	White	05/12/2003	6/18/2003	37	6/19/2003	1	1	deceased	0	PIRRT	1	0	0	1	0	0	0	0	1	NA	NA	NA	NA	NA	NA	1	0	0	0	0	0	0	1	1	1	0	0	1	4	>3	1	0	0
1011	0	68	24924	60 to 69	male	0	White	6/18/2003	6/20/2003	2	7/18/2003	28	0	partial_recovery	1	HD	13	1	1	1	1	1	0	0	5	NA	NA	NA	NA	NA	NA	1	1	0	0	1	0	0	0	0	0	0	0	0	0	0	1	0	0
1012	1	56	20606	50 to 59	male	0	White	6/16/2003	6/20/2003	4	6/30/2003	10	1	deceased	0	PIRRT-C	12	0	0	1	1	0	0	0	2	NA	NA	NA	NA	NA	NA	0	0	1	0	0	0	0	1	1	1	0	0	0	3	>3	1	0	0
1013	1	43	15876	40 to 49	male	0	White	6/17/2003	6/20/2003	3	7/31/2003	41	1	deceased	0	HD	2	0	1	1	0	1	0	0	3	NA	NA	NA	NA	NA	NA	0	1	1	0	0	0	0	1	0	0	0	0	0	1	1	1	0	0
1014	0	61	22444	60 to 69	female	1	Afro-Brazilian	06/12/2003	6/20/2003	8	7/15/2003	25	0	partial_recovery	0	HD	2	1	1	1	1	1	0	0	5	NA	NA	NA	NA	NA	NA	1	0	1	0	0	0	0	1	0	0	0	0	0	1	1	0	0	0
1015	0	80	29431	80 to 89	male	0	White	6/15/2003	6/20/2003	5	6/21/2003	1	1	deceased	0	PIRRT	1	0	1	1	1	1	0	0	4	NA	NA	NA	NA	NA	NA	1	0	1	0	0	0	0	1	1	1	0	0	1	4	>3	1	0	0
1016	0	76	28017	70 to 79	female	0	White	05/12/2003	6/19/2003	38	07/09/2003	20	1	deceased	0	HD	19	1	0	0	1	0	0	0	2	NA	NA	NA	NA	NA	NA	0	0	1	0	0	0	0	1	1	0	0	0	0	2	2	1	0	0
1017	0	49	18056	40 to 49	male	1	Afro-Brazilian	6/20/2003	6/21/2003	1	6/24/2003	3	1	deceased	0	PIRRT	3	1	1	1	0	0	0	0	3	NA	NA	NA	NA	NA	NA	1	1	1	0	0	0	0	0	0	0	1	0	1	2	2	0	0	0
1018	0	67	24769	60 to 69	female	0	White	5/18/2003	6/21/2003	34	6/30/2003	9	1	deceased	0	PIRRT	3	1	0	1	0	1	0	0	3	NA	NA	NA	NA	NA	NA	0	0	1	0	0	0	0	1	1	0	0	0	1	3	>3	0	1	0
1019	1	63	23154	60 to 69	male	1	Afro-Brazilian	06/02/2003	6/21/2003	19	6/28/2003	7	1	deceased	0	HD	1	0	0	1	0	0	0	0	1	NA	NA	NA	NA	NA	NA	1	0	1	0	0	0	0	1	1	0	0	0	1	3	>3	1	0	0
1020	0	0	323	2m to 1	male	0	White	6/15/2003	6/17/2003	2	6/18/2003	1	1	deceased	0	PIRRT-C	1	1	1	1	1	1	0	0	5	NA	NA	NA	NA	NA	NA	0	0	0	1	0	0	0	1	1	1	1	0	0	4	>3	0	0	1
1021	1	66	24279	60 to 69	male	1	Afro-Brazilian	6/21/2003	6/23/2003	2	7/17/2003	24	0	partial_recovery	0	HD	4	0	1	1	0	0	0	0	2	NA	NA	NA	NA	NA	NA	1	1	1	0	0	0	0	1	1	0	0	0	0	2	2	1	0	0
1022	0	51	18735	50 to 59	male	1	Afro-Brazilian	6/19/2003	6/24/2003	5	7/15/2003	21	0	partial_recovery	0	HD	8	0	1	1	0	0	0	0	2	NA	NA	NA	NA	NA	NA	0	0	0	1	0	0	0	0	0	0	0	0	0	0	0	0	0	0
1023	0	66	24211	60 to 69	female	0	White	5/29/2003	6/23/2003	25	6/25/2003	2	1	deceased	1	PIRRT	3	1	1	1	0	0	0	0	3	NA	NA	NA	NA	NA	NA	0	0	0	1	0	0	0	1	1	0	0	0	0	2	2	0	1	1
1024	0	97	35632	90 to 100	female	0	White	6/18/2003	6/24/2003	6	7/19/2003	25	1	deceased	1	HD	2	1	0	0	0	0	0	0	1	NA	NA	NA	NA	NA	NA	0	0	1	0	0	0	0	1	0	0	0	0	0	1	1	0	0	0
1025	0	75	27661	70 to 79	male	0	White	4/17/2003	6/24/2003	68	6/30/2003	6	1	deceased	0	PIRRT	2	1	0	1	0	0	0	0	2	NA	NA	NA	NA	NA	NA	0	0	1	0	0	0	0	1	1	1	0	0	0	3	>3	1	0	0
1026	0	90	33021	90 to 100	male	1	Afro-Brazilian	6/20/2003	6/24/2003	4	6/29/2003	5	1	deceased	0	PIRRT	2	1	0	0	1	0	0	0	2	NA	NA	NA	NA	NA	NA	0	0	1	0	0	0	0	1	1	0	0	0	0	2	2	1	0	0
1027	0	73	26836	70 to 79	female	1	Afro-Brazilian	06/04/2003	6/25/2003	21	6/26/2003	1	1	deceased	0	PIRRT	1	0	1	1	0	0	0	0	2	NA	NA	NA	NA	NA	NA	1	0	1	0	0	0	0	1	1	0	0	0	0	2	2	1	0	0
1028	0	84	30967	80 to 89	male	0	White	6/19/2003	6/27/2003	8	07/06/2003	9	1	deceased	1	PIRRT	10	0	0	0	1	0	0	0	1	NA	NA	NA	NA	NA	NA	0	0	0	1	0	0	0	1	1	1	0	0	0	3	>3	0	0	0
1029	0	76	28060	70 to 79	male	0	White	06/11/2003	6/27/2003	16	07/01/2003	4	1	deceased	0	PIRRT	1	1	1	1	0	0	0	0	3	NA	NA	NA	NA	NA	NA	0	0	1	0	0	0	0	1	1	0	1	0	1	4	>3	1	0	0
1030	0	70	25626	70 to 79	female	0	White	5/26/2002	5/29/2002	3	5/30/2002	1	1	deceased	0	PIRRT	25	1	1	1	1	0	0	0	4	NA	NA	NA	NA	NA	NA	0	0	0	1	0	0	0	1	1	0	0	1	0	3	>3	0	1	0
1031	1	0	37	< 2 months	male	0	White	06/01/2003	6/27/2003	26	6/29/2003	2	1	deceased	0	PIRRT-C	3	1	1	1	0	0	0	0	3	NA	NA	NA	NA	NA	NA	0	0	0	1	0	0	0	1	1	0	1	0	0	3	>3	0	1	0
1032	0	51	18742	50 to 59	male	0	White	6/26/2003	6/27/2003	1	07/09/2003	12	0	dialysis_dependece	0	HD	7	0	0	1	0	0	0	0	1	NA	NA	NA	NA	NA	NA	1	0	1	0	0	0	0	1	0	0	1	0	1	3	>3	1	0	0
1033	1	68	24860	60 to 69	female	0	White	6/26/2003	6/28/2003	2	6/30/2003	2	1	deceased	1	HD	1	0	1	1	0	1	0	0	3	NA	NA	NA	NA	NA	NA	0	1	0	1	0	0	0	0	1	0	1	1	0	3	>3	1	0	0
1034	0	83	30592	80 to 89	male	0	White	04/11/2003	6/28/2003	78	6/30/2003	2	1	deceased	0	PIRRT	6	0	0	1	1	0	0	0	2	NA	NA	NA	NA	NA	NA	1	0	0	1	0	0	0	1	1	0	0	0	0	2	2	1	0	0
1035	0	74	27101	70 to 79	male	0	White	6/23/2003	6/28/2003	5	6/30/2003	2	1	deceased	0	PIRRT	2	0	0	1	0	0	0	0	1	NA	NA	NA	NA	NA	NA	1	0	1	0	0	0	0	0	1	0	0	0	0	1	1	1	0	0
1036	0	74	27265	70 to 79	male	0	White	6/26/2003	6/29/2003	3	07/05/2003	6	1	deceased	0	HD	3	1	1	1	0	0	0	0	3	NA	NA	NA	NA	NA	NA	0	0	0	0	0	0	1	1	1	0	0	0	1	3	>3	1	0	0
1037	1	20	7633	20 to 29	male	1	Afro-Brazilian	6/29/2003	6/30/2003	1	07/04/2003	4	0	dialysis_dependece	0	PIRRT	3	1	0	1	0	0	0	0	2	NA	NA	NA	NA	NA	NA	1	1	1	0	0	0	0	1	1	0	0	0	1	3	>3	0	1	0
1038	1	38	14014	30 to 39	female	1	Afro-Brazilian	6/27/2003	6/29/2003	2	7/21/2003	22	0	partial_recovery	1	HD	8	1	1	1	1	0	0	0	4	NA	NA	NA	NA	NA	NA	0	1	0	0	0	1	0	0	0	0	0	0	0	0	0	0	0	0
1039	1	40	14741	40 to 49	female	0	White	6/27/2003	6/29/2003	2	7/13/2003	14	0	partial_recovery	1	HD	7	1	0	0	1	1	0	0	3	NA	NA	NA	NA	NA	NA	0	1	0	0	0	1	0	0	0	0	0	0	0	0	0	0	0	0
1040	1	70	25894	70 to 79	female	0	White	5/19/2005	5/18/2006	364	5/22/2006	4	1	deceased	0	HD	5	1	0	1	0	0	0	0	2	NA	NA	NA	NA	NA	NA	1	0	1	0	0	0	0	1	1	0	0	0	0	2	2	1	0	0
1041	0	59	21884	60 to 69	male	0	White	6/25/2003	6/30/2003	5	7/15/2003	15	0	dialysis_dependece	1	HD	9	0	0	1	0	1	0	0	2	NA	NA	NA	NA	NA	NA	1	0	1	0	0	0	0	0	0	0	0	0	0	0	0	0	0	0
1042	0	59	21819	50 to 59	male	0	White	06/06/2003	6/30/2003	24	10/22/2003	114	1	deceased	0	HD	4	1	1	1	0	0	0	0	3	NA	NA	NA	NA	NA	NA	0	0	0	1	0	0	0	1	1	0	0	0	0	2	2	1	0	0
1043	1	31	11631	30 to 39	female	0	White	6/28/2003	07/01/2003	3	08/06/2003	36	0	dialysis_dependece	1	HD	16	1	1	1	0	1	0	0	4	NA	NA	NA	NA	NA	NA	0	1	1	0	0	0	0	1	1	0	0	0	1	3	>3	1	0	0
1044	0	63	23046	60 to 69	female	1	Afro-Brazilian	6/18/2003	07/01/2003	13	09/04/2003	65	0	partial_recovery	0	HD	20	0	1	1	0	0	0	0	2	NA	NA	NA	NA	NA	NA	1	0	1	0	0	0	0	0	1	0	0	0	0	1	1	1	0	0
1045	0	80	29451	80 to 89	female	0	White	07/02/2003	07/02/2003	0	07/06/2003	4	1	deceased	1	PIRRT	3	1	1	1	1	1	0	0	5	NA	NA	NA	NA	NA	NA	0	0	1	0	0	0	0	1	1	0	0	0	1	3	>3	1	0	0
1046	0	60	22084	60 to 69	female	0	White	6/29/2003	07/02/2003	3	07/07/2003	5	1	deceased	0	PIRRT	5	0	1	0	1	1	0	0	4	NA	NA	NA	NA	NA	NA	0	0	0	1	0	0	0	1	1	0	0	0	0	2	2	0	0	1
1047	0	76	27948	70 to 79	female	0	White	06/10/2003	07/02/2003	22	08/05/2003	34	1	deceased	0	PIRRT	20	1	1	1	0	0	0	0	3	NA	NA	NA	NA	NA	NA	0	0	1	0	0	0	0	1	1	0	0	0	1	3	>3	1	0	0
1048	0	69	25271	60 to 69	male	0	White	5/21/2003	07/03/2003	43	07/04/2003	1	1	deceased	0	HD	1	1	0	1	0	1	0	0	3	NA	NA	NA	NA	NA	NA	0	0	1	0	0	0	0	1	1	0	0	0	1	3	>3	0	1	0
1049	0	84	31029	80 to 89	male	0	White	07/02/2003	07/03/2003	1	7/21/2003	18	1	deceased	0	HD	10	0	0	1	0	1	0	0	2	NA	NA	NA	NA	NA	NA	1	1	0	0	0	1	0	0	0	0	0	0	0	0	0	1	0	0
1050	1	26	9856	20 to 29	male	1	Afro-Brazilian	07/01/2003	07/02/2003	1	7/16/2003	14	1	deceased	0	HD	15	0	0	1	0	0	0	0	1	NA	NA	NA	NA	NA	NA	1	1	0	0	0	0	1	1	0	0	0	0	0	1	1	0	0	0
1051	0	47	17426	40 to 49	female	0	White	07/02/2003	07/03/2003	1	07/06/2003	3	1	deceased	0	PIRRT	3	1	0	0	0	0	0	0	1	NA	NA	NA	NA	NA	NA	0	0	1	0	0	0	0	1	1	0	0	0	1	3	>3	1	0	0
1052	0	0	16	< 2 months	male	0	White	6/19/2003	07/04/2003	15	07/08/2003	4	1	deceased	0	PD	7	1	0	0	1	0	0	0	2	NA	NA	NA	NA	NA	NA	0	0	1	0	0	0	0	1	1	0	1	0	1	4	>3	0	1	0
1053	0	83	30399	80 to 89	female	0	White	11/08/2002	07/04/2003	238	10/24/2003	112	1	deceased	0	PIRRT	51	1	1	1	1	0	0	0	4	NA	NA	NA	NA	NA	NA	0	0	1	0	0	0	0	1	1	0	0	0	0	2	2	1	0	0
1054	0	95	34932	90 to 100	female	0	White	06/11/2003	07/03/2003	22	07/12/2003	9	1	deceased	0	HD	9	0	0	1	0	0	0	0	1	NA	NA	NA	NA	NA	NA	0	0	1	0	0	0	0	1	1	1	0	0	0	3	>3	1	0	0
1055	1	57	21143	50 to 59	female	0	White	6/23/2003	07/05/2003	12	7/17/2003	12	1	deceased	1	HD	1	0	1	1	0	0	0	0	2	NA	NA	NA	NA	NA	NA	0	1	1	0	0	0	0	0	1	0	1	0	1	3	>3	1	0	0
1056	1	21	7835	20 to 29	male	1	Afro-Brazilian	07/04/2003	07/06/2003	2	7/17/2003	11	0	unknown_recovery	1	HD	6	1	0	1	0	1	0	0	3	NA	NA	NA	NA	NA	NA	0	1	1	0	0	0	0	0	0	0	0	0	0	0	0	0	0	0
1057	0	80	29228	80 to 89	male	0	White	07/05/2003	07/05/2003	0	7/15/2003	10	0	unknown_recovery	0	HD	5	1	1	1	0	0	0	0	3	NA	NA	NA	NA	NA	NA	0	1	0	0	0	1	0	0	0	0	0	0	0	0	0	0	0	0
1058	0	66	24369	60 to 69	male	0	White	6/27/2003	07/05/2003	8	07/08/2003	3	0	partial_recovery	0	HD	2	0	0	0	0	0	0	1	1	NA	NA	NA	NA	NA	NA	0	0	1	0	0	0	0	0	0	0	0	0	0	0	0	0	0	0
1059	0	64	23530	60 to 69	male	0	White	6/14/2003	07/06/2003	22	7/13/2003	7	1	deceased	0	HD	9	1	0	1	0	0	0	0	2	NA	NA	NA	NA	NA	NA	0	0	1	0	0	0	0	1	1	1	0	0	0	3	>3	1	0	0
1060	0	89	32755	80 to 89	female	0	White	4/23/2003	07/07/2003	75	10/17/2003	102	1	deceased	1	PD	140	1	0	1	1	0	0	0	3	NA	NA	NA	NA	NA	NA	1	0	1	0	0	0	0	1	0	0	0	0	0	1	1	0	0	0
1061	0	69	25321	60 to 69	female	0	White	5/21/2003	07/05/2003	45	8/16/2003	42	1	deceased	0	PIRRT-C	23	0	0	0	0	0	0	1	1	NA	NA	NA	NA	NA	NA	0	0	1	0	0	0	0	1	1	0	0	0	1	3	>3	0	1	0
1062	0	79	29158	70 to 79	female	0	White	6/23/2003	07/05/2003	12	07/09/2003	4	1	deceased	0	PIRRT	2	1	1	1	1	0	0	0	4	NA	NA	NA	NA	NA	NA	0	0	1	0	0	0	0	1	0	0	0	0	0	1	1	1	0	0
1063	0	59	21781	50 to 59	male	1	Afro-Brazilian	5/24/2003	07/07/2003	44	8/19/2003	43	0	partial_recovery	0	PIRRT	5	0	0	1	1	0	0	0	2	NA	NA	NA	NA	NA	NA	0	0	1	0	0	0	0	1	1	0	0	0	1	3	>3	1	1	0
1064	0	86	31430	80 to 89	male	0	White	07/05/2003	07/07/2003	2	07/11/2003	4	1	deceased	0	PIRRT	4	1	1	1	1	0	0	0	4	NA	NA	NA	NA	NA	NA	0	0	1	0	0	0	0	1	1	0	0	0	0	2	2	1	0	0
1065	0	75	27691	70 to 79	female	0	White	6/25/2003	07/07/2003	12	07/11/2003	4	1	deceased	0	HD	3	1	0	1	1	0	0	0	3	NA	NA	NA	NA	NA	NA	0	0	1	0	0	0	0	1	1	0	0	0	1	3	>3	0	0	0
1066	0	79	29060	70 to 79	female	0	White	6/20/2003	07/06/2003	16	7/13/2003	7	1	deceased	0	PIRRT	6	0	0	0	1	0	0	0	1	NA	NA	NA	NA	NA	NA	0	0	0	1	0	0	0	1	1	0	0	0	0	2	2	0	0	1
1067	0	62	22833	60 to 69	male	0	White	6/18/2003	07/08/2003	20	08/05/2003	28	0	dialysis_dependece	1	HD	19	1	0	0	1	0	0	0	2	NA	NA	NA	NA	NA	NA	1	0	1	0	0	0	0	0	0	0	0	0	0	0	0	1	0	0
1068	0	70	25644	70 to 79	male	0	White	10/12/2005	10/13/2005	1	11/18/2005	36	1	deceased	0	PIRRT	9	1	1	1	0	0	0	0	3	NA	NA	NA	NA	NA	NA	1	1	1	0	0	0	0	1	1	0	0	0	0	2	2	1	0	0
1069	0	56	20539	50 to 59	male	0	White	6/21/2003	07/08/2003	17	07/10/2003	2	1	deceased	0	PIRRT-C	6	0	1	1	1	0	0	0	3	NA	NA	NA	NA	NA	NA	0	0	1	0	0	0	0	1	1	0	0	0	1	3	>3	1	0	0
1070	0	74	27327	70 to 79	male	0	White	07/06/2003	07/09/2003	3	07/11/2003	2	1	deceased	0	PIRRT-C	4	1	0	1	0	0	0	0	2	NA	NA	NA	NA	NA	NA	0	0	1	0	0	0	0	1	1	1	0	0	0	3	>3	1	0	0
1071	0	82	30084	80 to 89	male	0	White	07/06/2003	07/08/2003	2	07/10/2003	2	1	deceased	0	PIRRT-C	1	1	1	0	0	0	0	0	2	NA	NA	NA	NA	NA	NA	0	0	1	0	0	0	0	1	1	1	0	0	0	3	>3	1	0	0
1072	0	76	27883	70 to 79	female	0	White	6/27/2003	07/08/2003	11	7/19/2003	11	1	deceased	0	PIRRT	7	0	1	1	1	1	0	0	4	NA	NA	NA	NA	NA	NA	1	0	1	0	0	0	0	1	1	0	0	0	0	2	2	1	0	1
1073	0	84	30865	80 to 89	female	0	White	06/01/2003	07/10/2003	39	07/12/2003	2	1	deceased	0	HD	2	0	1	1	0	0	0	0	2	NA	NA	NA	NA	NA	NA	1	0	1	0	0	0	0	1	1	0	0	0	0	2	2	1	0	0
1074	0	46	16872	40 to 49	male	0	White	07/01/2003	07/04/2003	3	07/05/2003	1	1	deceased	1	PIRRT	1	0	0	1	0	1	0	0	2	NA	NA	NA	NA	NA	NA	0	0	0	1	0	0	0	1	1	0	0	0	0	2	2	0	0	1
1075	0	76	27948	70 to 79	female	0	White	07/10/2003	07/10/2003	0	7/16/2003	6	1	deceased	0	PIRRT	6	1	1	1	0	0	0	0	3	NA	NA	NA	NA	NA	NA	0	0	1	0	0	0	0	1	1	1	0	0	0	3	>3	1	0	0
1076	1	81	29588	80 to 89	male	1	Afro-Brazilian	07/08/2003	07/09/2003	1	7/15/2003	6	1	deceased	0	HD	5	0	0	0	1	0	0	0	1	NA	NA	NA	NA	NA	NA	0	1	1	0	0	0	0	0	0	0	0	0	0	0	0	0	0	0
1077	0	70	25588	70 to 79	male	0	White	5/19/2005	06/03/2005	15	06/06/2005	3	1	deceased	0	PIRRT	3	1	1	1	1	0	0	0	4	NA	NA	NA	NA	NA	NA	1	0	0	1	0	0	0	1	1	0	0	0	0	2	2	0	0	0
1078	0	80	29268	80 to 89	female	0	White	6/28/2003	07/10/2003	12	07/12/2003	2	1	deceased	0	PIRRT	2	0	0	1	0	0	0	0	1	NA	NA	NA	NA	NA	NA	0	0	1	0	0	0	0	1	0	0	0	0	0	1	1	1	0	0
1079	0	71	26050	70 to 79	female	0	White	7/23/2003	7/23/2003	0	08/04/2003	12	1	deceased	1	PIRRT	3	1	1	1	0	0	0	0	3	NA	NA	NA	NA	NA	NA	0	0	0	1	0	0	0	1	1	1	0	0	0	3	>3	0	1	0
1080	0	28	10444	20 to 29	male	0	White	07/10/2003	07/10/2003	0	7/22/2003	12	0	dialysis_dependece	0	HD	7	0	1	1	0	0	0	0	2	NA	NA	NA	NA	NA	NA	1	1	0	0	0	0	0	0	1	0	0	0	0	1	1	0	0	1
1081	0	88	32286	80 to 89	male	0	White	6/30/2003	07/10/2003	10	7/24/2003	14	1	deceased	1	HD	8	0	0	1	0	0	0	0	1	NA	NA	NA	NA	NA	NA	0	0	0	0	0	1	0	0	0	0	0	0	1	1	1	1	0	0
1082	1	10	3655	10 to 19	female	0	White	7/13/2003	7/13/2003	0	7/27/2003	14	0	partial_recovery	0	PIRRT-C	4	1	1	1	1	1	0	0	5	NA	NA	NA	NA	NA	NA	0	1	1	0	0	0	0	0	0	0	0	0	0	0	0	0	0	0
1083	0	87	31970	80 to 89	male	0	White	07/12/2003	7/13/2003	1	7/14/2003	1	1	deceased	0	PIRRT	1	1	1	1	1	0	0	0	4	NA	NA	NA	NA	NA	NA	1	1	1	0	0	0	0	1	1	0	0	0	0	2	2	0	0	1
1084	0	77	28269	70 to 79	female	0	White	6/16/2003	7/16/2003	30	7/18/2003	2	1	deceased	0	PIRRT	2	0	1	1	0	1	0	0	3	NA	NA	NA	NA	NA	NA	0	0	1	0	0	0	0	1	1	0	0	0	1	3	>3	1	0	0
1085	0	81	29929	80 to 89	female	0	White	6/25/2003	7/16/2003	21	7/18/2003	2	1	deceased	0	PIRRT	1	1	1	1	1	0	0	0	4	NA	NA	NA	NA	NA	NA	0	0	1	0	0	0	0	1	1	1	0	0	0	3	>3	1	0	0
1086	1	19	6982	10 to 19	female	0	White	7/14/2003	7/16/2003	2	7/20/2003	4	1	deceased	1	PIRRT-C	6	1	1	1	1	1	0	1	6	NA	NA	NA	NA	NA	NA	0	1	1	0	0	0	0	0	1	0	1	0	1	3	>3	1	0	0
1087	0	74	27392	70 to 79	male	0	White	6/17/2003	7/16/2003	29	7/22/2003	6	1	deceased	1	PIRRT	1	1	1	1	1	0	0	0	4	NA	NA	NA	NA	NA	NA	0	0	1	0	0	0	0	1	1	0	0	0	0	2	2	1	0	0
1088	0	75	27472	70 to 79	female	0	White	07/10/2003	7/16/2003	6	8/15/2003	30	1	deceased	0	PIRRT	15	1	1	1	1	0	0	0	4	NA	NA	NA	NA	NA	NA	1	0	1	0	0	0	0	1	1	0	0	0	0	2	2	1	0	0
1089	0	92	33724	90 to 100	male	0	White	06/09/2003	7/16/2003	37	7/31/2003	15	1	deceased	0	PIRRT	9	0	1	1	0	1	0	0	3	NA	NA	NA	NA	NA	NA	1	0	1	0	0	0	0	1	1	0	0	0	0	2	2	0	0	0
1090	0	78	28792	70 to 79	male	0	White	07/06/2003	7/16/2003	10	7/20/2003	4	1	deceased	0	PIRRT	3	1	0	1	0	0	0	0	2	NA	NA	NA	NA	NA	NA	0	0	1	0	0	0	0	1	1	0	0	0	0	2	2	1	0	0
1091	0	75	27704	70 to 79	female	0	White	7/15/2003	7/17/2003	2	9/17/2003	62	0	complete_recovery	0	PIRRT	23	0	1	1	0	0	0	0	2	NA	NA	NA	NA	NA	NA	0	0	1	0	0	0	0	1	1	0	0	0	1	3	>3	1	0	0
1092	0	85	31358	80 to 89	male	0	White	7/17/2003	7/19/2003	2	7/25/2003	6	1	deceased	0	HD	4	0	1	1	1	1	0	0	4	NA	NA	NA	NA	NA	NA	1	0	0	1	0	0	0	1	0	0	0	0	0	1	1	1	0	0
1093	0	61	22458	60 to 69	female	0	White	6/24/2003	7/18/2003	24	7/21/2003	3	0	unknown_recovery	1	HD	3	1	0	1	0	0	0	0	2	NA	NA	NA	NA	NA	NA	0	0	0	1	0	0	0	0	0	0	0	0	0	0	0	0	0	0
1094	1	62	22812	60 to 69	male	0	White	7/16/2003	7/18/2003	2	8/18/2003	31	0	partial_recovery	0	PIRRT-C	4	0	1	1	0	1	0	0	3	NA	NA	NA	NA	NA	NA	1	0	1	0	0	0	0	1	1	0	0	0	0	2	2	1	0	0
1095	1	68	24871	60 to 69	male	1	Afro-Brazilian	07/05/2003	7/19/2003	14	7/31/2003	12	1	deceased	0	PIRRT	2	0	1	1	1	0	0	0	3	NA	NA	NA	NA	NA	NA	1	0	1	0	0	0	0	1	1	0	0	0	1	3	>3	1	0	0
1096	0	60	22024	60 to 69	female	0	White	7/18/2003	7/19/2003	1	9/14/2003	57	1	deceased	0	HD	17	1	0	1	0	0	0	0	2	NA	NA	NA	NA	NA	NA	0	1	0	0	0	1	0	1	0	0	0	0	0	1	1	0	0	0
1097	0	74	27156	70 to 79	male	0	White	6/23/2003	7/21/2003	28	7/22/2003	1	1	deceased	0	PIRRT	1	1	1	1	0	0	0	0	3	NA	NA	NA	NA	NA	NA	1	0	1	0	0	0	0	1	1	1	1	0	0	4	>3	1	0	0
1098	1	27	9961	20 to 29	female	0	White	7/21/2003	7/21/2003	0	8/29/2003	39	1	deceased	1	HD	25	1	1	1	0	1	0	0	4	NA	NA	NA	NA	NA	NA	0	1	0	0	0	1	0	0	0	0	0	0	0	0	0	0	0	0
1099	0	81	29719	80 to 89	male	0	White	07/08/2003	7/21/2003	13	8/25/2003	35	0	unknown_recovery	0	PIRRT	11	0	1	1	1	0	0	0	3	NA	NA	NA	NA	NA	NA	0	0	0	1	0	0	0	1	1	0	0	1	0	3	>3	1	0	0
1100	0	64	23453	60 to 69	male	0	White	7/15/2003	7/22/2003	7	7/22/2003	0	1	deceased	0	PIRRT	1	1	1	1	0	1	0	0	4	NA	NA	NA	NA	NA	NA	0	0	1	0	0	0	0	1	1	1	0	0	0	3	>3	1	0	0
1101	0	100	36528	90 to 100	female	0	White	7/20/2003	7/23/2003	3	7/26/2003	3	1	deceased	0	PIRRT	3	1	1	0	1	0	0	0	3	NA	NA	NA	NA	NA	NA	0	0	1	0	0	0	0	1	1	0	0	0	1	3	>3	1	0	1
1102	1	57	21171	50 to 59	female	0	White	07/11/2003	7/23/2003	12	7/31/2003	8	0	partial_recovery	1	HD	5	0	1	1	0	0	0	0	2	NA	NA	NA	NA	NA	NA	0	1	0	0	0	1	0	0	0	0	0	0	0	0	0	0	0	0
1103	1	31	11356	30 to 39	male	0	White	7/24/2003	7/24/2003	0	08/12/2003	19	0	partial_recovery	1	HD	9	0	0	1	0	0	0	0	1	NA	NA	NA	NA	NA	NA	0	1	1	0	0	0	0	0	0	0	0	0	0	0	0	0	0	0
1104	1	50	18563	50 to 59	female	1	Afro-Brazilian	7/22/2003	7/25/2003	3	08/05/2003	11	0	unknown_recovery	1	HD	2	0	1	1	0	0	0	0	2	NA	NA	NA	NA	NA	NA	0	1	0	0	0	1	0	0	0	0	0	0	0	0	0	0	0	0
1105	0	77	28269	70 to 79	female	0	White	7/23/2003	7/23/2003	0	7/24/2003	1	1	deceased	0	PIRRT	1	1	1	1	0	0	0	0	3	NA	NA	NA	NA	NA	NA	0	1	1	0	0	0	0	1	1	0	0	0	0	2	2	1	0	0
1106	1	62	22829	60 to 69	male	0	White	7/20/2003	7/24/2003	4	08/01/2003	8	1	deceased	0	HD	1	0	0	1	0	1	0	0	2	NA	NA	NA	NA	NA	NA	1	1	0	0	0	1	0	0	0	0	0	0	0	0	0	0	0	0
1107	0	67	24655	60 to 69	female	0	White	7/19/2003	7/25/2003	6	08/03/2003	9	1	deceased	0	PIRRT	6	0	0	1	0	0	0	0	1	NA	NA	NA	NA	NA	NA	1	0	1	0	0	0	0	1	1	0	0	0	0	2	2	1	0	0
1108	0	74	27201	70 to 79	male	0	White	07/05/2003	7/23/2003	18	7/24/2003	1	1	deceased	0	PIRRT	1	1	0	0	0	0	0	0	1	NA	NA	NA	NA	NA	NA	0	0	1	0	0	0	0	1	1	0	0	0	0	2	2	1	0	0
1109	0	80	29517	80 to 89	female	0	White	6/29/2003	7/25/2003	26	7/25/2003	0	1	deceased	1	PIRRT	1	1	1	0	0	0	0	0	2	NA	NA	NA	NA	NA	NA	0	0	1	0	0	0	0	1	1	1	0	0	0	3	>3	1	0	0
1110	1	66	24200	60 to 69	female	1	Afro-Brazilian	7/22/2003	7/24/2003	2	7/24/2003	0	1	deceased	0	PIRRT	1	1	1	1	0	1	0	0	4	NA	NA	NA	NA	NA	NA	1	1	1	0	0	0	0	1	1	0	0	0	0	2	2	1	0	0
1111	1	47	17251	40 to 49	female	1	Afro-Brazilian	7/25/2003	7/26/2003	1	10/29/2003	95	1	deceased	0	PIRRT-C	31	0	1	1	0	0	0	0	2	NA	NA	NA	NA	NA	NA	0	1	0	0	0	1	0	1	0	0	0	0	1	2	2	0	0	0
1112	0	76	27835	70 to 79	male	0	White	7/24/2003	7/25/2003	1	08/07/2003	13	0	dialysis_dependece	1	HD	6	0	0	0	0	0	0	1	1	NA	NA	NA	NA	NA	NA	1	1	1	0	0	0	0	0	0	0	0	0	0	0	0	0	0	1
1113	1	56	20679	50 to 59	female	0	White	7/25/2003	7/26/2003	1	7/30/2003	4	0	partial_recovery	1	HD	3	0	0	1	0	0	0	0	1	NA	NA	NA	NA	NA	NA	0	1	0	0	0	1	0	0	0	0	0	0	0	0	0	0	0	0
1114	0	92	33741	90 to 100	female	0	White	7/25/2003	7/26/2003	1	8/14/2003	19	0	partial_recovery	0	PIRRT-C	1	1	0	1	1	0	0	0	3	NA	NA	NA	NA	NA	NA	0	1	1	0	0	0	0	1	1	0	0	0	0	2	2	1	0	0
1115	0	53	19492	50 to 59	male	0	White	6/23/2003	7/24/2003	31	7/29/2003	5	1	deceased	0	HD	2	0	1	1	0	0	0	0	2	NA	NA	NA	NA	NA	NA	1	1	1	0	0	0	0	1	1	0	0	0	1	3	>3	1	0	0
1116	1	67	24682	60 to 69	male	0	White	7/23/2003	7/27/2003	4	08/12/2003	16	1	deceased	1	HD	5	1	1	1	1	1	0	0	5	NA	NA	NA	NA	NA	NA	1	1	1	0	0	0	0	1	1	0	0	0	1	3	>3	1	0	0
1117	0	2	1004	1 to 9	female	0	White	7/25/2003	7/26/2003	1	08/04/2003	9	0	partial_recovery	0	PD	17	1	1	1	0	0	0	0	3	NA	NA	NA	NA	NA	NA	0	1	1	0	0	0	0	0	1	1	1	0	0	3	>3	0	0	0
1118	0	66	24246	60 to 69	female	0	White	07/03/2003	7/26/2003	23	08/08/2003	13	0	partial_recovery	1	HD	3	0	0	1	0	0	0	0	1	NA	NA	NA	NA	NA	NA	0	0	0	1	0	0	0	1	1	1	1	0	0	4	>3	0	1	0
1119	0	71	26035	70 to 79	male	0	White	11/20/2006	11/27/2006	7	12/31/2006	34	0	partial_recovery	1	HD	3	0	0	1	1	1	0	0	3	NA	NA	NA	NA	NA	NA	1	0	1	0	0	0	0	0	1	1	0	0	0	2	2	1	0	0
1120	0	54	20052	50 to 59	female	0	White	05/11/2003	7/26/2003	76	8/17/2003	22	1	deceased	1	HD	10	0	1	1	0	0	0	0	2	NA	NA	NA	NA	NA	NA	0	0	1	0	0	0	0	1	1	0	0	0	0	2	2	1	0	0
1121	0	78	28720	70 to 79	male	0	White	7/23/2003	7/27/2003	4	7/30/2003	3	1	deceased	0	PIRRT	4	1	0	0	0	0	0	0	1	NA	NA	NA	NA	NA	NA	0	0	1	0	0	0	0	1	1	0	0	0	0	2	2	1	0	0
1122	0	78	28591	70 to 79	female	1	Afro-Brazilian	7/23/2003	7/26/2003	3	8/13/2003	18	1	deceased	0	PIRRT	12	1	1	1	1	0	0	0	4	NA	NA	NA	NA	NA	NA	1	0	1	0	0	0	0	1	0	0	0	0	0	1	1	1	0	0
1123	0	96	35362	90 to 100	female	0	White	07/03/2003	7/27/2003	24	7/30/2003	3	1	deceased	0	PIRRT	2	1	1	0	1	0	0	0	3	NA	NA	NA	NA	NA	NA	0	0	0	1	0	0	0	1	1	1	1	1	0	5	>3	1	0	0
1124	0	82	29994	80 to 89	female	0	White	7/26/2003	7/28/2003	2	7/30/2003	2	1	deceased	0	PIRRT	3	1	1	1	0	0	0	0	3	NA	NA	NA	NA	NA	NA	0	0	0	1	0	0	0	1	1	0	0	0	0	2	2	1	0	0
1125	1	18	6633	10 to 19	female	1	Afro-Brazilian	7/14/2003	7/27/2003	13	7/28/2003	1	0	dialysis_dependece	0	PIRRT	1	1	0	1	1	1	0	0	4	NA	NA	NA	NA	NA	NA	0	0	0	0	0	0	1	1	1	0	0	0	0	2	2	0	1	0
1126	0	57	21155	50 to 59	male	0	White	5/31/2003	7/28/2003	58	8/22/2003	25	1	deceased	0	PIRRT	8	0	1	1	1	0	0	0	3	NA	NA	NA	NA	NA	NA	0	0	1	0	0	0	0	1	1	0	0	0	1	3	>3	1	0	0
1127	1	34	12431	30 to 39	male	1	Afro-Brazilian	07/03/2003	7/28/2003	25	7/28/2003	0	1	deceased	0	PIRRT	1	1	0	1	0	1	0	0	3	NA	NA	NA	NA	NA	NA	0	0	0	0	0	0	1	1	1	0	0	0	0	2	2	1	0	0
1128	0	81	29624	80 to 89	male	0	White	6/30/2003	7/29/2003	29	7/31/2003	2	1	deceased	0	PIRRT	2	1	1	1	0	0	0	0	3	NA	NA	NA	NA	NA	NA	0	0	0	1	0	0	0	1	0	0	0	0	1	2	2	1	0	0
1129	0	68	24946	60 to 69	male	0	White	5/27/2003	7/29/2003	63	08/04/2003	6	0	partial_recovery	0	HD	1	0	0	0	0	0	0	1	1	NA	NA	NA	NA	NA	NA	1	0	1	0	0	0	0	0	0	0	0	0	0	0	0	1	0	0
1130	0	93	34134	90 to 100	male	1	Afro-Brazilian	7/25/2003	7/29/2003	4	08/04/2003	6	1	deceased	0	PIRRT	2	1	0	1	0	0	0	0	2	NA	NA	NA	NA	NA	NA	1	1	1	0	0	0	0	1	1	0	0	0	0	2	2	0	0	1
1131	1	6	2405	1 to 9	male	0	White	7/28/2003	7/28/2003	0	8/18/2003	21	1	deceased	0	HD	20	0	1	1	0	0	0	1	3	NA	NA	NA	NA	NA	NA	0	1	1	0	0	0	0	0	0	0	0	0	0	0	0	0	0	0
1132	0	5	1898	1 to 9	male	0	White	7/27/2003	7/29/2003	2	08/08/2003	10	0	complete_recovery	0	PIRRT-C	2	1	1	1	1	0	0	0	4	NA	NA	NA	NA	NA	NA	0	1	1	0	0	0	0	1	1	0	0	0	0	2	2	1	0	0
1133	0	90	32940	90 to 100	male	0	White	7/30/2003	7/30/2003	0	08/05/2003	6	1	deceased	0	PIRRT	1	1	1	1	0	0	0	0	3	NA	NA	NA	NA	NA	NA	0	1	1	0	0	0	0	1	1	0	0	0	0	2	2	1	0	0
1134	0	39	14445	30 to 39	male	0	White	08/01/2003	08/01/2003	0	08/06/2003	5	0	dialysis_dependece	0	PIRRT	3	0	1	1	0	0	0	0	2	NA	NA	NA	NA	NA	NA	1	1	1	0	0	0	0	0	0	0	1	0	0	1	1	0	0	0
1135	1	96	35275	90 to 100	male	1	Afro-Brazilian	7/18/2003	7/31/2003	13	08/06/2003	6	0	partial_recovery	0	PIRRT	1	0	1	0	0	0	0	0	1	NA	NA	NA	NA	NA	NA	1	0	0	1	0	0	0	1	1	0	0	0	0	2	2	1	0	0
1136	0	71	26067	70 to 79	female	0	White	11/08/2006	11/08/2006	0	12/24/2006	46	0	complete_recovery	0	PIRRT	1	1	1	1	0	0	0	0	3	NA	NA	NA	NA	NA	NA	1	1	1	0	0	0	0	1	1	0	0	0	0	2	2	1	0	0
1137	0	79	29219	80 to 89	male	1	Afro-Brazilian	7/13/2003	7/13/2003	0	7/18/2003	5	1	deceased	0	PIRRT	6	1	0	1	1	0	0	0	3	NA	NA	NA	NA	NA	NA	1	1	1	0	0	0	0	1	0	0	0	0	1	2	2	0	0	0
1138	0	73	26704	70 to 79	male	1	Afro-Brazilian	7/25/2003	7/30/2003	5	08/05/2003	6	1	deceased	0	HD	5	1	1	1	0	0	0	0	3	NA	NA	NA	NA	NA	NA	0	0	0	1	0	0	0	1	0	0	0	0	0	1	1	0	0	0
1139	0	75	27441	70 to 79	male	0	White	7/21/2003	08/02/2003	12	08/06/2003	4	1	deceased	1	PIRRT	5	1	0	1	1	0	0	0	3	NA	NA	NA	NA	NA	NA	0	0	0	1	0	0	0	1	1	0	0	0	0	2	2	0	0	1
1140	0	64	23663	60 to 69	male	0	White	07/10/2003	7/31/2003	21	08/05/2003	5	1	deceased	0	PIRRT	4	0	0	1	1	0	0	0	2	NA	NA	NA	NA	NA	NA	1	0	0	0	0	1	0	0	1	1	1	0	0	3	>3	1	0	0
1141	0	84	30683	80 to 89	male	0	White	7/26/2003	08/01/2003	6	08/05/2003	4	1	deceased	0	HD	3	1	1	1	1	0	0	0	4	NA	NA	NA	NA	NA	NA	1	0	1	0	0	0	0	1	0	0	0	0	0	1	1	0	0	1
1142	0	29	10902	20 to 29	female	1	Afro-Brazilian	7/30/2003	08/01/2003	2	08/03/2003	2	0	dialysis_dependece	1	HD	2	0	0	1	0	0	0	0	1	NA	NA	NA	NA	NA	NA	1	1	1	0	0	0	0	0	0	0	0	0	0	0	0	0	0	0
1143	0	77	28431	70 to 79	female	0	White	08/03/2003	08/03/2003	0	08/04/2003	1	1	deceased	0	PIRRT	1	1	1	1	1	0	0	0	4	NA	NA	NA	NA	NA	NA	0	1	1	0	0	0	0	1	1	0	0	0	0	2	2	1	0	0
1144	0	85	31220	80 to 89	male	0	White	7/27/2003	08/02/2003	6	08/07/2003	5	0	dialysis_dependece	0	HD	3	0	0	1	0	0	0	0	1	NA	NA	NA	NA	NA	NA	1	0	1	0	0	0	0	1	1	0	0	0	0	2	2	0	0	1
1145	0	89	32720	80 to 89	female	0	White	6/20/2003	08/03/2003	44	9/14/2003	42	1	deceased	0	PIRRT	13	1	1	1	0	0	0	0	3	NA	NA	NA	NA	NA	NA	0	0	0	1	0	0	0	1	1	0	0	0	0	2	2	1	0	0
1146	0	47	17252	40 to 49	male	1	Afro-Brazilian	7/25/2003	08/06/2003	12	8/21/2003	15	1	deceased	1	HD	6	0	0	1	0	0	0	0	1	NA	NA	NA	NA	NA	NA	0	0	1	0	0	0	0	0	0	0	0	0	0	0	0	0	0	0
1147	0	87	32061	80 to 89	female	0	White	6/24/2003	08/02/2003	39	08/06/2003	4	1	deceased	0	PIRRT	2	1	1	1	0	1	0	0	4	NA	NA	NA	NA	NA	NA	0	0	1	0	0	0	0	1	1	0	0	0	0	2	2	1	0	0
1148	0	61	22557	60 to 69	male	0	White	7/26/2003	08/03/2003	8	08/12/2003	9	1	deceased	1	HD	7	0	1	0	0	1	0	0	2	NA	NA	NA	NA	NA	NA	0	0	1	0	0	0	0	0	0	0	1	0	0	1	1	0	0	0
1149	0	43	15753	40 to 49	male	0	White	7/28/2003	08/02/2003	5	08/03/2003	1	0	dialysis_dependece	0	HD	2	0	1	0	0	0	0	0	1	NA	NA	NA	NA	NA	NA	0	0	1	0	0	0	0	1	1	0	1	0	0	3	>3	0	1	0
1150	0	86	31587	80 to 89	male	0	White	08/01/2003	08/05/2003	4	8/23/2003	18	0	dialysis_dependece	0	HD	9	0	0	1	0	0	0	0	1	NA	NA	NA	NA	NA	NA	1	1	1	0	0	0	0	0	1	0	0	0	0	1	1	0	0	0
1151	1	11	4250	10 to 19	female	1	Afro-Brazilian	08/05/2003	08/05/2003	0	09/05/2003	31	0	dialysis_dependece	0	PIRRT-C	23	1	1	1	1	0	0	1	5	NA	NA	NA	NA	NA	NA	0	1	1	0	0	0	0	0	0	0	0	0	0	0	0	0	0	0
1152	1	39	14474	30 to 39	male	1	Afro-Brazilian	7/30/2003	08/04/2003	5	08/12/2003	8	1	deceased	0	PIRRT-C	9	1	0	1	0	0	0	0	2	NA	NA	NA	NA	NA	NA	0	0	1	0	0	0	0	1	1	0	0	0	0	2	2	1	0	0
1153	0	88	32352	80 to 89	female	1	Afro-Brazilian	7/14/2003	08/04/2003	21	8/13/2003	9	1	deceased	0	PIRRT	9	0	0	1	1	0	0	0	2	NA	NA	NA	NA	NA	NA	1	0	1	0	0	0	0	1	1	0	0	0	0	2	2	1	0	1
1154	0	54	19928	50 to 59	male	1	Afro-Brazilian	08/05/2003	08/05/2003	0	08/06/2003	1	1	deceased	0	PIRRT	1	0	0	0	1	0	0	0	1	NA	NA	NA	NA	NA	NA	1	1	1	0	0	0	0	0	1	0	1	0	0	2	2	0	0	0
1155	0	76	27875	70 to 79	female	0	White	7/22/2003	08/06/2003	15	08/07/2003	1	1	deceased	0	PIRRT	1	1	1	1	0	0	0	0	3	NA	NA	NA	NA	NA	NA	1	0	1	0	0	0	0	1	1	1	0	1	0	4	>3	1	0	1
1156	0	84	30922	80 to 89	female	0	White	07/01/2003	08/07/2003	37	10/10/2003	64	1	deceased	0	HD	43	0	0	1	0	0	0	0	1	NA	NA	NA	NA	NA	NA	0	0	0	1	0	0	0	0	0	0	0	0	0	0	0	0	0	0
1157	1	51	18655	50 to 59	male	1	Afro-Brazilian	7/16/2003	08/05/2003	20	08/10/2003	5	1	deceased	0	PIRRT	1	1	1	1	1	0	0	0	4	NA	NA	NA	NA	NA	NA	0	0	0	0	0	1	0	0	1	0	0	1	0	2	2	1	0	0
1158	1	58	21257	50 to 59	male	1	Afro-Brazilian	08/01/2003	08/05/2003	4	9/19/2003	45	1	deceased	0	PIRRT	14	1	1	1	1	0	0	0	4	NA	NA	NA	NA	NA	NA	0	1	1	0	0	0	0	1	1	0	1	0	1	4	>3	1	0	0
1159	0	51	18659	50 to 59	female	0	White	7/30/2003	08/06/2003	7	08/08/2003	2	1	deceased	0	PIRRT	2	1	1	0	0	1	0	0	3	NA	NA	NA	NA	NA	NA	1	0	1	0	0	0	0	1	1	0	0	0	0	2	2	1	0	0
1160	0	81	29695	80 to 89	female	0	White	08/06/2003	08/07/2003	1	09/07/2003	31	1	deceased	0	PIRRT	16	1	0	1	1	0	0	0	3	NA	NA	NA	NA	NA	NA	0	0	1	0	0	0	0	1	1	0	0	0	0	2	2	1	0	0
1161	0	72	26655	70 to 79	male	0	White	08/04/2003	08/08/2003	4	08/12/2003	4	0	complete_recovery	0	HD	2	1	1	1	1	0	0	0	4	NA	NA	NA	NA	NA	NA	1	0	1	0	0	0	0	0	0	0	0	0	0	0	0	0	0	0
1162	0	82	30100	80 to 89	male	0	White	08/07/2003	08/07/2003	0	8/16/2003	9	1	deceased	0	HD	6	1	1	1	0	1	0	0	4	NA	NA	NA	NA	NA	NA	1	1	1	0	0	0	0	0	0	0	0	0	0	0	0	0	0	0
1163	0	77	28252	70 to 79	female	0	White	08/06/2003	08/07/2003	1	8/25/2003	18	1	deceased	0	HD	6	0	1	1	0	0	0	0	2	NA	NA	NA	NA	NA	NA	0	1	0	0	0	1	0	0	0	0	0	0	0	0	0	0	0	0
1164	0	61	22386	60 to 69	female	0	White	08/02/2003	08/07/2003	5	08/11/2003	4	1	deceased	0	HD	2	0	1	1	0	0	0	0	2	NA	NA	NA	NA	NA	NA	1	0	1	0	0	0	0	1	0	0	0	0	1	2	2	0	0	0
1165	0	83	30659	80 to 89	female	1	Afro-Brazilian	08/07/2003	08/07/2003	0	09/03/2003	27	1	deceased	0	HD	17	1	1	1	1	1	0	0	5	NA	NA	NA	NA	NA	NA	1	0	0	1	0	0	0	1	0	0	0	0	0	1	1	0	0	0
1166	0	74	27381	70 to 79	female	0	White	08/02/2003	08/08/2003	6	08/08/2003	0	1	deceased	0	PIRRT	1	0	1	0	1	0	0	0	2	NA	NA	NA	NA	NA	NA	0	0	1	0	0	0	0	1	1	0	0	0	0	2	2	1	0	0
1167	0	70	25756	70 to 79	female	0	White	12/02/2005	12/05/2005	3	12/14/2005	9	0	complete_recovery	1	HD	6	1	0	1	0	1	0	0	3	NA	NA	NA	NA	NA	NA	1	1	1	0	0	0	0	0	0	0	0	0	0	0	0	1	0	0
1168	0	84	31038	80 to 89	female	0	White	7/31/2003	08/08/2003	8	8/27/2003	19	1	deceased	0	PIRRT	1	1	1	1	0	0	0	0	3	NA	NA	NA	NA	NA	NA	0	0	1	0	0	0	0	1	0	0	0	0	0	1	1	1	0	0
1169	0	79	29158	70 to 79	male	0	White	08/07/2003	08/08/2003	1	8/17/2003	9	1	deceased	0	HD	7	1	0	1	0	1	0	0	3	NA	NA	NA	NA	NA	NA	1	0	1	0	0	0	0	1	0	0	0	0	0	1	1	0	0	0
1170	1	53	19609	50 to 59	female	1	Afro-Brazilian	08/08/2003	08/08/2003	0	8/14/2003	6	1	deceased	1	HD	1	0	0	0	1	0	0	0	1	NA	NA	NA	NA	NA	NA	0	1	0	0	0	1	0	1	0	0	0	0	0	1	1	0	0	0
1171	0	48	17880	40 to 49	male	0	White	08/06/2003	08/09/2003	3	08/11/2003	2	1	deceased	0	HD	1	1	1	1	1	0	0	0	4	NA	NA	NA	NA	NA	NA	0	1	1	0	0	0	0	1	1	0	0	0	1	3	>3	0	0	0
1172	0	83	30492	80 to 89	male	0	White	08/09/2003	08/10/2003	1	09/06/2003	27	1	deceased	0	PIRRT	1	1	1	1	1	1	0	0	5	NA	NA	NA	NA	NA	NA	0	1	1	0	0	0	0	1	1	0	0	0	0	2	2	1	0	0
1173	0	75	27720	70 to 79	male	1	Afro-Brazilian	7/21/2003	08/09/2003	19	09/04/2003	26	0	partial_recovery	1	HD	8	1	0	1	1	0	0	0	3	NA	NA	NA	NA	NA	NA	1	0	1	0	0	0	0	0	0	0	0	0	1	1	1	1	0	0
1174	0	18	6879	10 to 19	male	0	White	7/30/2003	08/10/2003	11	08/11/2003	1	1	deceased	1	HD	1	1	1	1	1	1	0	0	5	NA	NA	NA	NA	NA	NA	0	0	1	0	0	0	0	0	0	0	0	0	0	0	0	1	0	0
1175	0	77	28403	70 to 79	female	0	White	7/26/2003	08/11/2003	16	8/13/2003	2	1	deceased	1	PIRRT	1	0	0	1	0	0	0	0	1	NA	NA	NA	NA	NA	NA	0	0	1	0	0	0	0	1	1	0	0	0	0	2	2	1	0	1
1176	0	0	14	< 2 months	male	0	White	7/30/2003	08/11/2003	12	8/14/2003	3	1	deceased	0	PD	6	1	1	0	0	0	0	0	2	NA	NA	NA	NA	NA	NA	0	0	1	0	0	0	0	1	1	1	0	0	1	4	>3	0	1	0
1177	0	74	27143	70 to 79	male	0	White	6/21/2003	08/12/2003	52	8/13/2003	1	1	deceased	1	HD	2	0	0	1	1	1	0	0	3	NA	NA	NA	NA	NA	NA	1	0	1	0	0	0	0	1	1	0	0	0	1	3	>3	1	1	0
1178	0	78	28780	70 to 79	male	0	White	08/08/2003	08/11/2003	3	09/09/2003	29	1	deceased	0	HD	6	1	1	1	0	0	0	0	3	NA	NA	NA	NA	NA	NA	1	0	1	0	0	0	0	1	1	0	0	0	0	2	2	1	0	0
1179	0	87	31996	80 to 89	male	0	White	08/06/2003	08/10/2003	4	8/14/2003	4	1	deceased	0	PIRRT	2	1	1	1	0	0	0	0	3	NA	NA	NA	NA	NA	NA	0	0	1	0	0	0	0	1	1	0	0	0	0	2	2	1	0	0
1180	1	60	22219	60 to 69	male	0	White	08/10/2003	08/11/2003	1	08/12/2003	1	1	deceased	0	PIRRT-C	1	1	1	1	0	0	0	0	3	NA	NA	NA	NA	NA	NA	0	0	1	0	0	0	0	1	1	0	0	0	1	3	>3	1	0	0
1181	0	78	28757	70 to 79	male	0	White	08/04/2003	8/14/2003	10	8/17/2003	3	1	deceased	0	HD	2	1	0	1	1	0	0	0	3	NA	NA	NA	NA	NA	NA	0	0	0	1	0	0	0	1	1	0	0	0	0	2	2	1	1	0
1182	0	63	23347	60 to 69	female	0	White	08/08/2003	08/12/2003	4	8/23/2003	11	0	unknown_recovery	0	PIRRT	1	1	1	1	1	0	0	0	4	NA	NA	NA	NA	NA	NA	0	0	0	1	0	0	0	1	1	0	0	0	0	2	2	1	0	0
1183	0	65	24066	60 to 69	male	1	Afro-Brazilian	8/13/2003	8/13/2003	0	8/21/2003	8	1	deceased	0	PIRRT	2	0	0	0	0	0	0	1	1	NA	NA	NA	NA	NA	NA	0	1	1	0	0	0	0	1	1	0	0	0	1	3	>3	1	0	0
1184	1	52	19044	50 to 59	male	1	Afro-Brazilian	08/12/2003	8/13/2003	1	8/14/2003	1	1	deceased	0	PIRRT-C	1	1	1	1	0	1	0	0	4	NA	NA	NA	NA	NA	NA	0	1	1	0	0	0	0	1	1	0	0	0	0	2	2	1	0	0
1185	1	64	23554	60 to 69	male	1	Afro-Brazilian	8/13/2003	8/14/2003	1	9/14/2003	31	1	deceased	1	HD	10	0	1	1	0	1	0	0	3	NA	NA	NA	NA	NA	NA	0	1	0	0	0	1	0	0	0	0	0	0	0	0	0	0	0	0
1186	0	78	28826	70 to 79	female	0	White	8/13/2003	8/15/2003	2	8/15/2003	0	1	deceased	0	PIRRT	1	0	0	0	0	0	0	0	1	NA	NA	NA	NA	NA	NA	0	0	1	0	0	0	0	1	1	1	0	0	0	3	>3	1	0	0
1187	0	73	26704	70 to 79	male	0	White	7/28/2003	8/14/2003	17	8/17/2003	3	1	deceased	0	PIRRT	3	1	1	1	0	0	0	0	3	NA	NA	NA	NA	NA	NA	0	0	1	0	0	0	0	1	1	0	1	0	0	3	>3	1	0	0
1188	0	65	23930	60 to 69	male	0	White	08/09/2003	8/15/2003	6	8/30/2003	15	0	partial_recovery	0	HD	1	0	1	1	0	1	0	0	3	NA	NA	NA	NA	NA	NA	1	0	1	0	0	0	0	0	0	0	0	0	0	0	0	1	0	0
1189	1	85	31351	80 to 89	female	0	White	08/08/2003	8/14/2003	6	8/17/2003	3	0	dialysis_dependece	0	PIRRT	2	0	0	1	0	0	0	0	1	NA	NA	NA	NA	NA	NA	0	0	1	0	0	0	0	1	1	0	0	0	0	2	2	0	0	1
1190	0	77	28330	70 to 79	female	0	White	7/14/2003	8/14/2003	31	8/17/2003	3	1	deceased	0	HD	2	0	1	1	0	1	0	0	3	NA	NA	NA	NA	NA	NA	1	0	1	0	0	0	0	1	1	0	0	0	0	2	2	1	0	0
1191	0	73	26753	70 to 79	male	0	White	8/17/2003	8/17/2003	0	8/18/2003	1	1	deceased	0	PIRRT	1	0	1	1	0	0	0	0	2	NA	NA	NA	NA	NA	NA	0	1	1	0	0	0	0	1	1	0	0	0	0	2	2	1	0	0
1192	0	73	26760	70 to 79	female	0	White	08/06/2003	08/06/2003	0	08/09/2003	3	1	deceased	0	PIRRT	4	0	0	1	0	0	0	0	1	NA	NA	NA	NA	NA	NA	1	1	1	0	0	0	0	1	1	0	0	0	0	2	2	1	0	0
1193	0	51	18777	50 to 59	male	0	White	08/12/2003	8/16/2003	4	09/06/2003	21	1	deceased	0	HD	5	1	1	1	1	0	0	0	4	NA	NA	NA	NA	NA	NA	0	0	1	0	0	0	0	1	0	0	0	0	1	2	2	0	1	0
1194	0	76	27920	70 to 79	female	0	White	7/21/2003	8/18/2003	28	8/27/2003	9	1	deceased	0	PIRRT	10	1	0	0	0	0	0	0	1	NA	NA	NA	NA	NA	NA	0	0	1	0	0	0	0	1	1	0	0	0	0	2	2	1	0	0
1195	1	66	24409	60 to 69	male	0	White	8/19/2003	8/19/2003	0	8/21/2003	2	1	deceased	1	HD	2	0	1	1	0	0	0	0	2	NA	NA	NA	NA	NA	NA	1	1	1	0	0	0	0	1	0	0	0	0	1	2	2	1	0	0
1196	0	92	33649	90 to 100	male	1	Afro-Brazilian	08/09/2003	8/21/2003	12	10/25/2003	65	1	deceased	1	HD	42	0	0	0	1	0	0	0	1	NA	NA	NA	NA	NA	NA	1	0	1	0	0	0	0	0	0	0	0	0	0	0	0	0	0	0
1197	1	24	9077	20 to 29	female	1	Afro-Brazilian	8/20/2003	8/20/2003	0	8/21/2003	1	1	deceased	0	PIRRT	1	0	0	0	1	0	0	0	1	NA	NA	NA	NA	NA	NA	0	1	1	0	0	0	0	1	0	0	1	0	0	2	2	1	0	0
1198	0	87	31850	80 to 89	male	0	White	7/28/2003	8/19/2003	22	8/25/2003	6	1	deceased	0	PIRRT	3	1	0	0	0	0	0	0	1	NA	NA	NA	NA	NA	NA	0	0	0	1	0	0	0	1	1	0	0	0	0	2	2	1	0	0
1199	0	45	16579	40 to 49	male	1	Afro-Brazilian	8/18/2003	8/21/2003	3	8/31/2003	10	1	deceased	0	PIRRT	4	0	0	1	0	0	0	0	1	NA	NA	NA	NA	NA	NA	1	0	1	0	0	0	0	1	0	0	0	0	1	2	2	1	0	0
1200	1	80	29308	80 to 89	male	1	Afro-Brazilian	8/19/2003	8/21/2003	2	09/04/2003	14	0	partial_recovery	1	HD	2	1	0	1	0	1	0	0	3	NA	NA	NA	NA	NA	NA	0	1	0	0	0	1	0	0	0	0	0	0	0	0	0	0	0	0
1201	0	76	28022	70 to 79	male	0	White	8/22/2003	8/22/2003	0	8/23/2003	1	1	deceased	0	PIRRT	1	1	1	1	0	1	0	0	4	NA	NA	NA	NA	NA	NA	0	0	1	0	0	0	0	1	1	0	0	0	0	2	2	0	1	0
1202	0	65	23767	60 to 69	female	0	White	08/11/2003	8/22/2003	11	9/29/2003	38	0	partial_recovery	1	PIRRT	4	0	1	1	1	0	0	0	3	NA	NA	NA	NA	NA	NA	0	1	0	0	0	0	0	0	0	0	1	0	0	1	1	0	0	0
1203	0	71	26016	70 to 79	male	1	Afro-Brazilian	11/03/2006	11/03/2006	0	11/07/2006	4	1	deceased	0	PIRRT	6	1	1	0	0	0	0	0	2	NA	NA	NA	NA	NA	NA	1	0	0	1	0	0	0	1	0	0	0	0	1	2	2	0	1	0
1204	0	81	29645	80 to 89	male	0	White	7/20/2003	8/22/2003	33	8/28/2003	6	1	deceased	0	HD	4	1	1	1	0	1	0	0	4	NA	NA	NA	NA	NA	NA	1	0	1	0	0	0	0	1	1	0	0	0	0	2	2	1	0	0
1205	0	70	25673	70 to 79	male	0	White	01/02/2003	01/11/2003	9	1/31/2003	20	0	partial_recovery	0	PIRRT	5	0	1	1	0	0	0	0	2	NA	NA	NA	NA	NA	NA	0	0	1	0	0	0	0	1	1	0	0	0	0	2	2	1	0	0
1206	1	51	18673	50 to 59	male	1	Afro-Brazilian	8/15/2003	8/22/2003	7	09/10/2003	19	0	dialysis_dependece	1	HD	7	0	0	1	0	1	0	0	2	NA	NA	NA	NA	NA	NA	1	0	1	0	0	0	0	0	0	0	0	0	0	0	0	0	0	0
1207	0	59	21825	50 to 59	male	0	White	8/18/2003	8/23/2003	5	09/10/2003	18	1	deceased	0	PIRRT	18	0	1	1	0	1	0	0	3	NA	NA	NA	NA	NA	NA	0	0	1	0	0	0	0	1	1	0	0	0	0	2	2	1	0	0
1208	0	85	31362	80 to 89	male	0	White	8/15/2003	8/24/2003	9	8/25/2003	1	1	deceased	1	PIRRT-C	2	1	1	0	0	0	0	0	2	NA	NA	NA	NA	NA	NA	0	0	0	1	0	0	0	1	1	0	1	0	0	3	>3	0	0	1
1209	0	82	30218	80 to 89	female	0	White	08/11/2003	8/24/2003	13	9/27/2003	34	1	deceased	0	PIRRT	33	1	1	1	0	0	0	0	3	NA	NA	NA	NA	NA	NA	0	0	0	1	0	0	0	1	1	0	0	0	0	2	2	0	0	1
1210	0	59	21748	50 to 59	male	0	White	8/17/2003	8/23/2003	6	8/31/2003	8	1	deceased	0	PIRRT	6	0	0	1	0	0	0	0	1	NA	NA	NA	NA	NA	NA	0	0	0	1	0	0	0	1	1	0	0	0	0	2	2	1	0	1
1211	0	78	28753	70 to 79	male	0	White	08/10/2003	8/23/2003	13	9/13/2003	21	1	deceased	0	PIRRT	12	1	1	1	1	1	0	0	5	NA	NA	NA	NA	NA	NA	0	0	1	0	0	0	0	1	1	0	0	0	0	2	2	1	0	1
1212	1	42	15500	40 to 49	male	0	White	07/04/2003	8/25/2003	52	9/15/2003	21	1	deceased	0	PIRRT	9	1	1	0	1	0	0	0	3	NA	NA	NA	NA	NA	NA	0	0	0	1	0	0	0	1	1	0	0	0	0	2	2	1	0	0
1213	0	67	24785	60 to 69	female	0	White	07/11/2003	8/25/2003	45	8/29/2003	4	1	deceased	0	PIRRT	3	0	0	0	0	0	0	1	1	NA	NA	NA	NA	NA	NA	0	0	1	0	0	0	0	1	0	0	0	0	0	1	1	1	0	0
1214	0	48	17649	40 to 49	female	0	White	8/22/2003	8/24/2003	2	8/30/2003	6	0	dialysis_dependece	1	HD	2	0	1	0	0	0	0	0	1	NA	NA	NA	NA	NA	NA	0	1	0	0	0	1	0	0	0	0	0	0	0	0	0	0	0	0
1215	0	73	26837	70 to 79	male	0	White	8/24/2003	8/25/2003	1	09/03/2003	9	1	deceased	1	PIRRT	1	1	1	1	0	0	0	0	3	NA	NA	NA	NA	NA	NA	0	1	1	0	0	0	0	1	1	0	1	0	0	3	>3	0	0	1
1216	0	65	23840	60 to 69	female	0	White	8/15/2003	8/27/2003	12	8/28/2003	1	1	deceased	0	PIRRT-C	1	0	1	1	0	0	0	0	2	NA	NA	NA	NA	NA	NA	0	0	1	0	0	0	0	1	1	1	0	0	1	4	>3	1	0	0
1217	1	2	833	1 to 9	male	1	Afro-Brazilian	8/27/2003	8/27/2003	0	09/05/2003	9	1	deceased	1	PIRRT-C	17	1	1	0	0	0	0	0	2	NA	NA	NA	NA	NA	NA	1	0	1	0	0	0	0	0	1	1	0	0	0	2	2	1	0	0
1218	0	61	22449	60 to 69	male	0	White	8/19/2003	8/28/2003	9	9/15/2003	18	1	deceased	0	PIRRT	18	1	0	0	0	0	0	0	1	NA	NA	NA	NA	NA	NA	0	0	1	0	0	0	0	1	1	0	1	0	1	4	>3	1	0	0
1219	0	67	24569	60 to 69	female	0	White	8/26/2003	8/26/2003	0	8/28/2003	2	1	deceased	0	HD	2	0	0	1	1	0	0	0	2	NA	NA	NA	NA	NA	NA	0	1	1	0	0	0	0	1	1	0	0	0	0	2	2	1	0	0
1220	0	58	21251	50 to 59	male	0	White	8/25/2003	8/26/2003	1	8/27/2003	1	1	deceased	0	PIRRT	1	0	0	1	0	1	0	0	2	NA	NA	NA	NA	NA	NA	0	1	0	0	0	0	1	1	1	0	0	0	0	2	2	0	0	0
1221	0	83	30476	80 to 89	female	0	White	08/08/2003	8/28/2003	20	8/29/2003	1	1	deceased	0	PIRRT	1	1	0	0	0	0	0	0	1	NA	NA	NA	NA	NA	NA	1	0	1	0	0	0	0	1	0	0	0	0	0	1	1	1	0	0
1222	0	76	28088	70 to 79	female	1	Afro-Brazilian	8/14/2003	8/26/2003	12	9/23/2003	28	0	complete_recovery	0	HD	11	0	1	1	0	0	0	0	2	NA	NA	NA	NA	NA	NA	0	0	0	1	0	0	0	1	1	0	0	0	0	2	2	0	0	0
1223	0	69	25330	60 to 69	male	0	White	8/24/2003	8/28/2003	4	10/20/2003	53	1	deceased	0	PIRRT	23	0	0	1	0	0	0	0	1	NA	NA	NA	NA	NA	NA	0	0	0	1	0	0	0	1	1	0	0	0	0	2	2	0	1	0
1224	1	69	25337	60 to 69	female	1	Afro-Brazilian	8/20/2003	8/28/2003	8	10/17/2003	50	0	dialysis_dependece	1	HD	14	0	0	0	0	1	0	0	1	NA	NA	NA	NA	NA	NA	0	1	0	0	0	1	0	0	0	1	0	0	0	1	1	0	0	0
1225	1	60	22198	60 to 69	female	0	White	8/20/2003	8/28/2003	8	09/05/2003	8	0	partial_recovery	1	HD	4	0	0	1	1	0	0	0	2	NA	NA	NA	NA	NA	NA	0	1	0	0	0	1	0	0	0	0	0	0	0	0	0	0	0	0
1226	0	73	26986	70 to 79	female	0	White	8/14/2003	8/27/2003	13	9/27/2003	31	1	deceased	0	PIRRT	3	1	1	1	0	0	0	0	3	NA	NA	NA	NA	NA	NA	0	0	1	0	0	0	0	1	1	0	0	0	0	2	2	1	0	1
1227	0	82	30128	80 to 89	female	0	White	8/22/2003	8/28/2003	6	8/29/2003	1	1	deceased	0	PIRRT	2	1	1	1	1	0	0	0	4	NA	NA	NA	NA	NA	NA	0	0	1	0	0	0	0	1	1	0	0	0	0	2	2	1	0	1
1228	0	48	17764	40 to 49	male	0	White	8/29/2003	8/31/2003	2	09/06/2003	6	1	deceased	0	PIRRT	7	1	1	1	0	1	0	0	4	NA	NA	NA	NA	NA	NA	0	1	0	0	0	1	0	1	1	0	0	0	0	2	2	1	0	0
1229	0	77	28131	70 to 79	female	0	White	8/20/2003	8/31/2003	11	09/02/2003	2	1	deceased	0	PIRRT	1	1	1	1	0	1	0	0	4	NA	NA	NA	NA	NA	NA	0	0	1	0	0	0	0	1	1	1	1	1	1	6	>3	0	0	1
1230	0	2	889	1 to 9	female	0	White	8/29/2003	8/31/2003	2	09/05/2003	5	1	deceased	0	PD	9	1	1	1	0	0	0	0	3	NA	NA	NA	NA	NA	NA	0	1	1	0	0	0	0	1	0	0	0	0	0	1	1	1	0	0
1231	0	0	5	< 2 months	male	0	White	8/28/2003	09/01/2003	4	09/01/2003	0	1	deceased	0	PD	1	1	0	1	1	1	0	0	4	NA	NA	NA	NA	NA	NA	0	0	1	0	0	0	0	1	1	1	1	1	1	6	>3	0	0	0
1232	1	53	19712	50 to 59	male	0	White	8/29/2003	09/01/2003	3	09/02/2003	1	1	deceased	0	HD	2	0	1	1	1	1	0	0	4	NA	NA	NA	NA	NA	NA	1	0	1	0	0	0	0	1	0	0	0	0	0	1	1	1	0	0
1233	1	36	13501	30 to 39	female	1	Afro-Brazilian	8/19/2003	8/30/2003	11	9/17/2003	18	0	partial_recovery	0	HD	1	1	0	1	0	0	0	0	2	NA	NA	NA	NA	NA	NA	0	0	0	0	1	0	0	1	0	1	0	0	0	2	2	0	0	0
1234	1	66	24361	60 to 69	female	0	White	7/14/2003	09/01/2003	49	09/01/2003	0	1	deceased	0	PIRRT-C	2	1	1	1	1	1	0	0	5	NA	NA	NA	NA	NA	NA	0	0	0	1	0	0	0	1	1	0	0	0	1	3	>3	1	0	0
1235	1	39	14260	30 to 39	male	1	Afro-Brazilian	8/18/2003	8/30/2003	12	9/24/2003	25	0	partial_recovery	0	PIRRT-C	6	1	1	1	0	1	0	0	4	NA	NA	NA	NA	NA	NA	0	0	1	0	0	0	0	1	0	0	0	0	1	2	2	0	0	0
1236	0	66	24438	60 to 69	female	0	White	8/30/2003	09/01/2003	2	09/10/2003	9	1	deceased	0	PIRRT	9	1	1	1	1	0	0	0	4	NA	NA	NA	NA	NA	NA	1	0	1	0	0	0	0	1	1	0	0	0	0	2	2	1	0	1
1237	0	64	23481	60 to 69	male	0	White	8/28/2003	09/01/2003	4	10/03/2003	32	0	partial_recovery	0	HD	19	1	1	1	0	0	0	0	3	NA	NA	NA	NA	NA	NA	0	0	0	1	0	0	0	1	0	0	0	0	0	1	1	0	0	0
1238	0	67	24670	60 to 69	male	0	White	8/31/2003	09/01/2003	1	9/13/2009	10	1	deceased	0	PIRRT	12	0	0	1	0	0	0	0	1	NA	NA	NA	NA	NA	NA	0	0	1	0	0	0	0	1	1	0	0	0	0	2	2	0	0	1
1239	0	50	18604	50 to 59	female	0	White	8/31/2003	09/01/2003	1	09/12/2003	11	1	deceased	0	PIRRT	11	1	1	1	0	0	0	0	3	NA	NA	NA	NA	NA	NA	0	0	1	0	0	0	0	1	1	0	0	0	0	2	2	0	0	1
1240	0	68	24891	60 to 69	male	1	Afro-Brazilian	8/27/2003	09/02/2003	6	9/17/2003	15	1	deceased	0	HD	4	0	0	1	0	1	0	0	2	NA	NA	NA	NA	NA	NA	1	1	1	0	0	0	0	0	0	0	0	0	0	0	0	0	0	0
1241	0	39	14257	30 to 39	male	0	White	8/21/2003	09/02/2003	12	9/14/2003	12	1	deceased	0	HD	12	1	1	1	0	0	0	0	3	NA	NA	NA	NA	NA	NA	0	0	1	0	0	0	0	1	1	1	0	0	0	3	>3	0	1	0
1242	0	78	28632	70 to 79	female	0	White	8/13/2003	09/02/2003	20	10/03/2003	31	1	deceased	1	HD	22	1	0	1	1	0	0	0	3	NA	NA	NA	NA	NA	NA	1	0	1	0	0	0	0	1	1	0	0	0	0	2	2	1	0	0
1243	1	80	29464	80 to 89	male	0	White	08/10/2003	09/02/2003	23	9/13/2003	11	1	deceased	0	PIRRT	4	1	1	1	0	0	0	0	3	NA	NA	NA	NA	NA	NA	0	0	1	0	0	0	0	1	1	0	0	0	1	3	>3	1	0	0
1244	0	47	17284	40 to 49	male	0	White	8/26/2003	09/04/2003	9	9/20/2003	16	1	deceased	0	PIRRT	9	1	1	0	1	1	0	0	4	NA	NA	NA	NA	NA	NA	0	0	1	0	0	0	0	1	1	0	0	0	0	2	2	1	0	0
1245	1	48	17565	40 to 49	male	0	White	8/27/2003	09/06/2003	10	9/19/2003	13	0	partial_recovery	1	HD	6	0	0	1	0	0	0	1	2	NA	NA	NA	NA	NA	NA	0	0	0	0	0	1	0	0	0	0	0	0	0	0	0	0	0	0
1246	0	64	23429	60 to 69	male	0	White	09/03/2003	09/04/2003	1	9/20/2003	16	1	deceased	0	PIRRT	12	0	1	1	1	0	0	1	4	NA	NA	NA	NA	NA	NA	0	1	1	0	0	0	0	1	1	0	0	0	0	2	2	1	0	0
1247	0	81	29715	80 to 89	male	0	White	8/27/2003	09/05/2003	9	9/23/2003	18	1	deceased	0	PIRRT	12	0	0	1	0	0	0	0	1	NA	NA	NA	NA	NA	NA	0	0	0	1	0	0	0	1	1	0	0	0	0	2	2	1	0	1
1248	0	52	19355	50 to 59	female	1	Afro-Brazilian	8/17/2003	09/07/2003	21	11/17/2003	71	0	dialysis_dependece	0	HD	50	1	0	1	0	1	0	0	3	NA	NA	NA	NA	NA	NA	1	0	1	0	0	0	0	1	1	1	0	0	0	3	>3	0	0	0
1249	0	83	30345	80 to 89	female	0	White	09/02/2003	09/07/2003	5	09/07/2003	0	1	deceased	0	PIRRT-C	1	0	1	0	1	0	0	0	2	NA	NA	NA	NA	NA	NA	0	0	1	0	0	0	0	1	1	0	0	0	0	2	2	0	0	1
1250	1	20	7452	20 to 29	female	1	Afro-Brazilian	09/01/2003	09/06/2003	5	10/01/2003	25	0	partial_recovery	0	HD	2	1	1	1	1	1	0	0	5	NA	NA	NA	NA	NA	NA	0	1	0	0	1	0	0	1	0	1	1	0	1	4	>3	0	0	0
1251	0	88	32343	80 to 89	female	0	White	8/20/2003	09/08/2003	19	10/01/2003	23	1	deceased	0	HD	11	1	1	1	1	0	0	0	4	NA	NA	NA	NA	NA	NA	0	0	1	0	0	0	0	1	1	0	0	0	0	2	2	1	0	0
1252	1	53	19424	50 to 59	male	0	White	09/07/2003	09/08/2003	1	09/12/2003	4	1	deceased	1	HD	2	1	1	1	0	0	0	0	3	NA	NA	NA	NA	NA	NA	1	1	1	0	0	0	0	1	1	0	0	0	1	3	>3	1	0	0
1253	1	50	18449	50 to 59	male	1	Afro-Brazilian	8/23/2003	09/08/2003	16	9/19/2003	11	0	partial_recovery	0	PIRRT	7	1	1	1	1	0	0	0	4	NA	NA	NA	NA	NA	NA	0	0	1	0	0	0	0	1	1	1	0	0	0	3	>3	1	0	0
1254	0	86	31649	80 to 89	female	1	Afro-Brazilian	09/07/2003	09/08/2003	1	09/08/2003	0	1	deceased	0	PIRRT	1	0	0	1	0	0	0	0	1	NA	NA	NA	NA	NA	NA	0	0	1	0	0	0	0	1	1	0	0	0	0	2	2	1	0	0
1255	1	32	11807	30 to 39	male	0	White	09/05/2003	09/09/2003	4	10/04/2003	25	0	unknown_recovery	0	HD	4	1	1	1	1	1	0	0	6	NA	NA	NA	NA	NA	NA	1	1	1	0	0	0	0	1	0	0	0	0	0	1	1	0	0	0
1256	1	66	24409	60 to 69	male	0	White	8/28/2003	09/09/2003	12	9/26/2003	17	1	deceased	1	HD	6	1	1	1	0	1	0	0	4	NA	NA	NA	NA	NA	NA	0	1	0	0	0	1	0	0	0	0	0	0	0	0	0	0	0	0
1257	0	29	10903	20 to 29	female	0	White	09/09/2003	09/10/2003	1	9/15/2003	5	0	dialysis_dependece	1	HD	3	0	0	1	0	0	0	0	1	NA	NA	NA	NA	NA	NA	1	1	1	0	0	0	0	0	0	0	0	0	0	0	0	1	0	0
1258	0	73	27016	70 to 79	male	0	White	09/09/2003	09/09/2003	0	10/06/2003	27	1	deceased	0	PIRRT	8	1	1	0	1	0	0	0	3	NA	NA	NA	NA	NA	NA	0	1	1	0	0	0	0	1	1	0	0	0	0	2	2	1	0	0
1259	0	77	28171	70 to 79	female	0	White	08/11/2003	09/08/2003	28	9/20/2003	12	1	deceased	0	PIRRT-C	18	0	0	0	1	0	0	0	1	NA	NA	NA	NA	NA	NA	0	0	1	0	0	0	0	1	1	1	1	0	0	4	>3	1	0	1
1260	0	61	22492	60 to 69	female	0	White	8/28/2003	09/10/2003	13	09/12/2003	2	1	deceased	1	HD	6	1	1	1	1	0	0	0	4	NA	NA	NA	NA	NA	NA	0	0	1	0	0	0	0	1	0	0	0	0	0	1	1	1	0	0
1261	1	48	17621	40 to 49	female	1	Afro-Brazilian	09/09/2003	09/10/2003	1	9/25/2003	15	0	partial_recovery	1	HD	8	0	0	0	1	0	0	0	1	NA	NA	NA	NA	NA	NA	0	1	0	0	0	1	0	0	0	0	0	0	0	0	0	0	0	0
1262	0	86	31502	80 to 89	male	0	White	7/16/2003	09/10/2003	56	10/12/2003	32	1	deceased	0	PIRRT	18	0	1	1	0	1	0	0	3	NA	NA	NA	NA	NA	NA	1	0	1	0	0	0	0	1	1	0	0	0	0	2	2	1	0	0
1263	0	77	28467	70 to 79	female	0	White	09/02/2003	09/10/2003	8	09/11/2003	1	1	deceased	0	PIRRT	1	0	1	1	1	0	0	0	3	NA	NA	NA	NA	NA	NA	0	0	1	0	0	0	0	1	1	1	0	0	0	3	>3	1	0	0
1264	0	92	33925	90 to 100	female	0	White	8/25/2003	09/11/2003	17	9/30/2003	19	1	deceased	0	PIRRT	9	0	0	1	1	0	0	0	2	NA	NA	NA	NA	NA	NA	0	0	1	0	0	0	0	1	1	0	0	0	0	2	2	1	0	1
1265	0	37	13837	30 to 39	female	1	Afro-Brazilian	09/06/2003	09/09/2003	3	10/01/2003	22	0	partial_recovery	1	PIRRT	1	0	0	1	0	0	0	0	1	NA	NA	NA	NA	NA	NA	0	1	1	0	0	0	0	1	1	1	0	0	0	3	>3	1	0	0
1266	0	80	29251	80 to 89	female	0	White	07/10/2003	09/09/2003	61	11/08/2003	60	1	deceased	1	PIRRT	4	0	1	1	0	0	0	0	2	NA	NA	NA	NA	NA	NA	0	0	1	0	0	0	0	1	1	0	0	0	0	2	2	1	0	0
1267	0	69	25447	60 to 69	female	0	White	1/22/2005	2/22/2005	31	04/10/2005	47	1	deceased	1	HD	37	1	0	1	0	0	0	0	2	NA	NA	NA	NA	NA	NA	1	0	1	0	0	0	0	1	1	0	0	0	0	2	2	1	0	0
1268	0	63	23134	60 to 69	male	1	Afro-Brazilian	8/15/2003	09/11/2003	27	9/25/2003	14	1	deceased	0	PIRRT	15	1	1	1	1	1	0	0	5	NA	NA	NA	NA	NA	NA	0	0	1	0	0	0	0	1	1	0	0	0	1	3	>3	0	1	0
1269	0	66	24127	60 to 69	male	0	White	09/05/2003	09/12/2003	7	9/25/2003	13	0	partial_recovery	1	PIRRT	8	0	0	1	0	0	0	1	2	NA	NA	NA	NA	NA	NA	1	1	1	0	0	0	0	0	0	0	0	0	0	0	0	0	0	0
1270	0	98	35858	90 to 100	female	0	White	09/01/2003	09/12/2003	11	09/12/2003	0	1	deceased	0	HD	1	1	0	1	0	0	0	0	2	NA	NA	NA	NA	NA	NA	0	0	1	0	0	0	0	1	1	0	0	0	0	2	2	1	0	0
1271	0	58	21385	50 to 59	female	0	White	09/12/2003	9/13/2003	1	9/27/2003	14	0	dialysis_dependece	0	HD	10	0	0	1	0	0	0	0	1	NA	NA	NA	NA	NA	NA	0	1	1	0	0	0	0	0	0	0	0	0	0	0	0	0	0	0
1272	0	76	27935	70 to 79	male	0	White	09/09/2003	09/12/2003	3	9/23/2003	11	1	deceased	0	PIRRT	4	1	1	1	1	0	0	0	4	NA	NA	NA	NA	NA	NA	0	0	1	0	0	0	0	1	1	0	0	0	0	2	2	0	0	1
1273	0	73	26902	70 to 79	male	0	White	09/05/2003	9/14/2003	9	9/17/2003	3	1	deceased	0	PIRRT	1	0	1	1	0	0	0	0	2	NA	NA	NA	NA	NA	NA	0	0	1	0	0	0	0	1	1	0	0	0	0	2	2	1	0	1
1274	0	39	14336	30 to 39	female	0	White	09/11/2003	09/12/2003	1	9/25/2003	13	1	deceased	0	PIRRT-C	11	0	0	1	1	1	0	0	3	NA	NA	NA	NA	NA	NA	0	1	1	0	0	0	0	0	1	0	0	0	0	1	1	1	0	0
1275	0	79	28960	70 to 79	male	0	White	8/28/2003	9/13/2003	16	9/13/2003	0	1	deceased	0	PIRRT	1	0	0	1	0	0	0	0	1	NA	NA	NA	NA	NA	NA	0	0	1	0	0	0	0	1	1	0	0	0	0	2	2	1	0	0
1276	1	60	22182	60 to 69	female	0	White	09/12/2003	9/13/2003	1	10/07/2003	24	0	partial_recovery	0	HD	5	0	1	1	1	0	0	0	3	NA	NA	NA	NA	NA	NA	0	1	0	0	0	1	0	1	0	0	0	0	0	1	1	0	0	0
1277	0	71	25977	70 to 79	male	0	White	7/21/2003	7/27/2003	6	8/28/2003	32	0	complete_recovery	1	HD	10	0	1	0	0	0	0	0	1	NA	NA	NA	NA	NA	NA	0	0	1	0	0	0	0	0	1	1	0	0	1	3	>3	0	0	0
1278	0	62	22653	60 to 69	male	0	White	8/28/2003	9/14/2003	17	9/20/2003	6	1	deceased	0	PIRRT-C	1	1	1	1	1	1	0	0	5	NA	NA	NA	NA	NA	NA	0	0	1	0	0	0	0	1	1	0	0	0	1	3	>3	1	0	0
1279	0	79	28938	70 to 79	male	0	White	08/11/2003	9/16/2003	36	10/09/2003	23	0	dialysis_dependece	0	HD	4	0	0	1	1	0	0	0	2	NA	NA	NA	NA	NA	NA	1	0	1	0	0	0	0	0	0	0	0	0	0	0	0	1	0	0
1280	0	37	13571	30 to 39	female	0	White	04/11/2003	6/19/2003	69	6/23/2003	4	1	deceased	0	PIRRT	3	1	0	1	1	0	0	0	3	NA	NA	NA	NA	NA	NA	0	0	0	1	0	0	0	1	1	0	0	0	0	2	2	1	0	0
1281	0	1	481	1 to 9	female	0	White	6/16/2003	6/22/2003	6	6/26/2003	4	1	deceased	0	PIRRT-C	6	1	0	1	1	0	0	0	3	NA	NA	NA	NA	NA	NA	0	0	1	0	0	0	0	1	1	0	0	0	0	2	2	1	0	0
1282	1	14	5172	10 to 19	male	1	Afro-Brazilian	6/27/2003	6/28/2003	1	07/10/2003	12	0	dialysis_dependece	0	HD	9	0	0	1	0	0	0	0	1	NA	NA	NA	NA	NA	NA	1	0	1	0	0	0	0	1	1	0	0	0	0	2	2	1	0	0
1283	0	96	35319	90 to 100	female	0	White	8/20/2003	9/16/2003	27	9/20/2003	4	1	deceased	1	PIRRT	3	1	0	1	1	0	0	0	3	NA	NA	NA	NA	NA	NA	0	0	1	0	0	0	0	1	1	0	0	0	0	2	2	1	0	0
1284	0	70	25644	70 to 79	male	0	White	8/28/2002	8/28/2002	0	8/29/2002	1	1	deceased	0	PIRRT	5	1	1	1	0	0	0	0	3	NA	NA	NA	NA	NA	NA	0	0	1	0	0	0	0	1	1	0	0	0	0	2	2	0	1	0
1285	1	6	2269	1 to 9	male	0	White	09/03/2003	9/16/2003	13	11/07/2003	52	0	dialysis_dependece	0	PIRRT-C	76	1	1	1	1	0	0	0	4	NA	NA	NA	NA	NA	NA	0	0	1	0	0	0	0	1	1	0	0	0	0	2	2	1	0	0
1286	0	91	33473	90 to 100	male	0	White	7/26/2003	9/17/2003	53	9/30/2003	13	1	deceased	0	HD	13	0	0	1	0	0	0	0	1	NA	NA	NA	NA	NA	NA	0	0	1	0	0	0	0	1	1	0	0	0	0	2	2	1	0	0
1287	0	94	34565	90 to 100	female	0	White	9/13/2003	9/17/2003	4	10/09/2003	22	1	deceased	1	PIRRT	7	1	1	0	0	0	0	0	2	NA	NA	NA	NA	NA	NA	0	0	1	0	0	0	0	1	1	0	0	0	0	2	2	0	0	1
1288	0	81	29656	80 to 89	female	0	White	09/10/2003	9/18/2003	8	9/20/2003	2	1	deceased	1	PIRRT-C	3	1	0	0	1	0	0	0	2	NA	NA	NA	NA	NA	NA	0	0	0	1	0	0	0	1	1	0	0	0	0	2	2	0	0	0
1289	0	61	22296	60 to 69	male	1	Afro-Brazilian	9/16/2003	9/17/2003	1	10/07/2003	20	1	deceased	0	PIRRT	11	1	1	1	1	0	0	0	4	NA	NA	NA	NA	NA	NA	1	1	1	0	0	0	0	1	0	0	0	0	1	2	2	1	0	0
1290	0	60	21943	60 to 69	male	1	Afro-Brazilian	9/15/2003	9/17/2003	2	9/20/2003	3	0	unknown_recovery	0	PIRRT	2	1	1	1	0	0	0	0	3	NA	NA	NA	NA	NA	NA	0	1	1	0	0	0	0	1	1	0	0	0	1	3	>3	0	0	0
1291	1	32	11953	30 to 39	female	0	White	9/18/2003	9/18/2003	0	10/09/2003	21	0	partial_recovery	1	HD	9	1	0	1	0	0	0	0	2	NA	NA	NA	NA	NA	NA	0	1	0	0	0	1	0	0	0	0	0	0	0	0	0	0	0	0
1292	0	75	27755	70 to 79	male	0	White	8/14/2003	9/18/2003	35	10/01/2003	13	1	deceased	0	PIRRT	2	0	0	1	0	0	0	0	1	NA	NA	NA	NA	NA	NA	0	0	1	0	0	0	0	1	1	0	0	0	1	3	>3	1	0	0
1293	0	80	29493	80 to 89	female	1	Afro-Brazilian	9/17/2003	9/17/2003	0	9/27/2003	10	0	dialysis_dependece	0	HD	6	0	0	1	0	1	0	0	2	NA	NA	NA	NA	NA	NA	1	0	0	1	0	0	0	0	0	0	0	0	0	0	0	0	0	0
1294	0	70	25635	70 to 79	male	0	White	8/17/2005	8/26/2005	9	09/01/2005	6	1	deceased	0	PIRRT	4	1	1	0	0	1	0	0	3	NA	NA	NA	NA	NA	NA	1	0	0	1	0	0	0	1	1	0	0	0	0	2	2	0	1	0
1295	1	24	8805	20 to 29	female	0	White	9/18/2003	9/18/2003	0	9/26/2003	8	0	partial_recovery	1	PIRRT	5	1	1	1	1	0	0	0	4	NA	NA	NA	NA	NA	NA	0	0	0	0	0	0	1	1	1	1	0	1	0	4	>3	1	0	0
1296	1	0	6	< 2 months	female	0	White	09/12/2003	9/18/2003	6	9/20/2003	2	1	deceased	0	PD	4	1	1	1	1	0	0	0	4	NA	NA	NA	NA	NA	NA	0	0	1	0	0	0	0	1	1	0	0	1	0	3	>3	0	1	1
1297	0	77	28339	70 to 79	female	1	Afro-Brazilian	9/15/2003	9/19/2003	4	9/21/2003	2	1	deceased	0	PIRRT-C	3	1	0	0	1	0	0	0	2	NA	NA	NA	NA	NA	NA	0	0	1	0	0	0	0	1	1	0	0	0	0	2	2	0	0	1
1298	1	15	5837	10 to 19	female	0	White	9/16/2003	9/20/2003	4	9/26/2003	6	0	complete_recovery	0	HD	3	0	1	1	0	0	0	0	2	NA	NA	NA	NA	NA	NA	0	0	0	0	1	0	0	0	0	1	1	0	0	2	2	0	0	0
1299	0	82	30210	80 to 89	male	0	White	8/27/2003	9/18/2003	22	9/26/2003	8	1	deceased	0	HD	2	1	0	1	0	0	0	0	2	NA	NA	NA	NA	NA	NA	0	0	1	0	0	0	0	1	1	1	0	0	0	3	>3	1	0	0
1300	1	0	9	< 2 months	male	1	Afro-Brazilian	9/21/2003	9/21/2003	0	9/28/2003	7	1	deceased	0	PIRRT-C	1	1	1	1	0	1	0	0	4	NA	NA	NA	NA	NA	NA	0	0	0	1	0	0	0	1	1	0	1	1	0	4	>3	0	1	0
1301	0	74	27228	70 to 79	female	0	White	08/08/2003	9/19/2003	42	10/03/2003	14	1	deceased	1	PIRRT	6	0	1	1	1	0	0	0	3	NA	NA	NA	NA	NA	NA	0	0	1	0	0	0	0	1	1	1	1	1	0	5	>3	1	0	0
1302	0	80	29232	80 to 89	male	0	White	9/15/2003	9/20/2003	5	10/20/2003	30	1	deceased	0	PIRRT	16	1	1	1	1	0	0	0	4	NA	NA	NA	NA	NA	NA	0	0	1	0	0	0	0	1	1	0	0	0	0	2	2	1	0	0
1303	0	53	19698	50 to 59	male	1	Afro-Brazilian	9/19/2003	9/22/2003	3	9/24/2003	2	1	deceased	0	PIRRT	2	1	1	1	1	1	0	0	5	NA	NA	NA	NA	NA	NA	0	0	1	0	0	0	0	1	1	0	0	0	1	3	>3	0	0	1
1304	0	88	32263	80 to 89	female	0	White	09/08/2003	9/21/2003	13	9/25/2003	4	1	deceased	0	PIRRT	4	1	1	1	1	0	0	0	4	NA	NA	NA	NA	NA	NA	0	0	1	0	0	0	0	1	1	0	0	0	0	2	2	1	0	0
1305	0	92	33760	90 to 100	female	0	White	8/25/2003	9/17/2003	23	9/18/2003	1	1	deceased	1	PIRRT	1	1	1	1	0	0	0	0	3	NA	NA	NA	NA	NA	NA	0	0	1	0	0	0	0	1	1	0	0	0	0	2	2	1	0	0
1306	0	69	25430	60 to 69	male	0	White	03/09/2005	3/16/2005	7	5/14/2005	59	0	partial_recovery	1	PIRRT	1	0	0	1	1	0	0	0	2	NA	NA	NA	NA	NA	NA	1	0	0	1	0	0	0	0	0	0	0	0	0	0	0	0	1	0
1307	0	41	15181	40 to 49	female	0	White	7/17/2003	7/23/2003	6	08/01/2003	9	0	partial_recovery	0	PIRRT	5	0	0	1	1	0	0	0	2	NA	NA	NA	NA	NA	NA	0	0	1	0	0	0	0	1	1	0	0	0	0	2	2	1	0	0
1308	0	30	10988	30 to 39	male	0	White	7/27/2003	7/29/2003	2	08/07/2003	9	0	complete_recovery	0	HD	4	0	0	1	1	0	0	0	2	NA	NA	NA	NA	NA	NA	0	1	0	0	0	0	1	0	1	0	0	0	0	1	1	0	0	0
1309	0	76	27761	70 to 79	male	0	White	9/19/2003	9/22/2003	3	12/02/2003	71	0	complete_recovery	0	PIRRT	22	0	1	0	0	0	0	0	1	NA	NA	NA	NA	NA	NA	0	0	1	0	0	0	0	1	1	0	0	0	0	2	2	1	0	0
1310	0	85	31340	80 to 89	male	0	White	09/08/2003	9/21/2003	13	9/26/2003	5	0	dialysis_dependece	0	HD	6	1	0	1	0	1	0	0	3	NA	NA	NA	NA	NA	NA	0	0	1	0	0	0	0	1	1	0	0	0	0	2	2	1	0	0
1311	1	45	16700	40 to 49	male	1	Afro-Brazilian	09/12/2003	9/22/2003	10	10/03/2003	11	1	deceased	0	PIRRT	5	1	1	1	1	1	0	0	5	NA	NA	NA	NA	NA	NA	1	0	1	0	0	0	0	1	0	0	0	0	1	2	2	1	0	0
1312	0	67	24679	60 to 69	male	0	White	7/19/2003	9/23/2003	66	10/31/2003	38	1	deceased	0	PIRRT	20	1	0	1	1	0	0	0	3	NA	NA	NA	NA	NA	NA	0	0	1	0	0	0	0	1	1	0	0	0	0	2	2	1	1	0
1313	0	77	28262	70 to 79	male	0	White	9/16/2003	9/23/2003	7	9/29/2003	6	1	deceased	0	PIRRT	3	1	0	1	1	0	0	0	3	NA	NA	NA	NA	NA	NA	0	1	1	0	0	0	0	1	1	0	0	0	0	2	2	1	0	0
1314	0	78	28611	70 to 79	male	0	White	9/20/2003	9/24/2003	4	9/28/2003	4	1	deceased	0	PIRRT-C	4	1	0	1	0	0	0	0	2	NA	NA	NA	NA	NA	NA	1	0	0	1	0	0	0	1	1	1	0	0	0	3	>3	0	0	0
1315	0	18	6640	10 to 19	male	0	White	9/23/2003	9/24/2003	1	9/26/2003	2	1	deceased	1	PIRRT	1	1	1	1	1	0	0	0	4	NA	NA	NA	NA	NA	NA	0	1	1	0	0	0	0	1	0	1	0	0	0	2	2	1	0	0
1316	0	53	19625	50 to 59	male	0	White	9/20/2003	9/25/2003	5	9/27/2003	2	1	deceased	1	PIRRT-C	2	1	1	1	1	1	0	0	5	NA	NA	NA	NA	NA	NA	0	0	1	0	0	0	0	1	1	0	0	0	0	2	2	1	0	0
1317	0	73	26681	70 to 79	female	0	White	09/06/2003	9/26/2003	20	10/01/2003	5	1	deceased	0	PIRRT	3	1	1	1	1	0	0	0	4	NA	NA	NA	NA	NA	NA	0	0	1	0	0	0	0	1	1	1	1	1	0	5	>3	1	0	0
1318	0	84	30872	80 to 89	female	0	White	8/25/2003	9/26/2003	32	11/03/2003	38	1	deceased	1	PIRRT	15	1	1	1	0	0	0	0	3	NA	NA	NA	NA	NA	NA	0	0	1	0	0	0	0	1	1	0	0	0	0	2	2	1	0	0
1319	1	20	7507	20 to 29	female	0	White	9/23/2003	9/26/2003	3	9/27/2003	1	1	deceased	1	PIRRT-C	1	1	1	1	1	1	0	0	5	NA	NA	NA	NA	NA	NA	0	0	1	0	0	0	0	1	1	1	0	0	0	3	>3	1	0	0
1320	0	87	31901	80 to 89	male	0	White	09/06/2003	9/27/2003	21	9/29/2003	2	1	deceased	0	PIRRT	1	1	0	1	0	0	0	0	2	NA	NA	NA	NA	NA	NA	1	0	1	0	0	0	0	1	1	0	0	0	1	3	>3	1	0	1
1321	0	92	33639	90 to 100	female	0	White	09/10/2003	9/29/2003	19	10/11/2003	12	1	deceased	0	PIRRT	11	1	1	1	1	0	0	0	4	NA	NA	NA	NA	NA	NA	1	0	1	0	0	0	0	1	1	0	0	0	1	3	>3	0	0	1
1322	0	49	17905	40 to 49	female	0	White	9/30/2003	9/30/2003	0	10/15/2003	15	0	complete_recovery	1	HD	4	0	0	1	0	1	0	0	2	NA	NA	NA	NA	NA	NA	0	1	0	0	0	1	0	0	0	0	0	0	0	0	0	0	0	0
1323	0	77	28348	70 to 79	female	0	White	9/29/2003	9/30/2003	1	10/09/2003	9	1	deceased	0	HD	7	1	1	1	0	1	0	0	4	NA	NA	NA	NA	NA	NA	1	1	1	0	0	0	0	1	0	0	0	0	1	2	2	1	0	0
1324	1	39	14370	30 to 39	female	1	Afro-Brazilian	9/20/2003	9/29/2003	9	10/17/2003	18	1	deceased	1	PIRRT-C	19	1	1	1	1	0	0	0	4	NA	NA	NA	NA	NA	NA	0	0	1	0	0	0	0	1	1	1	0	0	0	3	>3	1	0	0
1325	0	68	24946	60 to 69	male	1	Afro-Brazilian	9/20/2003	9/30/2003	10	10/09/2003	9	1	deceased	0	HD	5	0	0	1	0	0	0	0	1	NA	NA	NA	NA	NA	NA	0	0	1	0	0	0	0	1	1	0	1	0	0	3	>3	1	0	0
1326	1	51	18677	50 to 59	female	0	White	9/30/2003	9/30/2003	0	10/03/2003	3	1	deceased	0	PIRRT-C	3	1	1	1	1	0	0	0	4	NA	NA	NA	NA	NA	NA	0	1	1	0	0	0	0	1	1	1	0	0	0	3	>3	1	0	0
1327	0	86	31557	80 to 89	female	0	White	9/28/2003	10/01/2003	3	10/19/2003	18	1	deceased	1	PIRRT-C	18	1	1	1	0	0	0	0	3	NA	NA	NA	NA	NA	NA	0	0	1	0	0	0	0	1	1	0	0	0	0	2	2	0	0	1
1328	1	32	12036	30 to 39	male	0	White	8/25/2003	8/31/2003	6	09/12/2003	12	0	partial_recovery	0	HD	4	0	0	1	0	1	0	0	2	NA	NA	NA	NA	NA	NA	0	0	0	0	0	0	1	0	0	0	0	0	0	0	0	0	0	0
1329	0	83	30431	80 to 89	female	0	White	7/31/2003	08/02/2003	2	8/22/2003	20	1	deceased	0	HD	9	0	0	1	1	1	0	0	3	NA	NA	NA	NA	NA	NA	0	1	0	0	0	1	0	0	0	0	0	0	1	1	1	1	0	0
1330	0	24	9040	20 to 29	male	0	White	8/30/2003	09/01/2003	2	09/05/2003	4	1	deceased	0	PIRRT	4	0	0	1	1	1	0	0	3	NA	NA	NA	NA	NA	NA	0	0	0	0	0	0	1	1	1	0	0	0	0	2	2	0	0	0
1331	0	62	22727	60 to 69	male	0	White	09/03/2003	09/05/2003	2	9/24/2003	19	1	deceased	0	PIRRT	13	1	0	1	0	0	0	0	2	NA	NA	NA	NA	NA	NA	0	0	1	0	0	0	0	1	1	0	0	0	0	2	2	1	0	0
1332	1	60	22233	60 to 69	female	0	White	10/02/2003	10/02/2003	0	11/21/2003	50	0	partial_recovery	0	PIRRT-C	19	1	1	1	0	0	0	0	3	NA	NA	NA	NA	NA	NA	0	1	0	0	0	1	0	1	1	0	0	0	0	2	2	1	0	0
1333	0	50	18485	50 to 59	male	0	White	9/27/2003	10/04/2003	7	10/28/2003	24	0	partial_recovery	0	HD	2	0	0	1	0	0	0	0	1	NA	NA	NA	NA	NA	NA	1	1	1	0	0	0	0	0	0	0	0	0	0	0	0	0	0	0
1334	0	53	19400	50 to 59	male	0	White	9/24/2003	9/30/2003	6	9/30/2003	0	1	deceased	0	PIRRT	1	0	0	0	1	0	0	0	1	NA	NA	NA	NA	NA	NA	0	0	1	0	0	0	0	1	1	0	0	0	0	2	2	0	0	1
1335	0	78	28529	70 to 79	male	0	White	09/07/2003	10/02/2003	25	11/15/2003	44	1	deceased	0	HD	22	0	0	1	0	0	0	0	1	NA	NA	NA	NA	NA	NA	0	0	1	0	0	0	0	1	1	0	0	0	1	3	>3	1	0	0
1336	0	71	26038	70 to 79	male	0	White	10/17/2006	10/18/2006	1	11/08/2006	21	0	partial_recovery	0	PIRRT	7	0	1	1	0	1	0	0	3	NA	NA	NA	NA	NA	NA	1	1	1	0	0	0	0	1	0	0	0	0	1	2	2	0	0	0
1337	1	63	23185	60 to 69	female	0	White	9/20/2003	10/03/2003	13	10/06/2003	3	1	deceased	0	PIRRT-C	1	1	1	1	1	0	0	0	4	NA	NA	NA	NA	NA	NA	0	0	1	0	0	0	0	1	1	1	0	0	0	3	>3	0	0	0
1338	0	31	11347	30 to 39	male	0	White	10/02/2003	10/02/2003	0	11/01/2003	30	0	complete_recovery	0	PIRRT	15	1	1	1	1	0	0	0	4	NA	NA	NA	NA	NA	NA	0	1	1	0	0	0	0	1	1	1	1	0	0	4	>3	1	0	0
1339	0	54	20012	50 to 59	male	0	White	9/28/2003	10/03/2003	5	10/30/2003	27	0	dialysis_dependece	0	HD	11	1	0	1	0	0	0	0	2	NA	NA	NA	NA	NA	NA	1	1	1	0	0	0	0	0	0	0	0	0	0	0	0	0	0	0
1340	0	61	22311	60 to 69	female	0	White	09/09/2003	10/03/2003	24	11/06/2003	34	1	deceased	0	PIRRT	9	1	1	1	1	0	0	0	4	NA	NA	NA	NA	NA	NA	0	0	1	0	0	0	0	1	1	0	0	0	1	3	>3	1	0	0
1341	1	35	13076	30 to 39	male	1	Afro-Brazilian	9/22/2003	10/04/2003	12	10/05/2003	1	1	deceased	1	HD	1	1	1	1	0	1	0	0	4	NA	NA	NA	NA	NA	NA	0	0	1	0	0	0	0	0	0	0	1	0	1	2	2	0	1	0
1342	0	82	30298	80 to 89	male	0	White	8/18/2003	10/04/2003	47	11/17/2003	44	1	deceased	0	PIRRT	29	1	1	1	1	0	0	0	4	NA	NA	NA	NA	NA	NA	0	0	0	1	0	0	0	1	1	0	0	0	0	2	2	1	0	0
1343	1	19	6942	10 to 19	female	0	White	9/27/2003	10/04/2003	7	11/09/2003	36	1	deceased	1	PIRRT-C	35	1	0	1	1	0	0	0	3	NA	NA	NA	NA	NA	NA	0	0	1	0	0	0	0	1	1	1	0	0	0	3	>3	0	1	0
1344	0	64	23464	60 to 69	male	0	White	10/05/2003	10/06/2003	1	10/06/2003	0	1	deceased	0	PIRRT	1	0	1	1	0	0	0	0	2	NA	NA	NA	NA	NA	NA	0	1	1	0	0	0	0	1	1	0	0	0	0	2	2	1	0	1
1345	0	81	29929	80 to 89	female	0	White	9/30/2003	10/05/2003	5	10/10/2003	5	1	deceased	0	PIRRT	4	0	1	1	0	0	0	0	2	NA	NA	NA	NA	NA	NA	1	0	1	0	0	0	0	1	1	0	0	0	1	3	>3	1	0	0
1346	0	73	26879	70 to 79	male	0	White	9/28/2003	10/04/2003	6	10/06/2003	2	0	partial_recovery	0	PIRRT	2	0	0	1	0	0	0	0	1	NA	NA	NA	NA	NA	NA	0	0	1	0	0	0	0	1	1	0	0	0	0	2	2	0	0	1
1347	1	57	20963	50 to 59	female	0	White	08/09/2003	10/05/2003	57	10/14/2003	9	1	deceased	0	PIRRT	1	1	1	1	1	1	0	0	5	NA	NA	NA	NA	NA	NA	0	0	1	0	0	0	0	1	1	0	0	0	0	2	2	0	1	0
1348	0	75	27729	70 to 79	male	0	White	9/23/2003	10/07/2003	14	10/09/2003	2	1	deceased	0	HD	1	0	0	1	0	1	0	0	2	NA	NA	NA	NA	NA	NA	0	0	1	0	0	0	0	1	1	0	0	0	1	3	>3	1	0	0
1349	0	83	30448	80 to 89	female	0	White	9/29/2003	10/07/2003	8	10/09/2003	2	1	deceased	0	PIRRT	2	1	1	1	0	0	0	0	3	NA	NA	NA	NA	NA	NA	0	0	1	0	0	0	0	1	1	1	0	0	0	3	>3	1	0	0
1350	0	83	30502	80 to 89	male	0	White	10/06/2003	10/07/2003	1	12/17/2003	71	0	dialysis_dependece	1	HD	38	0	0	1	0	0	0	1	2	NA	NA	NA	NA	NA	NA	1	1	1	0	0	0	0	0	0	1	0	0	0	1	1	0	0	0
1351	1	48	17696	40 to 49	female	1	Afro-Brazilian	10/06/2003	10/06/2003	0	10/07/2003	1	1	deceased	0	PIRRT-C	1	0	1	1	1	1	0	0	4	NA	NA	NA	NA	NA	NA	1	1	1	0	0	0	0	1	1	1	0	0	0	3	>3	1	0	0
1352	1	69	25218	60 to 69	female	1	Afro-Brazilian	10/07/2003	10/07/2003	0	11/07/2003	31	1	deceased	1	HD	13	0	0	1	0	0	0	0	1	NA	NA	NA	NA	NA	NA	0	1	0	0	0	1	0	0	0	0	0	0	0	0	0	0	0	0
1353	0	64	23491	60 to 69	male	0	White	10/06/2003	10/07/2003	1	10/08/2003	1	0	dialysis_dependece	1	HD	1	0	1	1	0	0	0	0	2	NA	NA	NA	NA	NA	NA	1	1	1	0	0	0	0	0	1	0	0	0	0	1	1	1	0	0
1354	1	69	25351	60 to 69	male	0	White	10/03/2003	10/08/2003	5	10/10/2003	2	1	deceased	1	PIRRT-C	2	1	1	1	1	0	0	0	4	NA	NA	NA	NA	NA	NA	0	0	0	1	0	0	0	0	1	0	0	0	0	1	1	1	0	0
1355	1	45	16451	40 to 49	male	0	White	9/26/2003	10/09/2003	13	10/11/2003	2	1	deceased	0	PIRRT-C	2	1	0	1	1	1	0	0	4	NA	NA	NA	NA	NA	NA	0	0	1	0	0	0	0	1	1	1	0	0	0	3	>3	1	0	0
1356	0	70	25673	70 to 79	male	0	White	09/10/2002	9/20/2002	10	9/22/2002	2	1	deceased	0	HD	4	1	1	1	1	0	0	0	4	NA	NA	NA	NA	NA	NA	0	0	1	0	0	0	0	0	0	0	0	0	0	0	0	0	0	0
1357	0	86	31494	80 to 89	female	0	White	9/29/2003	10/08/2003	9	10/28/2003	20	1	deceased	0	PIRRT	7	1	1	1	1	1	0	0	5	NA	NA	NA	NA	NA	NA	0	0	1	0	0	0	0	1	1	0	0	0	0	2	2	1	0	0
1358	0	81	29668	80 to 89	male	0	White	10/05/2003	10/09/2003	4	10/21/2003	12	0	partial_recovery	0	HD	5	1	1	1	1	1	0	0	5	NA	NA	NA	NA	NA	NA	1	0	0	1	0	0	0	0	0	0	0	0	0	0	0	0	0	1
1359	0	61	22290	60 to 69	female	0	White	9/30/2003	10/10/2003	10	10/29/2003	19	1	deceased	0	HD	12	1	1	1	1	0	0	0	4	NA	NA	NA	NA	NA	NA	1	0	1	0	0	0	0	1	1	0	0	0	1	3	>3	1	0	0
1360	0	94	34615	90 to 100	female	0	White	9/20/2003	10/10/2003	20	10/23/2003	13	0	partial_recovery	1	PIRRT	3	0	0	1	0	0	0	0	1	NA	NA	NA	NA	NA	NA	0	0	0	1	0	0	0	1	1	0	0	0	0	2	2	1	0	0
1361	1	36	13327	30 to 39	female	0	White	10/06/2003	10/10/2003	4	10/29/2003	19	0	partial_recovery	1	HD	5	0	0	1	0	1	0	0	2	NA	NA	NA	NA	NA	NA	0	1	0	0	0	1	0	0	0	0	0	0	0	0	0	0	0	0
1362	1	39	14322	30 to 39	female	0	White	10/01/2003	10/10/2003	9	10/25/2003	15	0	partial_recovery	1	HD	9	0	0	1	0	0	0	0	1	NA	NA	NA	NA	NA	NA	0	0	0	0	0	1	0	0	0	0	0	0	0	0	0	0	0	0
1363	1	19	7115	10 to 19	male	0	White	10/09/2003	10/10/2003	1	12/03/2003	54	0	partial_recovery	1	HD	21	0	0	1	0	0	0	0	1	NA	NA	NA	NA	NA	NA	0	1	0	0	0	1	0	0	0	0	0	0	0	0	0	0	0	0
1364	0	62	22809	60 to 69	male	0	White	10/02/2003	10/09/2003	7	12/14/2003	66	0	complete_recovery	0	PIRRT	15	0	1	1	0	0	0	0	2	NA	NA	NA	NA	NA	NA	0	0	0	1	0	0	0	1	1	0	0	0	0	2	2	0	1	0
1365	0	60	21976	60 to 69	female	0	White	09/10/2003	10/10/2003	30	10/14/2003	4	1	deceased	0	PIRRT	4	0	1	1	0	1	0	0	3	NA	NA	NA	NA	NA	NA	0	0	0	1	0	0	0	1	1	0	0	0	0	2	2	1	0	0
1366	0	70	25764	70 to 79	male	1	Afro-Brazilian	9/21/2002	10/09/2002	18	10/13/2002	4	1	deceased	0	PIRRT	26	0	1	0	1	0	0	0	2	NA	NA	NA	NA	NA	NA	0	0	1	0	0	0	0	1	1	0	0	0	0	2	2	1	0	0
1367	0	75	27646	70 to 79	male	0	White	10/06/2003	10/12/2003	6	10/30/2003	18	1	deceased	0	PIRRT-C	16	1	0	0	0	0	0	0	1	NA	NA	NA	NA	NA	NA	0	0	1	0	0	0	0	1	1	0	0	0	0	2	2	1	0	0
1368	0	73	26878	70 to 79	female	0	White	10/05/2003	10/11/2003	6	10/15/2003	4	1	deceased	0	PIRRT	2	0	0	0	1	0	0	0	1	NA	NA	NA	NA	NA	NA	1	0	1	0	0	0	0	1	1	1	0	1	0	4	>3	0	0	0
1369	1	61	22472	60 to 69	male	1	Afro-Brazilian	10/09/2003	10/12/2003	3	10/15/2003	3	1	deceased	0	PIRRT-C	5	1	1	1	1	0	0	0	4	NA	NA	NA	NA	NA	NA	0	0	0	1	0	0	0	1	1	0	0	0	0	2	2	1	0	0
1370	0	91	33498	90 to 100	female	0	White	10/11/2003	10/13/2003	2	11/07/2003	25	0	complete_recovery	0	HD	5	0	1	1	0	0	0	0	2	NA	NA	NA	NA	NA	NA	1	1	1	0	0	0	0	0	0	0	0	0	0	0	0	0	0	0
1371	0	71	26037	70 to 79	female	0	White	12/01/2003	12/22/2003	21	12/23/2003	1	1	deceased	0	PIRRT	7	0	1	1	0	1	0	0	3	NA	NA	NA	NA	NA	NA	0	0	1	0	0	0	0	1	1	0	0	0	0	2	2	1	0	0
1372	0	38	14061	30 to 39	female	0	White	10/11/2003	10/13/2003	2	10/20/2003	7	0	complete_recovery	0	HD	1	1	1	0	0	0	0	0	2	NA	NA	NA	NA	NA	NA	0	1	1	0	0	0	0	1	0	0	0	0	1	2	2	0	0	0
1373	0	49	17984	40 to 49	female	0	White	10/09/2003	10/12/2003	3	10/12/2003	0	1	deceased	0	PIRRT-C	1	1	1	1	1	0	0	0	4	NA	NA	NA	NA	NA	NA	0	0	1	0	0	0	0	1	1	0	0	0	1	3	>3	1	0	0
1374	1	81	29716	80 to 89	female	0	White	10/10/2003	10/12/2003	2	10/29/2003	17	1	deceased	0	HD	12	0	0	0	1	0	0	0	1	NA	NA	NA	NA	NA	NA	0	1	0	0	0	1	0	0	0	0	0	0	0	0	0	0	0	0
1375	0	83	30521	80 to 89	female	0	White	10/10/2003	10/14/2003	4	10/22/2003	8	1	deceased	0	HD	4	0	0	1	0	0	0	0	1	NA	NA	NA	NA	NA	NA	0	0	1	0	0	0	0	0	1	0	0	0	0	1	1	0	0	0
1376	0	74	27104	70 to 79	female	1	Afro-Brazilian	10/07/2003	10/15/2003	8	11/03/2003	19	1	deceased	0	PIRRT	8	1	1	1	1	1	0	0	5	NA	NA	NA	NA	NA	NA	0	0	0	1	0	0	0	1	1	0	0	0	0	2	2	1	0	0
1377	0	22	8135	20 to 29	male	0	White	09/09/2003	10/14/2003	35	12/06/2003	53	0	complete_recovery	0	PIRRT-C	27	1	1	1	1	0	0	0	4	NA	NA	NA	NA	NA	NA	0	0	0	0	0	0	1	1	1	1	1	1	0	5	>3	1	0	0
1378	0	58	21238	50 to 59	male	0	White	10/11/2003	10/16/2003	5	11/09/2003	24	0	partial_recovery	0	PIRRT	4	0	1	1	1	0	0	0	3	NA	NA	NA	NA	NA	NA	1	0	1	0	0	0	0	1	1	0	0	0	1	3	>3	0	1	0
1379	1	15	5789	10 to 19	female	1	Afro-Brazilian	10/14/2003	10/15/2003	1	10/22/2003	7	0	unknown_recovery	0	HD	5	1	1	1	1	1	0	0	5	NA	NA	NA	NA	NA	NA	0	1	1	0	0	0	0	0	0	0	0	0	0	0	0	0	0	0
1380	0	71	25955	70 to 79	male	0	White	3/15/2003	4/23/2003	39	4/26/2003	3	1	deceased	0	PIRRT-C	1	1	1	1	0	0	0	0	3	NA	NA	NA	NA	NA	NA	0	1	1	0	0	0	0	1	1	0	0	0	1	3	>3	1	0	0
1381	1	63	23291	60 to 69	male	0	White	10/17/2003	10/18/2003	1	10/24/2003	6	0	partial_recovery	0	HD	1	0	1	1	1	1	0	0	4	NA	NA	NA	NA	NA	NA	0	1	0	0	0	1	0	0	0	0	0	0	0	0	0	0	0	0
1382	1	0	22	< 2 months	female	0	White	10/03/2003	10/18/2003	15	10/19/2003	1	1	deceased	1	PD	2	1	1	1	0	0	0	0	3	NA	NA	NA	NA	NA	NA	0	0	1	0	0	0	0	1	1	0	0	0	0	2	2	0	1	0
1383	0	77	28384	70 to 79	male	0	White	9/28/2003	10/17/2003	19	11/01/2003	15	1	deceased	0	PIRRT	4	0	0	1	0	0	0	0	1	NA	NA	NA	NA	NA	NA	0	0	1	0	0	0	0	1	1	0	0	0	1	3	>3	0	0	1
1384	0	47	17398	40 to 49	female	0	White	10/19/2003	10/19/2003	0	10/20/2003	1	1	deceased	0	PIRRT	1	1	1	0	0	0	0	0	2	NA	NA	NA	NA	NA	NA	0	1	1	0	0	0	0	1	1	0	0	0	0	2	2	1	0	0
1385	0	65	23995	60 to 69	male	0	White	10/15/2003	10/19/2003	4	11/26/2003	38	1	deceased	0	HD	28	1	1	1	1	0	0	0	4	NA	NA	NA	NA	NA	NA	1	0	1	0	0	0	0	1	1	1	0	0	0	3	>3	1	0	0
1386	0	70	25602	70 to 79	male	0	White	4/28/2002	5/16/2002	18	5/30/2002	14	0	partial_recovery	0	HD	2	0	0	1	0	0	0	0	1	NA	NA	NA	NA	NA	NA	0	0	1	0	0	0	0	0	1	0	0	0	0	1	1	0	0	1
1387	0	82	30203	80 to 89	female	0	White	10/09/2003	10/18/2003	9	10/22/2003	4	1	deceased	1	PIRRT	2	1	1	1	1	0	0	0	4	NA	NA	NA	NA	NA	NA	0	0	1	0	0	0	0	1	1	1	0	0	0	3	>3	1	0	0
1388	0	71	26052	70 to 79	male	0	White	9/20/2003	10/13/2003	23	10/24/2003	11	1	deceased	0	PIRRT	2	0	0	0	0	0	0	1	1	NA	NA	NA	NA	NA	NA	0	0	0	1	0	0	0	1	1	0	0	0	0	2	2	0	1	0
1389	0	79	29017	70 to 79	male	0	White	10/21/2003	10/21/2003	0	11/05/2003	15	1	deceased	1	PIRRT-C	17	1	0	1	1	0	0	0	3	NA	NA	NA	NA	NA	NA	1	0	1	0	0	0	0	1	1	0	0	0	0	2	2	1	0	0
1390	0	93	34027	90 to 100	female	0	White	09/11/2003	10/21/2003	40	10/22/2003	1	1	deceased	0	PIRRT	1	0	0	0	0	0	0	1	1	NA	NA	NA	NA	NA	NA	0	0	1	0	0	0	0	0	1	0	0	0	1	2	2	1	0	0
1391	1	47	17441	40 to 49	female	0	White	9/26/2003	10/22/2003	26	10/23/2003	1	1	deceased	1	HD	1	0	0	1	0	0	0	0	1	NA	NA	NA	NA	NA	NA	0	0	1	0	0	0	0	1	1	1	0	0	0	3	>3	0	0	1
1392	0	82	30251	80 to 89	female	0	White	9/24/2003	10/14/2003	20	11/15/2003	32	1	deceased	0	PIRRT	15	0	0	1	1	1	0	0	3	NA	NA	NA	NA	NA	NA	0	0	1	0	0	0	0	1	1	0	0	0	1	3	>3	1	0	0
1393	0	56	20566	50 to 59	female	0	White	3/17/2003	5/17/2003	61	5/25/2003	8	1	deceased	0	PIRRT	5	0	0	1	1	0	0	0	2	NA	NA	NA	NA	NA	NA	0	1	1	0	0	0	0	1	1	0	0	0	1	3	>3	1	0	0
1394	0	88	32447	80 to 89	female	0	White	10/19/2003	10/24/2003	5	11/06/2003	13	0	complete_recovery	1	HD	2	0	0	1	0	0	0	0	1	NA	NA	NA	NA	NA	NA	1	0	1	0	0	0	0	0	0	0	0	0	0	0	0	0	0	0
1395	0	4	1592	1 to 9	female	0	White	10/21/2003	10/23/2003	2	10/25/2003	2	1	deceased	0	PD	2	1	1	0	1	0	0	0	3	NA	NA	NA	NA	NA	NA	0	0	0	1	0	0	0	1	1	0	0	0	0	2	2	0	0	1
1396	0	64	23633	60 to 69	female	0	White	10/22/2003	10/23/2003	1	10/23/2003	0	1	deceased	0	PIRRT	1	1	1	0	0	0	0	0	2	NA	NA	NA	NA	NA	NA	0	0	0	0	0	0	1	1	1	0	0	0	0	2	2	0	0	0
1397	0	78	28808	70 to 79	male	0	White	10/19/2003	10/23/2003	4	12/24/2003	62	0	dialysis_dependece	1	HD	29	1	1	1	0	1	0	0	4	NA	NA	NA	NA	NA	NA	1	1	1	0	0	0	0	0	0	0	0	0	0	0	0	1	0	0
1398	0	69	25537	70 to 79	male	0	White	7/21/2005	7/25/2005	4	08/04/2005	10	1	deceased	0	PIRRT	10	1	1	1	0	1	0	0	4	NA	NA	NA	NA	NA	NA	1	1	1	0	0	0	0	1	1	0	0	0	1	3	>3	0	1	0
1399	0	69	25324	60 to 69	male	0	White	10/08/2003	10/24/2003	16	10/24/2003	0	1	deceased	0	PIRRT	1	0	0	1	1	0	0	0	2	NA	NA	NA	NA	NA	NA	0	0	1	0	0	0	0	1	1	0	0	0	1	3	>3	1	0	0
1400	0	89	32520	80 to 89	male	0	White	8/17/2003	10/25/2003	69	12/31/2003	67	1	deceased	0	HD	54	0	0	1	1	0	0	0	2	NA	NA	NA	NA	NA	NA	0	0	0	1	0	0	0	1	1	0	1	0	0	3	>3	0	0	0
1401	0	42	15697	40 to 49	male	1	Afro-Brazilian	10/08/2003	10/25/2003	17	10/30/2003	5	1	deceased	0	PIRRT	3	0	0	1	0	0	0	0	1	NA	NA	NA	NA	NA	NA	0	0	1	0	0	0	0	1	1	0	0	0	0	2	2	1	0	0
1402	0	84	30976	80 to 89	female	0	White	09/10/2003	10/23/2003	43	11/15/2003	23	0	partial_recovery	0	PIRRT	7	0	1	1	1	0	0	0	3	NA	NA	NA	NA	NA	NA	1	0	1	0	0	0	0	1	1	0	0	0	1	3	>3	1	0	0
1403	0	54	19891	50 to 59	male	1	Afro-Brazilian	10/22/2003	10/24/2003	2	10/30/2003	6	1	deceased	0	PIRRT	1	1	1	1	0	0	0	0	3	NA	NA	NA	NA	NA	NA	0	0	1	0	0	0	0	1	1	0	1	0	0	3	>3	0	0	1
1404	0	71	26132	70 to 79	male	0	White	11/15/2003	11/25/2003	10	12/02/2003	7	1	deceased	0	HD	1	1	1	1	0	0	0	0	3	NA	NA	NA	NA	NA	NA	0	1	1	0	0	0	0	1	1	0	0	0	0	2	2	1	0	0
1405	0	77	28330	70 to 79	male	0	White	10/16/2003	10/25/2003	9	11/16/2003	22	1	deceased	0	HD	16	1	0	1	1	0	0	0	3	NA	NA	NA	NA	NA	NA	0	0	1	0	0	0	0	1	1	0	0	0	1	3	>3	1	0	0
1406	0	83	30643	80 to 89	male	0	White	7/21/2003	10/24/2003	95	11/02/2003	9	1	deceased	0	PIRRT	6	1	1	1	0	0	0	0	3	NA	NA	NA	NA	NA	NA	0	0	1	0	0	0	0	1	1	0	0	0	0	2	2	1	0	0
1407	0	84	30693	80 to 89	female	0	White	10/15/2003	10/25/2003	10	11/02/2003	8	1	deceased	0	PIRRT	1	1	1	1	0	1	0	0	4	NA	NA	NA	NA	NA	NA	0	0	1	0	0	0	0	1	1	1	0	0	0	3	>3	1	0	0
1408	0	91	33424	90 to 100	male	0	White	10/11/2003	10/26/2003	15	10/27/2003	1	1	deceased	0	PIRRT	1	1	1	1	0	1	0	0	4	NA	NA	NA	NA	NA	NA	0	0	1	0	0	0	0	1	1	0	0	0	0	2	2	1	0	0
1409	0	79	28946	70 to 79	female	0	White	10/10/2003	10/25/2003	15	1/13/2004	80	1	deceased	1	PIRRT	38	1	1	1	0	0	0	0	3	NA	NA	NA	NA	NA	NA	0	0	0	1	0	0	0	1	1	0	0	0	0	2	2	1	0	0
1410	0	79	28924	70 to 79	female	0	White	10/10/2003	10/24/2003	14	11/01/2003	8	1	deceased	0	PIRRT	3	1	1	1	1	1	0	0	5	NA	NA	NA	NA	NA	NA	0	0	1	0	0	0	0	1	1	0	0	0	0	2	2	1	0	1
1411	0	83	30519	80 to 89	female	0	White	10/08/2003	10/23/2003	15	11/05/2003	13	1	deceased	0	PIRRT	12	1	1	1	1	0	0	0	4	NA	NA	NA	NA	NA	NA	0	0	1	0	0	0	0	1	1	0	0	0	0	2	2	1	0	0
1412	0	1	383	1 to 9	male	1	Afro-Brazilian	10/20/2003	10/26/2003	6	11/11/2003	16	1	deceased	0	PD	31	1	0	0	0	1	0	0	2	NA	NA	NA	NA	NA	NA	0	0	0	1	0	0	0	1	1	0	0	0	0	2	2	0	0	1
1413	0	82	29984	80 to 89	male	0	White	10/06/2003	10/27/2003	21	11/01/2003	5	0	unknown_recovery	0	HD	4	1	1	1	1	0	0	0	4	NA	NA	NA	NA	NA	NA	0	0	1	0	0	0	0	1	1	0	0	0	0	2	2	1	0	0
1414	0	88	32232	80 to 89	female	0	White	10/06/2003	10/28/2003	22	11/08/2003	11	0	dialysis_dependece	1	HD	7	0	1	1	0	0	0	0	2	NA	NA	NA	NA	NA	NA	0	0	1	0	0	0	0	1	1	0	0	0	0	2	2	1	0	0
1415	0	85	31214	80 to 89	female	0	White	10/23/2003	10/28/2003	5	11/06/2003	9	1	deceased	0	PIRRT	2	1	1	1	0	1	0	0	4	NA	NA	NA	NA	NA	NA	0	0	1	0	0	0	0	1	1	0	0	0	1	3	>3	1	0	0
1416	0	85	31123	80 to 89	female	0	White	10/16/2003	10/29/2003	13	11/08/2003	10	1	deceased	0	PIRRT	7	1	1	1	1	1	0	0	5	NA	NA	NA	NA	NA	NA	0	0	1	0	0	0	0	1	1	0	0	0	0	2	2	1	0	1
1417	0	36	13267	30 to 39	female	1	Afro-Brazilian	10/20/2003	10/27/2003	7	11/02/2003	6	1	deceased	0	PIRRT-C	1	1	1	0	0	0	0	0	2	NA	NA	NA	NA	NA	NA	0	0	0	0	0	0	1	1	1	1	0	0	1	4	>3	0	0	0
1418	0	76	28011	70 to 79	female	0	White	10/20/2003	10/28/2003	8	11/01/2003	4	1	deceased	1	PIRRT	5	0	0	0	0	0	0	1	1	NA	NA	NA	NA	NA	NA	0	0	0	1	0	0	0	1	1	0	0	0	0	2	2	0	0	1
1419	0	87	31946	80 to 89	female	0	White	8/22/2003	10/29/2003	68	11/02/2003	4	1	deceased	0	PIRRT	4	0	0	1	0	0	0	0	1	NA	NA	NA	NA	NA	NA	0	0	1	0	0	0	0	1	1	0	0	0	1	3	>3	1	0	0
1420	0	91	33515	90 to 100	male	0	White	10/18/2003	10/29/2003	11	11/19/2003	21	1	deceased	0	PIRRT	16	0	0	1	0	0	0	0	1	NA	NA	NA	NA	NA	NA	0	0	1	0	0	0	0	0	0	0	0	0	1	1	1	1	0	0
1421	0	85	31121	80 to 89	male	0	White	09/09/2003	10/29/2003	50	01/04/2004	67	1	deceased	0	PIRRT-C	64	1	0	1	0	0	0	0	2	NA	NA	NA	NA	NA	NA	0	0	1	0	0	0	0	1	1	0	0	0	0	2	2	1	0	0
1422	0	84	30945	80 to 89	female	0	White	10/01/2003	10/30/2003	29	11/01/2003	2	1	deceased	0	PIRRT	1	0	0	1	0	0	0	0	1	NA	NA	NA	NA	NA	NA	1	0	1	0	0	0	0	1	1	0	0	0	0	2	2	0	0	1
1423	0	90	33019	90 to 100	female	1	Afro-Brazilian	10/24/2003	10/29/2003	5	11/07/2003	9	1	deceased	0	HD	3	1	1	1	0	1	0	0	4	NA	NA	NA	NA	NA	NA	1	0	1	0	0	0	0	1	0	0	0	0	0	1	1	1	0	0
1424	0	51	18814	50 to 59	female	1	Afro-Brazilian	10/25/2003	10/30/2003	5	12/08/2003	39	0	dialysis_dependece	0	HD	6	0	1	1	0	0	0	0	2	NA	NA	NA	NA	NA	NA	0	0	1	0	0	0	0	1	0	0	0	0	1	2	2	0	0	0
1425	0	0	41	< 2 months	male	1	Afro-Brazilian	9/15/2003	10/28/2003	43	11/09/2003	12	0	dialysis_dependece	0	PD	23	1	1	0	0	0	0	0	2	NA	NA	NA	NA	NA	NA	0	0	1	0	0	0	0	1	1	0	0	1	0	3	>3	1	0	0
1426	0	88	32330	80 to 89	male	0	White	10/23/2003	10/29/2003	6	12/01/2003	33	1	deceased	0	PIRRT	4	0	1	1	0	1	0	0	3	NA	NA	NA	NA	NA	NA	1	0	1	0	0	0	0	1	1	0	0	0	1	3	>3	1	0	1
1427	0	83	30536	80 to 89	female	0	White	10/24/2003	10/24/2003	0	10/24/2003	0	1	deceased	0	PIRRT-C	0	0	1	0	1	1	0	0	3	NA	NA	NA	NA	NA	NA	0	0	0	1	0	0	0	1	1	1	0	0	1	4	>3	1	0	0
1428	0	76	28078	70 to 79	female	0	White	10/26/2003	10/30/2003	4	11/01/2003	2	1	deceased	0	PIRRT	4	0	1	1	0	0	0	0	2	NA	NA	NA	NA	NA	NA	0	0	1	0	0	0	0	1	1	1	0	0	0	3	>3	1	0	0
1429	0	80	29527	80 to 89	male	1	Afro-Brazilian	10/20/2003	10/29/2003	9	11/10/2003	12	1	deceased	0	HD	7	1	0	1	1	0	0	0	3	NA	NA	NA	NA	NA	NA	1	0	0	1	0	0	0	1	1	0	0	0	0	2	2	1	0	0
1430	1	65	23989	60 to 69	female	0	White	10/09/2003	10/31/2003	22	11/13/2003	13	1	deceased	0	PIRRT-C	8	1	1	1	1	0	0	0	4	NA	NA	NA	NA	NA	NA	0	0	0	1	0	0	0	1	1	1	0	0	0	3	>3	1	0	0
1431	0	53	19661	50 to 59	male	0	White	10/06/2003	10/31/2003	25	01/01/2004	62	0	partial_recovery	1	PIRRT	10	0	1	1	1	0	0	0	3	NA	NA	NA	NA	NA	NA	0	0	1	0	0	0	0	1	1	0	0	0	1	3	>3	1	0	0
1432	0	69	25331	60 to 69	male	0	White	01/12/2005	1/27/2005	15	2/28/2005	32	1	deceased	0	HD	2	0	0	1	0	0	0	0	1	NA	NA	NA	NA	NA	NA	1	1	1	0	0	0	0	0	0	0	0	0	0	0	0	0	0	0
1433	0	63	23188	60 to 69	male	0	White	10/14/2003	10/31/2003	17	11/15/2003	15	1	deceased	0	HD	2	1	0	1	1	0	0	0	3	NA	NA	NA	NA	NA	NA	0	0	1	0	0	0	0	1	1	0	0	0	0	2	2	1	0	0
1434	0	67	24673	60 to 69	male	1	Afro-Brazilian	10/09/2003	11/01/2003	23	12/05/2003	34	1	deceased	0	HD	16	0	1	0	0	0	0	0	1	NA	NA	NA	NA	NA	NA	0	0	1	0	0	0	0	0	0	1	0	0	0	1	1	1	0	0
1435	0	92	33720	90 to 100	female	0	White	10/22/2003	11/03/2003	12	11/13/2003	10	1	deceased	0	PIRRT-C	16	0	0	1	1	0	0	0	2	NA	NA	NA	NA	NA	NA	1	0	1	0	0	0	0	1	1	0	0	0	1	3	>3	0	0	1
1436	1	47	17513	40 to 49	female	1	Afro-Brazilian	11/01/2003	11/03/2003	2	12/05/2003	32	0	partial_recovery	0	HD	10	0	1	1	0	0	0	0	2	NA	NA	NA	NA	NA	NA	0	1	0	0	0	1	0	0	0	0	0	0	0	0	0	0	0	0
1437	0	73	26953	70 to 79	female	0	White	07/11/2003	11/02/2003	114	01/09/2004	68	1	deceased	0	PIRRT	17	0	1	0	0	0	0	0	1	NA	NA	NA	NA	NA	NA	0	0	1	0	0	0	0	1	1	0	0	0	0	2	2	1	0	0
1438	0	54	19980	50 to 59	male	0	White	11/01/2003	11/04/2003	3	11/07/2003	3	1	deceased	0	PIRRT	2	1	1	1	0	0	0	0	3	NA	NA	NA	NA	NA	NA	0	1	1	0	0	0	0	1	0	0	0	0	0	1	1	1	0	0
1439	1	48	17676	40 to 49	female	1	Afro-Brazilian	11/04/2003	11/04/2003	0	11/06/2003	2	1	deceased	0	PIRRT-C	2	0	1	1	0	0	0	0	2	NA	NA	NA	NA	NA	NA	0	1	1	0	0	0	0	1	1	0	0	0	0	2	2	1	0	0
1440	0	90	33050	90 to 100	female	1	Afro-Brazilian	11/04/2003	11/04/2003	0	12/08/2003	34	1	deceased	0	PIRRT	35	1	1	0	0	0	0	0	2	NA	NA	NA	NA	NA	NA	0	1	1	0	0	0	0	1	1	0	0	0	0	2	2	1	0	0
1441	1	85	31190	80 to 89	male	1	Afro-Brazilian	10/27/2003	11/04/2003	8	11/05/2003	1	1	deceased	0	PIRRT	3	0	1	0	1	0	0	0	2	NA	NA	NA	NA	NA	NA	0	1	0	0	0	1	0	1	0	0	0	0	0	1	1	1	0	0
1442	0	88	32401	80 to 89	female	0	White	11/03/2003	11/04/2003	1	11/28/2003	24	1	deceased	0	PIRRT	7	1	0	1	1	0	0	0	3	NA	NA	NA	NA	NA	NA	0	1	1	0	0	0	0	1	0	0	0	0	0	1	1	1	0	0
1443	1	57	21179	50 to 59	female	0	White	11/01/2003	11/04/2003	3	11/11/2003	7	0	partial_recovery	0	PIRRT-C	3	0	1	0	0	0	0	0	1	NA	NA	NA	NA	NA	NA	1	1	0	0	0	1	0	1	0	0	0	0	0	1	1	0	0	0
1444	0	66	24381	60 to 69	female	0	White	11/04/2003	11/05/2003	1	12/01/2003	26	0	partial_recovery	0	PIRRT	4	1	1	1	0	1	0	0	4	NA	NA	NA	NA	NA	NA	0	1	1	0	0	0	0	1	1	0	0	0	0	2	2	0	0	0
1445	0	77	28232	70 to 79	male	0	White	10/31/2003	11/04/2003	4	12/07/2003	33	1	deceased	1	PIRRT	16	0	1	1	0	0	0	0	2	NA	NA	NA	NA	NA	NA	1	0	1	0	0	0	0	1	1	0	0	0	0	2	2	1	0	1
1446	0	85	31349	80 to 89	male	0	White	08/01/2003	11/07/2003	98	02/09/2004	94	1	deceased	0	HD	81	0	1	1	0	0	0	0	2	NA	NA	NA	NA	NA	NA	0	0	1	0	0	0	0	1	1	0	0	0	0	2	2	0	1	0
1447	0	64	23408	60 to 69	female	0	White	11/02/2003	11/07/2003	5	11/13/2003	6	1	deceased	0	PIRRT	12	1	1	0	0	0	0	0	2	NA	NA	NA	NA	NA	NA	0	0	1	0	0	0	0	1	1	0	0	0	0	2	2	1	0	0
1448	0	66	24135	60 to 69	male	0	White	10/03/2003	11/07/2003	35	11/16/2003	9	1	deceased	0	PIRRT	1	0	0	0	0	0	0	1	1	NA	NA	NA	NA	NA	NA	0	0	1	0	0	0	0	1	1	0	0	0	1	3	>3	1	0	0
1449	0	79	29074	70 to 79	male	0	White	10/27/2003	11/09/2003	13	11/13/2003	4	1	deceased	1	PIRRT	4	1	1	1	0	0	0	0	3	NA	NA	NA	NA	NA	NA	0	0	1	0	0	0	0	1	1	1	0	0	0	3	>3	1	0	0
1450	0	79	28898	70 to 79	female	0	White	10/23/2003	11/09/2003	17	11/13/2003	4	1	deceased	0	PIRRT	2	0	1	1	0	0	0	0	2	NA	NA	NA	NA	NA	NA	1	0	1	0	0	0	0	1	1	0	1	0	1	4	>3	0	0	1
1451	1	0	283	2m to 1	female	1	Afro-Brazilian	10/24/2003	11/10/2003	17	11/10/2003	0	1	deceased	0	PD	1	1	0	0	0	0	0	0	1	NA	NA	NA	NA	NA	NA	0	0	1	0	0	0	0	1	1	0	0	0	1	3	>3	1	0	0
1452	0	74	27286	70 to 79	female	0	White	09/12/2003	11/10/2003	59	11/15/2003	5	1	deceased	0	PIRRT	2	1	1	1	1	1	0	0	5	NA	NA	NA	NA	NA	NA	1	0	0	1	0	0	0	1	1	0	0	0	1	3	>3	1	1	0
1453	1	22	8081	20 to 29	female	1	Afro-Brazilian	11/03/2003	11/10/2003	7	11/25/2003	15	0	partial_recovery	1	HD	6	0	0	1	0	0	0	0	1	NA	NA	NA	NA	NA	NA	0	0	1	0	0	0	0	0	0	0	0	0	0	0	0	0	0	0
1454	0	84	30967	80 to 89	male	0	White	11/10/2003	11/10/2003	0	11/23/2003	13	1	deceased	0	PIRRT	8	0	1	1	0	0	0	0	2	NA	NA	NA	NA	NA	NA	0	0	0	1	0	0	0	1	1	1	0	1	0	4	>3	1	0	0
1455	0	60	21916	60 to 69	female	0	White	11/07/2003	11/09/2003	2	11/12/2003	3	0	dialysis_dependece	0	PIRRT	3	1	1	1	0	0	0	0	3	NA	NA	NA	NA	NA	NA	0	1	1	0	0	0	0	1	1	1	1	0	1	5	>3	1	0	0
1456	1	69	25268	60 to 69	male	1	Afro-Brazilian	11/01/2003	11/11/2003	10	12/02/2003	21	0	partial_recovery	1	HD	14	0	0	1	0	0	0	0	1	NA	NA	NA	NA	NA	NA	0	1	0	0	0	1	0	0	0	0	0	0	0	0	0	0	0	0
1457	0	58	21451	50 to 59	female	0	White	10/23/2003	11/11/2003	19	11/14/2003	3	1	deceased	0	PIRRT-C	4	1	0	0	0	0	0	0	1	NA	NA	NA	NA	NA	NA	0	0	0	1	0	0	0	1	1	1	0	0	0	3	>3	1	0	0
1458	0	76	27927	70 to 79	male	0	White	10/27/2003	11/12/2003	16	11/16/2003	4	1	deceased	0	PIRRT	4	0	0	0	0	0	0	1	1	NA	NA	NA	NA	NA	NA	0	0	1	0	0	0	0	1	1	0	0	0	0	2	2	1	0	0
1459	1	53	19411	50 to 59	male	1	Afro-Brazilian	11/12/2003	11/12/2003	0	12/07/2003	25	0	partial_recovery	0	PIRRT-C	17	0	0	0	0	1	0	0	1	NA	NA	NA	NA	NA	NA	0	0	0	1	0	0	0	1	1	0	0	0	1	3	>3	0	1	0
1460	0	76	28104	70 to 79	female	0	White	11/06/2003	11/10/2003	4	11/13/2003	3	1	deceased	1	PIRRT	1	1	1	1	1	0	0	0	4	NA	NA	NA	NA	NA	NA	0	0	1	0	0	0	0	1	1	0	0	0	0	2	2	1	0	0
1461	0	89	32727	80 to 89	female	0	White	11/08/2003	11/10/2003	2	11/16/2003	6	1	deceased	0	HD	1	1	1	0	1	0	0	0	3	NA	NA	NA	NA	NA	NA	0	0	1	0	0	0	0	1	0	0	0	0	1	2	2	0	0	0
1462	0	66	24137	60 to 69	male	0	White	11/06/2003	11/12/2003	6	02/05/2004	85	0	partial_recovery	0	HD	34	1	0	1	0	0	0	0	2	NA	NA	NA	NA	NA	NA	0	0	0	1	0	0	0	0	0	0	0	0	0	0	0	0	0	0
1463	0	67	24746	60 to 69	male	0	White	11/12/2003	11/12/2003	0	11/15/2003	3	1	deceased	0	HD	3	1	0	1	0	1	0	0	3	NA	NA	NA	NA	NA	NA	0	0	1	0	0	0	0	1	1	0	0	0	0	2	2	1	0	0
1464	0	86	31662	80 to 89	female	1	Afro-Brazilian	10/28/2003	11/13/2003	16	12/05/2003	22	1	deceased	0	PIRRT	16	1	1	0	1	0	0	0	3	NA	NA	NA	NA	NA	NA	0	0	1	0	0	0	0	1	1	1	0	0	1	4	>3	1	0	0
1465	0	89	32527	80 to 89	female	1	Afro-Brazilian	10/21/2003	11/13/2003	23	12/21/2003	38	1	deceased	0	PIRRT	31	1	1	1	0	0	0	0	3	NA	NA	NA	NA	NA	NA	0	0	1	0	0	0	0	1	1	0	0	0	0	2	2	1	0	0
1466	0	87	31999	80 to 89	male	0	White	9/20/2003	11/14/2003	55	12/13/2003	29	1	deceased	0	HD	16	0	1	1	0	0	0	0	2	NA	NA	NA	NA	NA	NA	0	0	1	0	0	0	0	1	1	0	1	0	0	3	>3	1	0	0
1467	0	60	22122	60 to 69	male	0	White	11/11/2003	11/13/2003	2	12/23/2003	40	0	complete_recovery	0	HD	5	0	1	1	0	0	0	0	2	NA	NA	NA	NA	NA	NA	0	0	0	1	0	0	0	1	1	0	0	0	0	2	2	1	0	0
1468	0	61	22298	60 to 69	male	0	White	11/12/2003	11/14/2003	2	12/07/2003	23	0	dialysis_dependece	1	HD	15	0	0	0	1	0	0	0	1	NA	NA	NA	NA	NA	NA	1	1	1	0	0	0	0	0	0	0	0	0	0	0	0	0	0	0
1469	1	15	5595	10 to 19	female	1	Afro-Brazilian	11/06/2003	11/13/2003	7	11/17/2003	4	1	deceased	0	PIRRT	4	0	0	0	1	0	0	0	1	NA	NA	NA	NA	NA	NA	0	0	0	0	1	0	0	1	1	0	0	0	0	2	2	1	0	0
1470	0	81	29777	80 to 89	female	1	Afro-Brazilian	11/03/2003	11/13/2003	10	11/14/2003	1	1	deceased	0	PIRRT	1	1	0	1	0	0	0	0	2	NA	NA	NA	NA	NA	NA	1	0	1	0	0	0	0	1	1	1	0	1	1	5	>3	1	0	0
1471	1	67	24727	60 to 69	male	0	White	11/10/2003	11/15/2003	5	12/24/2003	39	1	deceased	0	PIRRT-C	30	1	1	1	0	0	0	0	3	NA	NA	NA	NA	NA	NA	0	0	1	0	0	0	0	1	1	1	1	0	0	4	>3	1	0	0
1472	0	78	28726	70 to 79	female	0	White	11/07/2003	11/13/2003	6	11/16/2003	3	1	deceased	0	HD	3	1	1	1	0	0	0	0	3	NA	NA	NA	NA	NA	NA	0	0	1	0	0	0	0	1	1	0	0	0	0	2	2	1	0	0
1473	0	66	24181	60 to 69	male	1	Afro-Brazilian	11/13/2003	11/14/2003	1	11/16/2003	2	1	deceased	0	PIRRT	1	1	1	1	0	1	0	0	4	NA	NA	NA	NA	NA	NA	0	1	1	0	0	0	0	1	1	0	1	0	0	3	>3	0	0	0
1474	0	78	28523	70 to 79	female	0	White	10/27/2003	11/14/2003	18	11/16/2003	2	1	deceased	0	HD	1	1	0	1	1	0	0	0	3	NA	NA	NA	NA	NA	NA	0	0	1	0	0	0	0	1	1	1	0	0	0	3	>3	1	0	0
1475	0	71	25962	70 to 79	male	0	White	8/30/2006	09/03/2006	4	9/24/2006	21	1	deceased	0	PIRRT	5	1	0	1	0	1	0	0	3	NA	NA	NA	NA	NA	NA	1	1	1	0	0	0	0	1	0	0	0	0	1	2	2	1	0	0
1476	1	69	25495	60 to 69	female	1	Afro-Brazilian	11/09/2003	11/14/2003	5	11/15/2003	1	1	deceased	0	PIRRT-C	1	0	1	0	0	0	0	0	1	NA	NA	NA	NA	NA	NA	0	0	0	1	0	0	0	1	1	1	0	0	0	3	>3	1	0	0
1477	1	43	15840	40 to 49	female	1	Afro-Brazilian	11/11/2003	11/14/2003	3	11/30/2003	16	0	partial_recovery	1	HD	6	0	0	1	0	0	0	0	1	NA	NA	NA	NA	NA	NA	0	1	0	0	0	1	0	0	0	0	0	0	0	0	0	0	0	0
1478	0	68	25114	60 to 69	male	0	White	11/10/2003	11/16/2003	6	01/04/2004	49	1	deceased	0	PIRRT	25	1	1	1	0	0	0	0	3	NA	NA	NA	NA	NA	NA	1	0	1	0	0	0	0	1	1	1	0	0	0	3	>3	0	0	1
1479	0	67	24527	60 to 69	female	0	White	11/11/2003	11/15/2003	4	11/20/2003	5	0	partial_recovery	1	HD	4	0	0	0	0	0	0	1	1	NA	NA	NA	NA	NA	NA	1	0	1	0	0	0	0	0	1	0	0	0	0	1	1	0	0	0
1480	0	82	30094	80 to 89	male	0	White	11/14/2003	11/17/2003	3	11/19/2003	2	1	deceased	0	PIRRT	1	1	0	0	0	1	0	0	2	NA	NA	NA	NA	NA	NA	1	0	1	0	0	0	0	1	1	0	0	0	0	2	2	1	0	0
1481	0	82	30270	80 to 89	male	1	Asian	11/17/2003	11/17/2003	0	11/30/2003	13	0	dialysis_dependece	0	HD	4	0	1	1	0	0	0	0	2	NA	NA	NA	NA	NA	NA	1	1	1	0	0	0	0	0	0	0	0	0	0	0	0	0	0	0
1482	0	63	23168	60 to 69	male	0	White	11/15/2003	11/17/2003	2	02/05/2004	80	0	partial_recovery	0	PIRRT	3	0	0	1	1	0	0	0	2	NA	NA	NA	NA	NA	NA	0	1	1	0	0	0	0	1	1	0	0	0	0	2	2	0	0	1
1483	0	76	28034	70 to 79	female	0	White	10/20/2003	11/17/2003	28	12/12/2003	25	1	deceased	0	PIRRT	5	1	1	0	0	0	0	0	2	NA	NA	NA	NA	NA	NA	0	0	1	0	0	0	0	1	1	0	0	0	0	2	2	1	0	0
1484	0	89	32852	90 to 100	female	0	White	11/10/2003	11/18/2003	8	11/30/2003	12	1	deceased	0	HD	12	1	0	1	0	1	0	0	3	NA	NA	NA	NA	NA	NA	0	0	1	0	0	0	0	1	1	0	0	0	0	2	2	1	0	0
1485	0	74	27190	70 to 79	male	0	White	10/10/2003	11/19/2003	40	11/20/2003	1	1	deceased	1	PIRRT	1	1	1	0	1	0	0	0	3	NA	NA	NA	NA	NA	NA	0	0	1	0	0	0	0	1	1	0	0	0	0	2	2	0	0	1
1486	1	48	17724	40 to 49	male	0	White	11/07/2003	11/18/2003	11	11/19/2003	1	1	deceased	1	PIRRT-C	1	0	0	1	1	0	0	0	2	NA	NA	NA	NA	NA	NA	0	0	1	0	0	0	0	1	1	0	0	0	0	2	2	1	0	0
1487	0	76	28019	70 to 79	female	0	White	11/12/2003	11/20/2003	8	11/25/2003	5	1	deceased	1	PIRRT-C	9	0	0	0	1	0	0	0	1	NA	NA	NA	NA	NA	NA	0	0	1	0	0	0	0	1	1	0	0	0	0	2	2	1	0	0
1488	0	87	31896	80 to 89	male	0	White	10/28/2003	11/21/2003	24	11/23/2003	2	1	deceased	1	HD	2	0	0	1	0	0	0	0	1	NA	NA	NA	NA	NA	NA	0	0	1	0	0	0	0	1	1	0	0	0	0	2	2	1	0	0
1489	0	71	26087	70 to 79	male	0	White	12/23/2003	12/27/2003	4	12/31/2003	4	0	partial_recovery	1	HD	1	1	0	1	0	0	0	0	2	NA	NA	NA	NA	NA	NA	0	1	1	0	0	0	0	1	1	0	0	0	0	2	2	0	0	1
1490	0	78	28560	70 to 79	female	1	Afro-Brazilian	11/09/2003	11/21/2003	12	04/11/2004	142	0	dialysis_dependece	0	PIRRT-C	96	0	1	1	0	0	0	0	2	NA	NA	NA	NA	NA	NA	0	0	0	1	0	0	0	1	1	1	0	0	0	3	>3	1	0	0
1491	0	75	27663	70 to 79	female	0	White	10/28/2003	11/20/2003	23	11/22/2003	2	1	deceased	0	PIRRT	2	0	0	1	0	0	0	0	1	NA	NA	NA	NA	NA	NA	0	0	1	0	0	0	0	1	1	0	0	0	1	3	>3	1	0	0
1492	0	80	29568	80 to 89	male	0	White	11/11/2003	11/21/2003	10	11/24/2003	3	1	deceased	0	PIRRT	2	1	0	0	0	0	0	0	1	NA	NA	NA	NA	NA	NA	0	0	1	0	0	0	0	1	1	0	0	0	1	3	>3	1	0	0
1493	0	74	27313	70 to 79	female	0	White	11/17/2003	11/21/2003	4	11/24/2003	3	1	deceased	0	PIRRT	3	1	0	0	0	0	0	0	1	NA	NA	NA	NA	NA	NA	1	0	1	0	0	0	0	1	1	0	0	0	0	2	2	1	0	0
1494	1	31	11443	30 to 39	female	0	White	11/23/2003	11/23/2003	0	12/24/2003	31	0	partial_recovery	1	PIRRT-C	15	0	0	1	0	1	0	0	2	NA	NA	NA	NA	NA	NA	0	1	0	0	0	1	0	0	0	0	0	0	0	0	0	0	0	0
1495	0	79	28868	70 to 79	male	0	White	11/21/2003	11/21/2003	0	11/24/2003	3	1	deceased	0	PIRRT	3	0	1	0	0	0	0	0	1	NA	NA	NA	NA	NA	NA	0	1	1	0	0	0	0	1	1	0	0	0	1	3	>3	0	0	1
1496	1	63	23325	60 to 69	male	0	White	11/20/2003	11/21/2003	1	12/06/2003	15	1	deceased	0	PIRRT	1	1	1	1	0	1	0	0	4	NA	NA	NA	NA	NA	NA	0	1	0	0	0	1	0	1	1	0	0	0	0	2	2	1	0	0
1497	1	49	18053	40 to 49	male	0	White	11/21/2003	11/23/2003	2	12/06/2003	13	1	deceased	0	PIRRT	1	1	1	1	0	0	0	0	3	NA	NA	NA	NA	NA	NA	0	1	1	0	0	0	0	1	1	0	0	0	0	2	2	1	0	0
1498	0	69	25468	60 to 69	male	0	White	11/04/2003	11/21/2003	17	11/22/2003	1	1	deceased	0	HD	3	0	0	1	0	0	0	0	1	NA	NA	NA	NA	NA	NA	0	0	1	0	0	0	0	1	1	0	1	0	0	3	>3	1	0	0
1499	0	88	32415	80 to 89	male	0	White	11/05/2003	11/23/2003	18	11/23/2003	0	1	deceased	0	PIRRT	1	0	1	0	0	1	0	0	2	NA	NA	NA	NA	NA	NA	0	0	1	0	0	0	0	1	1	0	0	0	1	3	>3	0	1	0
1500	0	70	25657	70 to 79	female	0	White	07/03/2002	07/07/2002	4	08/11/2002	35	0	complete_recovery	0	PIRRT	26	0	1	1	0	0	0	0	2	NA	NA	NA	NA	NA	NA	0	0	0	1	0	0	0	1	1	0	0	1	0	3	>3	0	1	0
1501	0	64	23566	60 to 69	female	0	White	10/18/2003	11/24/2003	37	12/28/2003	34	0	complete_recovery	0	PIRRT	2	1	1	1	1	0	0	0	4	NA	NA	NA	NA	NA	NA	0	0	0	1	0	0	0	1	1	1	1	0	0	4	>3	1	0	0
1502	0	88	32198	80 to 89	male	0	White	11/16/2003	11/23/2003	7	11/27/2003	4	1	deceased	0	PIRRT	3	1	0	0	0	1	0	0	2	NA	NA	NA	NA	NA	NA	1	0	1	0	0	0	0	1	1	0	0	0	0	2	2	1	0	0
1503	0	56	20646	50 to 59	male	0	White	11/18/2003	11/24/2003	6	12/24/2003	30	1	deceased	0	PIRRT	41	1	1	0	0	1	0	0	3	NA	NA	NA	NA	NA	NA	0	0	0	1	0	0	0	1	1	0	0	0	0	2	2	0	1	0
1504	0	53	19362	50 to 59	male	0	White	11/19/2003	11/23/2003	4	12/19/2003	26	1	deceased	0	PIRRT	21	0	1	1	0	1	0	0	3	NA	NA	NA	NA	NA	NA	0	0	1	0	0	0	0	1	1	0	0	0	0	2	2	1	0	0
1505	0	94	34535	90 to 100	female	0	White	11/14/2003	11/25/2003	11	11/29/2003	4	1	deceased	0	HD	3	1	1	1	0	1	0	0	4	NA	NA	NA	NA	NA	NA	0	0	1	0	0	0	0	1	1	0	0	0	0	2	2	1	0	0
1506	1	70	25863	70 to 79	male	1	Afro-Brazilian	05/07/2003	05/07/2003	0	05/08/2003	1	0	partial_recovery	0	HD	2	1	1	1	1	0	0	0	4	NA	NA	NA	NA	NA	NA	0	0	1	0	0	0	0	1	1	0	0	0	0	2	2	1	0	0
1507	0	41	15037	40 to 49	male	1	Afro-Brazilian	11/25/2003	11/25/2003	0	11/27/2003	2	1	deceased	1	HD	2	0	1	0	0	1	0	0	2	NA	NA	NA	NA	NA	NA	0	1	1	0	0	0	0	1	1	0	0	0	0	2	2	1	0	0
1508	0	61	22411	60 to 69	male	0	White	11/26/2003	11/26/2003	0	12/15/2003	19	0	dialysis_dependece	0	HD	7	0	0	1	1	0	0	0	2	NA	NA	NA	NA	NA	NA	1	1	0	0	0	1	0	0	0	0	0	0	0	0	0	0	0	0
1509	0	71	26036	70 to 79	male	0	White	7/26/2003	8/22/2003	27	10/22/2003	61	1	deceased	0	PIRRT	3	0	0	0	1	0	0	1	2	NA	NA	NA	NA	NA	NA	0	1	1	0	0	0	0	1	1	0	1	0	0	3	>3	1	0	0
1510	0	73	26910	70 to 79	male	0	White	11/17/2003	11/26/2003	9	12/10/2003	14	1	deceased	0	PIRRT	8	0	1	1	0	1	0	0	3	NA	NA	NA	NA	NA	NA	0	0	1	0	0	0	0	1	1	0	0	0	1	3	>3	1	0	1
1511	0	57	20997	50 to 59	female	0	White	11/26/2003	11/26/2003	0	12/01/2003	5	1	deceased	0	HD	3	0	0	0	0	1	0	0	1	NA	NA	NA	NA	NA	NA	1	1	1	0	0	0	0	0	0	0	0	0	0	0	0	0	0	0
1512	0	60	22128	60 to 69	male	0	White	11/20/2003	11/25/2003	5	12/03/2003	8	0	complete_recovery	0	HD	2	0	0	1	1	1	0	0	3	NA	NA	NA	NA	NA	NA	0	0	1	0	0	0	0	0	1	0	0	0	0	1	1	0	0	1
1513	1	28	10337	20 to 29	female	0	White	11/24/2003	11/27/2003	3	12/02/2003	5	0	partial_recovery	1	HD	3	0	0	1	0	0	0	0	1	NA	NA	NA	NA	NA	NA	0	1	0	0	0	1	0	0	0	0	0	0	0	0	0	0	0	0
1514	1	37	13743	30 to 39	female	1	Afro-Brazilian	11/26/2003	11/26/2003	0	11/26/2003	0	1	deceased	0	PIRRT	1	0	1	0	1	0	0	0	2	NA	NA	NA	NA	NA	NA	1	1	0	0	0	0	0	1	1	0	0	0	0	2	2	1	0	0
1515	0	49	18245	50 to 59	female	0	White	11/20/2003	11/25/2003	5	12/08/2003	13	1	deceased	0	HD	1	1	1	1	0	0	0	0	3	NA	NA	NA	NA	NA	NA	0	0	1	0	0	0	0	1	1	0	1	0	0	3	>3	1	0	0
1516	0	74	27175	70 to 79	female	0	White	11/27/2003	11/27/2003	0	12/10/2003	13	1	deceased	0	PIRRT	13	1	1	1	0	0	0	0	3	NA	NA	NA	NA	NA	NA	0	0	0	1	0	0	0	1	1	0	0	0	0	2	2	0	0	0
1517	0	45	16482	40 to 49	female	0	White	11/27/2003	11/27/2003	0	4/24/2004	149	1	deceased	0	HD	78	0	1	1	0	0	0	0	2	NA	NA	NA	NA	NA	NA	0	0	0	0	0	0	1	1	1	0	0	0	0	2	2	0	1	0
1518	0	82	30140	80 to 89	female	0	White	10/22/2003	11/26/2003	35	11/28/2003	2	1	deceased	0	PIRRT	2	0	1	0	0	0	0	0	1	NA	NA	NA	NA	NA	NA	0	0	1	0	0	0	0	1	1	0	0	0	0	2	2	1	0	0
1519	0	54	20070	50 to 59	male	0	White	11/14/2003	11/26/2003	12	11/26/2003	0	1	deceased	0	PIRRT	1	0	1	0	0	0	0	0	1	NA	NA	NA	NA	NA	NA	0	0	0	1	0	0	0	1	0	0	0	0	1	2	2	0	1	0
1520	0	36	13273	30 to 39	male	0	White	11/25/2003	11/26/2003	1	12/08/2003	12	0	dialysis_dependece	0	HD	1	1	1	0	0	0	0	0	2	NA	NA	NA	NA	NA	NA	1	1	1	0	0	0	0	1	0	0	0	0	0	1	1	1	0	0
1521	0	80	29299	80 to 89	female	0	White	11/03/2003	11/28/2003	25	01/07/2004	40	1	deceased	0	HD	9	0	0	1	1	0	0	0	2	NA	NA	NA	NA	NA	NA	0	0	0	1	0	0	0	1	1	0	0	0	0	2	2	1	0	1
1522	0	64	23433	60 to 69	male	0	White	11/23/2003	11/27/2003	4	12/06/2003	9	1	deceased	0	HD	2	1	1	1	1	0	0	0	4	NA	NA	NA	NA	NA	NA	0	0	1	0	0	0	0	1	1	0	1	0	0	3	>3	1	0	0
1523	1	0	107	2m to 1	male	1	Afro-Brazilian	11/24/2003	11/28/2003	4	11/30/2003	2	1	deceased	0	PD	3	1	1	1	1	1	0	0	5	NA	NA	NA	NA	NA	NA	0	0	0	1	0	0	0	1	1	1	1	0	0	4	>3	1	0	1
1524	0	81	29751	80 to 89	female	0	White	11/19/2003	11/30/2003	11	12/02/2003	2	1	deceased	1	PIRRT	1	1	0	1	0	1	0	0	3	NA	NA	NA	NA	NA	NA	1	0	0	1	0	0	0	1	1	1	0	1	0	4	>3	0	0	0
1525	1	30	11069	30 to 39	female	1	Afro-Brazilian	11/27/2003	11/28/2003	1	12/02/2003	4	1	deceased	1	HD	4	0	0	1	0	1	0	0	2	NA	NA	NA	NA	NA	NA	0	1	0	0	0	1	0	0	0	0	0	0	0	0	0	0	0	0
1526	1	50	18493	50 to 59	male	1	Afro-Brazilian	11/25/2003	11/30/2003	5	12/01/2003	1	1	deceased	0	PIRRT-C	1	0	1	1	1	1	0	0	4	NA	NA	NA	NA	NA	NA	0	0	0	1	0	0	0	1	1	0	0	0	1	3	>3	1	0	0
1527	0	71	26131	70 to 79	male	0	White	10/23/2003	12/08/2003	46	12/21/2003	13	1	deceased	0	PIRRT-C	13	1	1	1	0	0	0	0	3	NA	NA	NA	NA	NA	NA	0	0	1	0	0	0	0	1	1	0	0	0	1	3	>3	0	1	0
1528	0	99	36417	90 to 100	female	0	White	11/05/2003	11/29/2003	24	12/05/2003	6	1	deceased	0	HD	4	1	1	1	0	0	0	0	3	NA	NA	NA	NA	NA	NA	0	0	1	0	0	0	0	1	1	0	0	0	0	2	2	1	0	0
1529	1	63	23078	60 to 69	male	1	Afro-Brazilian	11/18/2003	11/29/2003	11	12/06/2003	7	1	deceased	0	PIRRT	2	1	1	1	0	1	0	0	4	NA	NA	NA	NA	NA	NA	0	0	1	0	0	0	0	1	1	0	1	0	0	3	>3	1	0	1
1530	0	58	21534	50 to 59	female	0	White	10/31/2003	11/30/2003	30	12/08/2003	8	1	deceased	1	PIRRT	1	1	1	1	1	1	0	0	5	NA	NA	NA	NA	NA	NA	0	0	1	0	0	0	0	1	1	1	0	0	0	3	>3	1	0	0
1531	0	84	30737	80 to 89	male	0	White	11/28/2003	11/30/2003	2	1/13/2004	44	0	partial_recovery	0	PIRRT	4	1	1	1	1	1	0	0	5	NA	NA	NA	NA	NA	NA	0	0	1	0	0	0	0	1	1	0	0	0	0	2	2	1	0	0
1532	0	75	27465	70 to 79	male	0	White	11/26/2003	11/30/2003	4	12/04/2003	4	1	deceased	0	PIRRT-C	8	1	0	0	0	0	0	0	1	NA	NA	NA	NA	NA	NA	0	0	1	0	0	0	0	1	1	0	0	0	0	2	2	1	0	0
1533	0	90	32895	90 to 100	male	0	White	10/05/2003	12/03/2003	59	2/19/2004	78	1	deceased	0	HD	42	1	1	1	1	0	0	0	4	NA	NA	NA	NA	NA	NA	0	0	1	0	0	0	0	1	1	0	0	0	1	3	>3	1	0	0
1534	0	0	4	< 2 months	female	0	White	11/28/2003	12/02/2003	4	12/08/2003	6	1	deceased	0	PD	9	1	1	1	1	0	0	1	5	NA	NA	NA	NA	NA	NA	0	0	0	1	0	0	0	1	1	1	1	1	0	5	>3	0	0	1
1535	1	37	13788	30 to 39	male	1	Afro-Brazilian	12/03/2003	12/04/2003	1	12/05/2003	1	1	deceased	0	PIRRT	2	0	1	0	0	1	0	0	2	NA	NA	NA	NA	NA	NA	0	0	0	1	0	0	0	1	1	0	1	0	1	4	>3	1	0	0
1536	0	83	30654	80 to 89	male	0	White	11/24/2003	12/04/2003	10	1/13/2004	40	1	deceased	0	PIRRT	16	0	1	0	0	1	0	0	2	NA	NA	NA	NA	NA	NA	1	0	1	0	0	0	0	1	1	0	0	0	0	2	2	1	0	0
1537	1	62	22774	60 to 69	male	0	White	11/28/2003	12/04/2003	6	1/21/2004	48	0	dialysis_dependece	0	PIRRT-C	2	0	1	0	0	0	0	0	1	NA	NA	NA	NA	NA	NA	0	0	1	0	0	0	0	1	1	0	0	0	0	2	2	1	0	0
1538	0	74	27252	70 to 79	male	0	White	11/20/2003	12/05/2003	15	12/14/2003	9	1	deceased	0	PIRRT	3	1	1	1	1	1	0	0	5	NA	NA	NA	NA	NA	NA	0	0	1	0	0	0	0	1	1	0	0	0	0	2	2	1	0	0
1539	0	56	20633	50 to 59	female	0	White	11/20/2003	12/05/2003	15	1/13/2004	39	0	complete_recovery	1	HD	11	1	1	1	1	1	0	0	5	NA	NA	NA	NA	NA	NA	0	0	0	1	0	0	0	0	0	0	0	0	0	0	0	1	0	0
1540	0	78	28589	70 to 79	female	0	White	11/29/2003	12/03/2003	4	12/04/2003	1	1	deceased	0	PIRRT	2	0	1	0	0	0	0	0	1	NA	NA	NA	NA	NA	NA	1	1	1	0	0	0	0	1	1	0	0	0	0	2	2	1	0	0
1541	0	82	30241	80 to 89	male	0	White	11/22/2003	12/04/2003	12	1/19/2004	46	0	partial_recovery	1	HD	21	0	1	1	0	0	0	0	2	NA	NA	NA	NA	NA	NA	0	0	1	0	0	0	0	1	1	0	0	0	1	3	>3	1	0	0
1542	0	62	22743	60 to 69	male	1	Afro-Brazilian	11/19/2003	12/05/2003	16	12/19/2003	14	1	deceased	1	PIRRT	10	0	0	1	0	0	0	0	1	NA	NA	NA	NA	NA	NA	1	0	1	0	0	0	0	0	0	0	0	0	1	1	1	1	0	0
1543	1	63	23254	60 to 69	female	0	White	11/30/2003	12/05/2003	5	12/08/2003	3	1	deceased	0	PIRRT-C	4	1	1	0	1	1	0	0	4	NA	NA	NA	NA	NA	NA	0	0	0	1	0	0	0	1	1	0	0	0	1	3	>3	1	0	0
1544	0	78	28793	70 to 79	female	1	Afro-Brazilian	11/27/2003	12/04/2003	7	12/15/2003	11	1	deceased	1	PIRRT	9	1	1	1	0	0	0	0	3	NA	NA	NA	NA	NA	NA	0	0	0	1	0	0	0	1	1	0	1	0	0	3	>3	1	0	0
1545	0	48	17646	40 to 49	male	0	White	12/03/2003	12/05/2003	2	12/09/2003	4	0	partial_recovery	1	HD	3	0	0	1	0	0	0	0	1	NA	NA	NA	NA	NA	NA	1	1	1	0	0	0	0	0	0	0	0	0	0	0	0	0	0	0
1546	0	76	27852	70 to 79	female	0	White	12/01/2003	12/04/2003	3	12/08/2003	4	1	deceased	0	PIRRT	2	1	1	1	0	0	0	0	3	NA	NA	NA	NA	NA	NA	0	0	1	0	0	0	0	1	1	1	1	1	0	5	>3	1	0	0
1547	0	78	28567	70 to 79	female	0	White	11/23/2003	12/05/2003	12	12/07/2003	2	0	dialysis_dependece	0	HD	2	1	1	1	1	1	0	0	5	NA	NA	NA	NA	NA	NA	1	0	1	0	0	0	0	1	1	0	0	0	1	3	>3	1	0	0
1548	0	82	30126	80 to 89	male	1	Afro-Brazilian	11/20/2003	12/06/2003	16	12/31/2003	25	1	deceased	0	HD	24	1	1	1	0	0	0	0	3	NA	NA	NA	NA	NA	NA	0	0	1	0	0	0	0	1	1	0	0	0	0	2	2	1	0	0
1549	0	85	31338	80 to 89	female	0	White	12/06/2003	12/06/2003	0	01/08/2004	33	0	dialysis_dependece	1	PIRRT	20	0	1	1	0	1	0	1	4	NA	NA	NA	NA	NA	NA	0	1	1	0	0	0	0	1	0	0	0	0	1	2	2	0	0	0
1550	0	90	33120	90 to 100	female	0	White	11/22/2003	12/05/2003	13	1/30/2004	56	1	deceased	0	PIRRT	20	1	1	0	1	0	0	0	3	NA	NA	NA	NA	NA	NA	0	0	1	0	0	0	0	1	1	1	0	0	0	3	>3	1	0	0
1551	0	59	21895	60 to 69	male	1	Afro-Brazilian	12/02/2003	12/08/2003	6	01/02/2004	25	0	dialysis_dependece	0	HD	14	1	1	1	0	0	0	0	3	NA	NA	NA	NA	NA	NA	1	1	1	0	0	0	0	0	0	0	0	0	0	0	0	1	0	0
1552	0	63	23280	60 to 69	male	0	White	12/06/2003	12/08/2003	2	12/24/2003	16	0	dialysis_dependece	1	HD	9	1	0	1	1	0	0	0	3	NA	NA	NA	NA	NA	NA	1	0	1	0	0	0	0	1	0	0	0	0	0	1	1	1	0	0
1553	0	75	27589	70 to 79	female	0	White	12/07/2003	12/07/2003	0	12/22/2003	15	1	deceased	0	PIRRT	15	1	1	0	1	0	0	0	3	NA	NA	NA	NA	NA	NA	0	0	1	0	0	0	0	1	1	0	0	1	0	3	>3	1	0	0
1554	0	44	16111	40 to 49	male	1	Afro-Brazilian	12/07/2003	12/07/2003	0	12/10/2003	3	1	deceased	0	PIRRT	4	0	1	1	0	0	0	0	2	NA	NA	NA	NA	NA	NA	0	1	0	1	0	0	0	1	1	0	1	0	0	3	>3	1	0	0
1555	0	70	25860	70 to 79	female	0	White	07/05/2003	07/08/2003	3	7/17/2003	9	1	deceased	0	PIRRT	6	0	1	0	1	0	0	0	2	NA	NA	NA	NA	NA	NA	0	0	1	0	0	0	0	1	1	1	0	0	0	3	>3	0	1	0
1556	0	87	31935	80 to 89	male	0	White	11/29/2003	12/09/2003	10	12/19/2003	10	1	deceased	1	PIRRT	9	1	1	1	0	0	0	0	3	NA	NA	NA	NA	NA	NA	0	0	1	0	0	0	0	1	1	0	0	0	0	2	2	1	0	0
1557	0	0	2	< 2 months	female	0	White	12/09/2003	12/10/2003	1	12/15/2003	5	0	dialysis_dependece	0	PD	11	1	1	0	1	0	0	0	3	NA	NA	NA	NA	NA	NA	0	0	1	0	0	0	0	1	1	1	1	0	0	4	>3	1	0	0
1558	0	79	29165	80 to 89	female	0	White	11/13/2003	12/09/2003	26	12/10/2003	1	1	deceased	0	PIRRT-C	3	1	0	0	1	0	0	0	2	NA	NA	NA	NA	NA	NA	0	0	1	0	0	0	0	1	1	0	0	0	0	2	2	1	0	0
1559	0	89	32725	80 to 89	female	1	Afro-Brazilian	11/21/2003	12/08/2003	17	12/12/2003	4	1	deceased	0	PIRRT	2	1	1	1	1	0	0	0	4	NA	NA	NA	NA	NA	NA	0	0	1	0	0	0	0	1	1	1	1	0	0	4	>3	1	0	0
1560	0	81	29887	80 to 89	female	0	White	11/25/2003	12/10/2003	15	12/19/2003	9	1	deceased	0	PIRRT	5	1	0	1	1	0	0	0	3	NA	NA	NA	NA	NA	NA	0	0	1	0	0	0	0	1	1	0	0	1	0	3	>3	0	0	1
1561	0	69	25376	60 to 69	male	0	White	10/23/2003	12/10/2003	48	01/08/2004	29	1	deceased	0	PIRRT	26	0	1	1	0	1	0	0	3	NA	NA	NA	NA	NA	NA	1	0	0	1	0	0	0	1	1	0	0	0	0	2	2	0	1	0
1562	0	31	11347	30 to 39	male	0	White	11/29/2003	12/11/2003	12	1/19/2004	39	0	complete_recovery	0	PIRRT	3	0	0	1	0	0	0	0	1	NA	NA	NA	NA	NA	NA	0	0	0	1	0	0	1	1	0	0	0	0	1	2	2	1	0	0
1563	0	77	28217	70 to 79	male	0	White	12/05/2003	12/11/2003	6	3/19/2004	99	1	deceased	1	PIRRT-C	38	1	1	1	1	1	0	0	5	NA	NA	NA	NA	NA	NA	0	0	0	1	0	0	0	1	1	0	0	0	0	2	2	0	1	1
1564	1	69	25270	60 to 69	male	1	Afro-Brazilian	11/27/2003	12/12/2003	15	12/24/2003	12	1	deceased	1	HD	7	1	1	1	0	0	0	0	3	NA	NA	NA	NA	NA	NA	0	0	1	0	0	0	0	1	1	0	1	0	0	3	>3	1	0	0
1565	0	70	25903	70 to 79	female	0	White	06/12/2006	07/12/2006	30	9/24/2006	74	1	deceased	0	HD	5	0	0	1	1	0	0	0	2	NA	NA	NA	NA	NA	NA	1	1	1	0	0	0	0	0	1	0	0	0	0	1	1	0	0	0
1566	0	90	33132	90 to 100	male	0	White	12/08/2003	12/11/2003	3	12/16/2003	5	1	deceased	0	PIRRT	3	1	1	1	0	0	0	0	3	NA	NA	NA	NA	NA	NA	0	0	1	0	0	0	0	1	1	0	1	0	0	3	>3	0	0	1
1567	0	63	23115	60 to 69	male	0	White	12/10/2003	12/12/2003	2	1/18/2004	37	1	deceased	0	PIRRT-C	50	1	1	0	1	0	0	0	3	NA	NA	NA	NA	NA	NA	0	0	0	1	0	0	0	1	1	0	0	0	0	2	2	0	0	0
1568	0	68	24923	60 to 69	female	0	White	12/14/2003	12/15/2003	1	12/28/2003	13	1	deceased	0	PIRRT	11	1	1	0	1	1	0	0	4	NA	NA	NA	NA	NA	NA	0	0	1	0	0	0	0	1	1	1	0	0	0	3	>3	1	0	0
1569	0	0	7	< 2 months	male	0	White	12/09/2003	12/16/2003	7	12/16/2003	0	1	deceased	0	PD	6	1	1	0	1	1	0	0	4	NA	NA	NA	NA	NA	NA	0	0	1	0	0	0	0	1	1	0	1	0	1	4	>3	1	0	0
1570	0	6	2210	1 to 9	male	0	White	12/09/2003	12/15/2003	6	12/16/2003	1	1	deceased	0	PIRRT-C	3	1	1	0	1	0	0	0	3	NA	NA	NA	NA	NA	NA	0	0	1	0	0	0	0	1	1	1	0	0	1	4	>3	1	0	0
1571	0	74	27209	70 to 79	male	0	White	12/08/2003	12/15/2003	7	12/16/2003	1	1	deceased	0	PIRRT	1	0	1	1	0	0	0	0	2	NA	NA	NA	NA	NA	NA	0	0	1	0	0	0	0	1	1	0	0	0	0	2	2	1	0	0
1572	0	61	22555	60 to 69	female	1	Afro-Brazilian	12/16/2003	12/16/2003	0	04/07/2004	113	0	dialysis_dependece	0	HD	61	1	0	1	1	0	0	0	3	NA	NA	NA	NA	NA	NA	1	0	0	1	0	0	0	0	1	0	0	0	0	1	1	1	0	0
1573	0	76	28053	70 to 79	female	0	White	12/04/2003	12/15/2003	11	01/05/2004	21	1	deceased	0	PIRRT	12	0	0	0	0	0	0	1	1	NA	NA	NA	NA	NA	NA	0	0	1	0	0	0	0	1	1	0	0	0	0	2	2	1	0	0
1574	0	69	25539	70 to 79	male	0	White	6/18/2002	07/02/2002	14	07/10/2002	8	1	deceased	0	HD	12	1	0	1	1	0	0	0	3	NA	NA	NA	NA	NA	NA	0	1	0	0	0	1	0	0	0	0	0	0	0	0	0	0	0	0
1575	0	93	34151	90 to 100	male	1	Afro-Brazilian	12/08/2003	12/16/2003	8	12/23/2003	7	1	deceased	0	PIRRT	3	1	1	1	1	0	0	0	4	NA	NA	NA	NA	NA	NA	0	0	1	0	0	0	0	1	1	0	0	0	0	2	2	1	0	0
1576	1	48	17554	40 to 49	male	0	White	12/15/2003	12/18/2003	3	1/30/2004	43	0	partial_recovery	0	HD	3	1	0	1	1	0	0	0	3	NA	NA	NA	NA	NA	NA	0	0	1	0	0	0	0	1	1	0	1	1	0	4	>3	0	0	0
1577	0	61	22381	60 to 69	male	0	White	12/16/2003	12/16/2003	0	12/23/2003	7	0	complete_recovery	0	HD	3	0	1	0	0	0	0	0	1	NA	NA	NA	NA	NA	NA	0	1	1	0	0	0	0	0	0	0	0	0	0	0	0	0	0	0
1578	1	60	21979	60 to 69	male	1	Afro-Brazilian	11/28/2003	12/17/2003	19	12/24/2003	7	1	deceased	0	PIRRT-C	2	0	0	1	1	1	0	0	3	NA	NA	NA	NA	NA	NA	0	0	1	0	0	0	0	1	1	0	0	0	0	2	2	1	0	0
1579	0	74	27351	70 to 79	female	0	White	12/15/2003	12/18/2003	3	12/29/2003	11	1	deceased	0	HD	13	0	1	1	0	0	0	0	2	NA	NA	NA	NA	NA	NA	1	0	0	1	0	0	0	0	0	0	0	0	0	0	0	1	0	0
1580	0	63	23227	60 to 69	male	0	White	12/14/2003	12/19/2003	5	1/15/2004	27	1	deceased	0	PIRRT	13	1	1	1	1	0	0	0	4	NA	NA	NA	NA	NA	NA	0	0	1	0	0	0	0	1	1	0	0	0	0	2	2	1	0	1
1581	0	63	23311	60 to 69	male	1	Afro-Brazilian	12/17/2003	12/20/2003	3	12/21/2003	1	1	deceased	0	PIRRT-C	2	1	1	1	1	0	0	0	4	NA	NA	NA	NA	NA	NA	0	1	1	0	0	0	0	1	1	1	0	0	0	3	>3	1	0	0
1582	0	54	19788	50 to 59	male	0	White	11/19/2003	12/19/2003	30	01/02/2004	14	1	deceased	0	PIRRT	13	1	1	1	1	0	0	0	4	NA	NA	NA	NA	NA	NA	0	1	1	0	0	0	0	1	1	0	0	0	1	3	>3	1	0	0
1583	1	58	21340	50 to 59	female	1	Afro-Brazilian	12/16/2003	12/19/2003	3	12/22/2003	3	1	deceased	0	PIRRT-C	1	0	1	1	0	0	0	0	2	NA	NA	NA	NA	NA	NA	0	1	1	0	0	0	0	1	0	0	0	0	0	1	1	1	0	0
1584	1	33	12336	30 to 39	female	1	Afro-Brazilian	12/19/2003	12/20/2003	1	01/11/2004	22	0	partial_recovery	0	HD	10	1	0	1	0	0	0	0	2	NA	NA	NA	NA	NA	NA	1	1	0	0	0	1	0	0	0	0	0	0	0	0	0	0	0	0
1585	0	59	21592	50 to 59	female	1	Afro-Brazilian	11/25/2003	12/02/2003	7	12/15/2003	13	1	deceased	0	HD	8	0	0	1	0	0	0	1	2	NA	NA	NA	NA	NA	NA	0	0	1	0	0	0	0	1	1	0	0	0	0	2	2	1	0	0
1586	0	88	32299	80 to 89	female	0	White	12/18/2003	12/19/2003	1	01/06/2004	18	1	deceased	0	HD	13	1	0	1	1	1	0	0	4	NA	NA	NA	NA	NA	NA	0	0	1	0	0	0	0	1	1	0	0	0	0	2	2	1	0	0
1587	0	47	17446	40 to 49	male	0	White	12/11/2003	12/20/2003	9	12/27/2003	7	1	deceased	0	PIRRT-C	6	1	1	1	0	1	0	0	4	NA	NA	NA	NA	NA	NA	0	0	1	0	0	0	0	1	1	0	0	0	1	3	>3	0	0	0
1588	0	3	1117	1 to 9	female	0	White	12/21/2003	12/21/2003	0	12/25/2003	4	0	partial_recovery	0	PD	6	1	0	1	0	0	0	0	2	NA	NA	NA	NA	NA	NA	0	1	1	0	0	0	0	1	0	1	0	1	0	3	>3	0	0	0
1589	0	81	29874	80 to 89	female	0	White	12/04/2003	12/20/2003	16	1/17/2004	28	1	deceased	0	PIRRT	17	0	1	1	0	1	0	0	3	NA	NA	NA	NA	NA	NA	0	0	1	0	0	0	0	0	1	0	0	0	0	1	1	1	0	0
1590	1	84	30865	80 to 89	male	0	White	12/17/2003	12/21/2003	4	12/29/2003	8	0	partial_recovery	1	HD	1	0	1	1	0	1	0	0	3	NA	NA	NA	NA	NA	NA	0	1	0	0	0	1	0	0	1	1	0	0	0	2	2	0	0	0
1591	0	71	26100	70 to 79	male	0	White	11/17/2003	11/20/2003	3	11/26/2003	6	1	deceased	1	PIRRT-C	1	1	1	1	0	1	0	0	4	NA	NA	NA	NA	NA	NA	0	0	1	0	0	0	0	1	1	0	0	0	1	3	>3	0	1	0
1592	0	79	29053	70 to 79	female	0	White	12/21/2003	12/22/2003	1	12/25/2003	3	1	deceased	0	PIRRT	3	1	1	1	0	0	0	0	3	NA	NA	NA	NA	NA	NA	0	0	1	0	0	0	0	1	1	0	0	0	0	2	2	1	0	0
1593	1	41	15256	40 to 49	female	1	Afro-Brazilian	12/21/2003	12/22/2003	1	03/01/2004	70	0	partial_recovery	1	HD	37	0	0	0	0	1	0	0	1	NA	NA	NA	NA	NA	NA	0	1	0	0	0	1	0	0	0	0	0	0	0	0	0	0	0	0
1594	0	82	30305	80 to 89	female	0	White	12/01/2003	12/24/2003	23	12/26/2003	2	1	deceased	0	PIRRT	1	0	1	1	0	0	0	0	2	NA	NA	NA	NA	NA	NA	0	0	0	1	0	0	0	1	1	0	0	1	0	3	>3	0	0	0
1595	1	57	21138	50 to 59	male	1	Afro-Brazilian	11/27/2003	12/23/2003	26	2/14/2004	53	0	partial_recovery	0	PIRRT-C	36	0	1	1	0	1	0	0	3	NA	NA	NA	NA	NA	NA	0	0	0	1	0	0	0	1	1	0	1	0	0	3	>3	1	0	0
1596	0	71	26135	70 to 79	female	1	Afro-Brazilian	10/02/2003	10/08/2003	6	10/13/2003	5	1	deceased	0	PIRRT-C	18	1	1	1	0	0	0	0	3	NA	NA	NA	NA	NA	NA	0	0	1	0	0	0	0	1	1	0	1	0	1	4	>3	0	1	0
1597	0	1	706	1 to 9	male	0	White	12/17/2003	12/26/2003	9	12/27/2003	1	1	deceased	0	PIRRT-C	3	1	0	1	1	0	0	0	3	NA	NA	NA	NA	NA	NA	0	0	1	0	0	0	0	1	0	1	0	0	0	2	2	1	0	0
1598	0	57	21010	50 to 59	male	0	White	12/15/2003	12/23/2003	8	12/24/2003	1	1	deceased	0	PIRRT-C	2	1	0	0	0	0	0	0	1	NA	NA	NA	NA	NA	NA	0	0	1	0	0	0	0	1	1	0	0	0	0	2	2	1	0	0
1599	0	76	27911	70 to 79	female	1	Afro-Brazilian	12/26/2003	12/26/2003	0	01/02/2004	7	0	dialysis_dependece	1	HD	2	1	0	1	1	0	0	0	3	NA	NA	NA	NA	NA	NA	1	1	1	0	0	0	0	0	0	0	0	0	0	0	0	0	0	0
1600	0	56	20741	50 to 59	male	0	White	12/12/2003	12/27/2003	15	1/19/2004	23	0	partial_recovery	0	PIRRT	8	0	1	1	0	0	0	0	2	NA	NA	NA	NA	NA	NA	1	0	1	0	0	0	0	1	1	0	0	0	1	3	>3	1	0	0
1601	0	78	28710	70 to 79	female	1	Afro-Brazilian	12/17/2003	12/26/2003	9	01/03/2004	8	1	deceased	0	HD	5	1	1	1	0	0	0	0	3	NA	NA	NA	NA	NA	NA	1	0	1	0	0	0	0	1	1	1	0	0	0	3	>3	0	0	0
1602	0	70	25862	70 to 79	male	0	White	2/20/2003	03/06/2003	14	3/17/2003	11	1	deceased	0	PIRRT-C	2	1	1	1	0	1	0	0	4	NA	NA	NA	NA	NA	NA	0	1	1	0	0	0	0	1	1	0	1	0	0	3	>3	1	0	0
1603	0	84	30710	80 to 89	male	1	Afro-Brazilian	12/24/2003	12/26/2003	2	1/20/2004	25	1	deceased	0	HD	14	1	1	1	1	1	0	0	5	NA	NA	NA	NA	NA	NA	1	0	1	0	0	0	0	1	1	0	0	0	1	3	>3	0	0	0
1604	0	84	30923	80 to 89	female	0	White	12/06/2003	12/27/2003	21	01/04/2004	8	1	deceased	0	PIRRT	2	1	1	1	1	0	0	0	4	NA	NA	NA	NA	NA	NA	0	0	1	0	0	0	0	1	1	0	0	0	0	2	2	1	0	0
1605	0	77	28476	70 to 79	male	0	White	9/27/2003	12/27/2003	91	01/02/2004	6	1	deceased	1	PIRRT	1	1	0	1	0	1	0	0	3	NA	NA	NA	NA	NA	NA	0	0	1	0	0	0	0	1	1	0	0	0	0	2	2	1	0	0
1606	0	79	29095	70 to 79	male	0	White	12/18/2003	12/26/2003	8	12/28/2003	2	1	deceased	0	PIRRT	2	1	0	0	0	0	0	0	1	NA	NA	NA	NA	NA	NA	0	0	1	0	0	0	0	1	1	0	0	0	1	3	>3	1	0	0
1607	0	33	12344	30 to 39	female	0	White	12/25/2003	12/25/2003	0	03/08/2004	74	0	complete_recovery	0	PIRRT	19	1	1	1	1	1	0	0	5	NA	NA	NA	NA	NA	NA	1	1	1	0	0	0	0	1	0	0	0	0	1	2	2	0	0	0
1608	1	66	24219	60 to 69	male	0	White	12/23/2003	12/26/2003	3	01/04/2004	9	1	deceased	1	HD	5	0	1	1	0	1	0	0	3	NA	NA	NA	NA	NA	NA	1	0	1	0	0	0	0	0	0	0	0	0	0	0	0	1	0	0
1609	0	71	25956	70 to 79	male	0	White	10/05/2006	10/09/2006	4	10/24/2006	15	1	deceased	0	HD	3	0	1	1	0	1	0	0	3	NA	NA	NA	NA	NA	NA	1	1	1	0	0	0	0	0	0	0	0	0	0	0	0	0	0	0
1610	0	51	18988	50 to 59	male	0	White	12/23/2003	12/27/2003	4	01/06/2004	10	1	deceased	0	HD	5	0	1	1	1	0	0	0	3	NA	NA	NA	NA	NA	NA	0	1	1	0	0	0	0	1	0	0	0	0	0	1	1	1	0	0
1611	0	0	5	< 2 months	female	0	White	12/28/2003	12/28/2003	0	01/02/2004	5	0	dialysis_dependece	0	PD	10	1	1	0	0	1	0	0	3	NA	NA	NA	NA	NA	NA	0	0	1	0	0	0	0	1	1	0	0	0	0	2	2	0	1	0
1612	0	75	27651	70 to 79	male	1	Afro-Brazilian	12/23/2003	12/29/2003	6	1/16/2004	18	1	deceased	0	PIRRT	16	0	1	0	0	0	0	0	1	NA	NA	NA	NA	NA	NA	1	1	1	0	0	0	0	0	0	0	0	0	0	0	0	1	0	0
1613	0	65	23780	60 to 69	male	0	White	12/28/2003	12/28/2003	0	1/20/2004	23	1	deceased	0	PIRRT-C	20	0	0	1	0	0	0	0	1	NA	NA	NA	NA	NA	NA	0	1	1	0	0	0	0	1	1	0	0	0	0	2	2	1	0	0
1614	1	63	23104	60 to 69	male	1	Afro-Brazilian	12/23/2003	12/28/2003	5	12/29/2003	1	1	deceased	0	PIRRT-C	3	0	1	0	1	0	0	0	2	NA	NA	NA	NA	NA	NA	0	0	0	1	0	0	0	1	1	0	0	0	0	2	2	1	0	0
1615	0	90	33194	90 to 100	female	1	Afro-Brazilian	12/13/2003	12/29/2003	16	1/22/2004	24	1	deceased	0	HD	3	1	1	1	0	1	0	0	4	NA	NA	NA	NA	NA	NA	0	0	1	0	0	0	0	1	1	0	0	0	0	2	2	1	0	0
1616	0	68	24870	60 to 69	male	0	White	12/26/2003	12/30/2003	4	1/20/2004	21	0	partial_recovery	0	HD	3	1	0	1	0	1	0	0	3	NA	NA	NA	NA	NA	NA	1	0	1	0	0	0	0	0	0	0	0	0	0	0	0	0	0	0
1617	0	75	27756	70 to 79	male	0	White	12/14/2003	12/29/2003	15	01/02/2004	4	1	deceased	0	PIRRT	1	0	1	0	0	0	0	0	1	NA	NA	NA	NA	NA	NA	0	0	0	1	0	0	0	1	1	1	1	0	0	4	>3	1	0	0
1618	0	62	22882	60 to 69	male	0	White	12/25/2003	12/28/2003	3	1/13/2004	16	0	dialysis_dependece	0	HD	4	0	0	1	0	0	0	0	1	NA	NA	NA	NA	NA	NA	0	0	1	0	0	0	0	1	0	0	0	0	0	1	1	0	0	0
1619	0	85	31336	80 to 89	male	0	White	12/28/2003	12/29/2003	1	01/10/2004	12	1	deceased	0	HD	11	0	0	1	0	0	0	0	1	NA	NA	NA	NA	NA	NA	1	1	1	0	0	0	0	1	1	0	0	0	0	2	2	1	0	0
1620	0	53	19591	50 to 59	male	0	White	12/29/2003	12/30/2003	1	01/10/2004	11	0	dialysis_dependece	1	HD	7	1	1	1	1	1	0	0	5	NA	NA	NA	NA	NA	NA	0	0	1	0	0	0	0	1	1	0	0	0	0	2	2	1	0	0
1621	0	90	33011	90 to 100	female	0	White	12/01/2003	12/29/2003	28	12/30/2003	1	1	deceased	0	PIRRT-C	2	0	1	0	0	0	0	0	1	NA	NA	NA	NA	NA	NA	0	0	1	0	0	0	0	1	1	0	0	0	1	3	>3	1	0	1
1622	1	0	311	2m to 1	male	0	White	12/29/2003	12/30/2003	1	12/30/2003	0	1	deceased	0	PIRRT-C	1	1	1	1	0	0	0	0	3	NA	NA	NA	NA	NA	NA	0	1	0	1	0	0	0	1	0	1	0	1	0	3	>3	1	0	0
1623	1	23	8623	20 to 29	female	0	White	12/23/2003	12/30/2003	7	12/31/2003	1	1	deceased	0	PIRRT-C	1	1	1	0	1	0	0	0	3	NA	NA	NA	NA	NA	NA	0	0	1	0	0	0	0	1	1	0	0	0	0	2	2	1	0	0
1624	1	51	18682	50 to 59	male	1	Afro-Brazilian	12/12/2003	12/30/2003	18	01/04/2004	5	1	deceased	0	PIRRT-C	5	1	1	1	1	0	0	0	4	NA	NA	NA	NA	NA	NA	0	0	1	0	0	0	0	1	1	0	0	0	0	2	2	1	0	0
1625	0	87	32141	80 to 89	female	0	White	12/30/2003	12/30/2003	0	01/06/2004	7	1	deceased	0	HD	6	1	0	1	0	0	0	0	2	NA	NA	NA	NA	NA	NA	0	0	1	0	0	0	0	1	1	0	0	0	0	2	2	1	0	0
1626	0	85	31069	80 to 89	female	1	Afro-Brazilian	12/19/2003	12/30/2003	11	1/14/2004	15	1	deceased	0	HD	4	0	1	1	0	0	0	0	2	NA	NA	NA	NA	NA	NA	0	0	1	0	0	0	0	1	1	0	0	0	0	2	2	0	1	0
1627	0	62	22704	60 to 69	female	0	White	12/20/2003	12/30/2003	10	01/12/2004	13	0	complete_recovery	0	HD	1	0	1	1	0	1	0	0	3	NA	NA	NA	NA	NA	NA	0	0	1	0	0	0	0	1	1	0	0	0	1	3	>3	0	0	1
1628	0	79	28995	70 to 79	female	1	Afro-Brazilian	11/25/2003	01/02/2004	38	01/10/2004	8	1	deceased	0	PIRRT	6	1	1	1	1	0	0	0	4	NA	NA	NA	NA	NA	NA	0	0	1	0	0	0	0	1	1	0	0	0	0	2	2	1	0	0
1629	0	59	21588	50 to 59	male	1	Afro-Brazilian	12/22/2003	01/02/2004	11	01/11/2004	9	1	deceased	0	PIRRT	9	0	1	1	0	1	0	0	3	NA	NA	NA	NA	NA	NA	0	0	1	0	0	0	0	1	1	0	0	0	1	3	>3	1	0	0
1630	0	72	26642	70 to 79	female	0	White	12/19/2003	12/31/2003	12	1/16/2004	16	1	deceased	0	HD	9	0	1	1	0	0	0	0	2	NA	NA	NA	NA	NA	NA	0	0	1	0	0	0	0	1	1	0	0	0	0	2	2	0	0	0
1631	1	85	31163	80 to 89	female	0	White	12/26/2003	01/03/2004	8	01/04/2004	1	1	deceased	0	PIRRT	1	0	0	0	0	0	0	1	1	NA	NA	NA	NA	NA	NA	0	0	1	0	0	0	0	1	1	0	0	0	0	2	2	1	0	0
1632	0	78	28788	70 to 79	female	0	White	12/17/2003	01/02/2004	16	01/05/2004	3	1	deceased	0	PIRRT-C	4	0	1	0	0	0	0	0	1	NA	NA	NA	NA	NA	NA	0	0	0	1	0	0	0	1	1	0	0	0	0	2	2	1	0	1
1633	0	82	30060	80 to 89	female	0	White	01/02/2004	01/03/2004	1	01/11/2004	8	1	deceased	0	PIRRT	8	1	1	1	0	0	0	0	3	NA	NA	NA	NA	NA	NA	0	0	0	1	0	0	0	1	1	1	0	1	0	4	>3	1	0	0
1634	0	59	21685	50 to 59	male	1	Afro-Brazilian	12/26/2003	01/04/2004	9	01/07/2004	3	1	deceased	0	HD	3	0	0	1	0	0	0	0	1	NA	NA	NA	NA	NA	NA	0	0	1	0	0	0	0	1	0	0	0	0	0	1	1	1	0	0
1635	0	80	29242	80 to 89	female	0	White	12/24/2003	01/04/2004	11	1/14/2004	10	1	deceased	0	PIRRT	4	1	0	1	0	0	0	1	3	NA	NA	NA	NA	NA	NA	0	0	1	0	0	0	0	1	1	0	0	0	1	3	>3	1	0	1
1636	0	89	32749	80 to 89	male	0	White	12/20/2003	01/05/2004	16	02/06/2004	32	1	deceased	0	PIRRT	15	0	0	1	1	0	0	0	2	NA	NA	NA	NA	NA	NA	1	0	1	0	0	0	0	0	1	0	1	0	0	2	2	1	0	0
1637	0	76	27977	70 to 79	female	0	White	01/05/2004	01/05/2004	0	01/12/2004	7	1	deceased	0	HD	1	1	0	1	0	0	0	0	2	NA	NA	NA	NA	NA	NA	0	0	1	0	0	0	0	1	1	0	0	0	0	2	2	1	0	0
1638	0	89	32540	80 to 89	female	0	White	12/16/2003	01/07/2004	22	02/02/2004	26	1	deceased	0	PIRRT	20	1	1	1	1	0	0	0	4	NA	NA	NA	NA	NA	NA	0	0	1	0	0	0	0	1	1	0	0	0	0	2	2	1	0	0
1639	0	81	29813	80 to 89	male	0	White	01/05/2004	01/07/2004	2	1/19/2004	12	0	partial_recovery	1	HD	4	0	1	1	0	0	0	0	2	NA	NA	NA	NA	NA	NA	1	1	0	0	0	1	0	0	0	0	0	0	0	0	0	0	0	0
1640	1	60	21947	60 to 69	female	1	Afro-Brazilian	01/03/2004	01/05/2004	2	01/06/2004	1	1	deceased	0	PIRRT-C	1	1	1	1	1	0	0	0	4	NA	NA	NA	NA	NA	NA	0	1	1	0	0	0	0	1	1	0	0	0	0	2	2	1	0	0
1641	1	39	14549	30 to 39	male	1	Afro-Brazilian	01/03/2004	01/05/2004	2	01/12/2004	7	0	complete_recovery	1	HD	5	1	0	1	0	0	0	0	2	NA	NA	NA	NA	NA	NA	0	1	0	0	0	0	1	1	0	0	0	0	0	1	1	0	0	0
1642	0	74	27196	70 to 79	male	0	White	12/28/2003	01/06/2004	9	02/04/2004	29	1	deceased	0	PIRRT	18	1	1	1	0	0	0	0	3	NA	NA	NA	NA	NA	NA	1	0	1	0	0	0	0	1	0	0	0	0	1	2	2	1	0	0
1643	1	64	23420	60 to 69	male	1	Afro-Brazilian	01/05/2004	01/07/2004	2	2/26/2004	50	0	unknown_recovery	1	HD	13	0	0	1	0	1	0	0	2	NA	NA	NA	NA	NA	NA	1	1	0	0	0	1	0	0	0	0	0	0	0	0	0	0	0	0
1644	0	19	7139	10 to 19	male	0	White	01/07/2004	01/08/2004	1	1/17/2004	9	0	dialysis_dependece	0	HD	9	1	1	1	0	1	0	0	4	NA	NA	NA	NA	NA	NA	1	1	1	0	0	0	0	1	0	0	0	0	0	1	1	0	0	0
1645	1	63	23160	60 to 69	female	1	Afro-Brazilian	01/06/2004	01/07/2004	1	1/15/2004	8	0	partial_recovery	1	HD	6	1	1	1	0	0	0	0	3	NA	NA	NA	NA	NA	NA	0	1	0	0	0	1	0	0	0	0	0	0	0	0	0	0	0	0
1646	1	37	13589	30 to 39	female	1	Afro-Brazilian	01/06/2004	01/07/2004	1	01/11/2004	4	0	partial_recovery	1	HD	2	1	0	1	1	1	0	0	4	NA	NA	NA	NA	NA	NA	0	1	0	0	0	1	0	0	0	0	0	0	0	0	0	0	0	0
1647	1	62	22946	60 to 69	male	1	Afro-Brazilian	01/05/2004	01/08/2004	3	01/11/2004	3	0	complete_recovery	1	HD	3	0	0	1	0	0	0	0	1	NA	NA	NA	NA	NA	NA	1	1	0	0	0	1	0	0	0	0	0	0	0	0	0	0	0	0
1648	0	73	26669	70 to 79	male	0	White	01/06/2004	01/08/2004	2	3/22/2004	74	1	deceased	0	HD	31	0	0	1	0	1	0	0	2	NA	NA	NA	NA	NA	NA	1	0	0	1	0	0	0	0	0	0	0	0	0	0	0	1	0	0
1649	1	69	25472	60 to 69	female	0	White	04/12/2002	04/12/2002	0	4/18/2002	6	0	partial_recovery	1	HD	12	1	0	1	1	0	0	0	3	NA	NA	NA	NA	NA	NA	0	0	1	0	0	0	0	1	0	0	0	0	0	1	1	1	0	0
1650	0	49	18074	40 to 49	male	0	White	01/03/2004	01/10/2004	7	1/13/2004	3	1	deceased	0	HD	3	0	1	1	1	1	0	0	4	NA	NA	NA	NA	NA	NA	0	0	0	1	0	0	0	1	1	0	0	0	0	2	2	0	1	0
1651	0	61	22606	60 to 69	female	1	Afro-Brazilian	01/04/2003	01/08/2004	369	1/14/2004	6	1	deceased	1	HD	2	1	1	1	0	0	0	0	3	NA	NA	NA	NA	NA	NA	0	0	0	1	0	0	0	1	1	0	0	0	0	2	2	0	0	0
1652	0	74	27320	70 to 79	female	0	White	01/04/2004	01/09/2004	5	1/14/2004	5	1	deceased	0	PIRRT	1	1	0	1	1	1	0	0	4	NA	NA	NA	NA	NA	NA	0	0	1	0	0	0	0	1	1	0	0	0	0	2	2	1	0	0
1653	1	48	17798	40 to 49	female	1	Afro-Brazilian	01/09/2004	01/10/2004	1	1/29/2004	19	0	partial_recovery	1	HD	5	1	0	1	0	0	0	0	2	NA	NA	NA	NA	NA	NA	0	1	0	0	0	1	0	0	0	0	0	0	0	0	0	0	0	0
1654	1	36	13513	30 to 39	female	0	White	12/11/2003	01/11/2004	31	01/11/2004	0	1	deceased	0	PIRRT-C	1	1	1	1	0	0	0	0	3	NA	NA	NA	NA	NA	NA	0	0	0	0	1	0	0	1	1	0	1	0	0	3	>3	1	0	0
1655	0	81	29761	80 to 89	male	0	White	01/09/2004	01/10/2004	1	03/02/2004	52	0	dialysis_dependece	1	HD	41	1	1	1	0	0	0	0	3	NA	NA	NA	NA	NA	NA	1	0	1	0	0	0	0	0	0	0	0	0	0	0	0	0	0	0
1656	0	94	34547	90 to 100	male	0	White	01/08/2004	01/10/2004	2	1/13/2004	3	1	deceased	0	PIRRT-C	2	1	1	0	0	0	0	0	2	NA	NA	NA	NA	NA	NA	1	1	1	0	0	0	0	1	1	1	0	0	0	3	>3	1	0	1
1657	0	88	32150	80 to 89	male	0	White	01/04/2004	01/11/2004	7	06/01/2004	142	1	deceased	0	PIRRT	58	0	0	0	0	1	0	0	1	NA	NA	NA	NA	NA	NA	0	0	1	0	0	0	0	1	0	0	0	0	0	1	1	1	0	0
1658	0	55	20441	50 to 59	male	0	White	01/05/2004	01/12/2004	7	1/16/2004	4	1	deceased	0	HD	2	1	1	1	0	0	0	0	3	NA	NA	NA	NA	NA	NA	0	0	0	1	0	0	0	1	1	0	0	0	1	3	>3	0	1	0
1659	1	12	4446	10 to 19	male	1	Afro-Brazilian	11/27/2003	1/13/2004	47	1/14/2004	1	1	deceased	0	PIRRT-C	3	1	1	1	1	0	0	0	4	NA	NA	NA	NA	NA	NA	0	0	1	0	0	0	0	1	1	0	0	0	0	2	2	1	0	0
1660	1	54	19922	50 to 59	female	1	Afro-Brazilian	01/09/2004	01/12/2004	3	02/09/2004	28	1	deceased	1	HD	14	0	0	1	0	0	0	0	1	NA	NA	NA	NA	NA	NA	0	1	0	0	0	1	0	0	0	0	0	0	0	0	0	0	0	0
1661	0	81	29943	80 to 89	female	1	Afro-Brazilian	01/10/2004	1/13/2004	3	1/14/2004	1	1	deceased	0	PIRRT-C	2	1	1	0	1	0	0	0	3	NA	NA	NA	NA	NA	NA	0	0	0	1	0	0	0	1	1	0	0	1	0	3	>3	1	0	0
1662	0	58	21375	50 to 59	female	1	Afro-Brazilian	1/13/2004	1/13/2004	0	1/19/2004	6	0	partial_recovery	0	PIRRT	2	0	1	0	0	0	0	0	1	NA	NA	NA	NA	NA	NA	0	1	1	0	0	0	0	1	1	0	0	0	0	2	2	1	0	0
1663	0	92	33831	90 to 100	male	0	White	01/07/2004	01/12/2004	5	1/16/2004	4	1	deceased	0	PIRRT-C	7	1	1	1	0	1	0	0	4	NA	NA	NA	NA	NA	NA	0	1	1	0	0	0	0	1	1	0	1	0	0	3	>3	1	0	0
1664	0	87	31828	80 to 89	female	0	White	01/06/2004	01/12/2004	6	1/27/2004	15	1	deceased	0	HD	3	0	0	1	0	0	0	0	1	NA	NA	NA	NA	NA	NA	0	0	1	0	0	0	0	1	0	0	0	0	1	2	2	1	0	0
1665	0	57	20830	50 to 59	female	0	White	01/09/2004	1/14/2004	5	02/07/2004	24	0	dialysis_dependece	1	HD	13	0	0	1	0	1	0	0	2	NA	NA	NA	NA	NA	NA	1	1	1	0	0	0	0	0	0	0	0	0	0	0	0	0	0	0
1666	0	75	27595	70 to 79	male	0	White	1/14/2004	1/14/2004	0	02/07/2004	24	1	deceased	0	HD	24	1	1	1	0	0	0	0	3	NA	NA	NA	NA	NA	NA	0	1	1	0	0	0	0	1	1	0	0	0	0	2	2	1	0	0
1667	0	69	25466	60 to 69	male	0	White	2/22/2005	3/20/2005	26	3/30/2005	10	1	deceased	0	PIRRT-C	6	0	1	1	0	0	0	0	2	NA	NA	NA	NA	NA	NA	1	0	1	0	0	0	0	1	1	0	0	0	0	2	2	1	0	0
1668	1	28	10475	20 to 29	male	1	Afro-Brazilian	1/14/2004	1/15/2004	1	1/26/2004	11	1	deceased	0	PIRRT-C	14	0	1	1	0	0	0	0	2	NA	NA	NA	NA	NA	NA	0	1	1	0	0	0	0	1	0	0	0	0	0	1	1	1	0	0
1669	0	80	29289	80 to 89	female	0	White	12/31/2003	1/13/2004	13	1/16/2004	3	1	deceased	0	HD	1	1	1	1	1	0	0	0	4	NA	NA	NA	NA	NA	NA	0	0	1	0	0	0	0	1	1	0	0	0	0	2	2	1	0	0
1670	0	88	32452	80 to 89	female	0	White	1/15/2004	1/15/2004	0	1/23/2004	8	1	deceased	0	PIRRT	8	0	0	1	1	0	0	0	2	NA	NA	NA	NA	NA	NA	0	1	1	0	0	0	0	1	1	0	0	0	0	2	2	1	0	0
1671	0	61	22314	60 to 69	female	0	White	01/03/2004	1/14/2004	11	1/16/2004	2	1	deceased	0	PIRRT	1	1	1	1	0	0	0	0	3	NA	NA	NA	NA	NA	NA	0	0	1	0	0	0	0	1	1	0	0	0	0	2	2	1	0	0
1672	0	58	21282	50 to 59	male	0	White	01/01/2004	1/16/2004	15	1/17/2004	1	1	deceased	0	PIRRT	1	1	0	1	0	0	0	0	2	NA	NA	NA	NA	NA	NA	0	0	1	0	0	0	0	1	1	1	1	0	0	4	>3	1	0	0
1673	0	76	27812	70 to 79	male	0	White	1/17/2004	1/17/2004	0	1/18/2004	1	1	deceased	1	PIRRT	2	1	1	1	0	0	0	0	3	NA	NA	NA	NA	NA	NA	0	0	0	1	0	0	0	1	1	1	1	0	0	4	>3	0	0	1
1674	0	80	29446	80 to 89	male	0	White	1/14/2004	1/17/2004	3	1/24/2004	7	1	deceased	1	PIRRT	7	1	0	1	1	0	0	0	3	NA	NA	NA	NA	NA	NA	0	0	0	1	0	0	0	1	1	1	0	0	1	4	>3	0	0	1
1675	0	83	30321	80 to 89	male	0	White	12/16/2003	1/15/2004	30	1/21/2004	6	1	deceased	0	PIRRT	1	1	1	1	0	1	0	0	4	NA	NA	NA	NA	NA	NA	0	0	1	0	0	0	0	1	1	0	0	0	1	3	>3	1	1	0
1676	0	67	24567	60 to 69	female	1	Afro-Brazilian	01/07/2004	1/16/2004	9	1/26/2004	10	1	deceased	0	PIRRT	6	0	1	1	0	0	0	0	2	NA	NA	NA	NA	NA	NA	1	0	1	0	0	0	0	1	1	0	0	0	1	3	>3	1	0	0
1677	1	51	18722	50 to 59	male	0	White	01/04/2004	1/18/2004	14	1/28/2004	10	1	deceased	0	HD	5	1	0	1	0	0	0	0	2	NA	NA	NA	NA	NA	NA	0	0	0	0	0	0	1	1	1	0	0	1	0	3	>3	1	0	0
1678	0	81	29934	80 to 89	female	0	White	1/17/2004	1/17/2004	0	2/20/2004	34	1	deceased	0	PIRRT	28	1	1	1	0	0	0	0	3	NA	NA	NA	NA	NA	NA	0	0	1	0	0	0	0	1	1	0	0	0	0	2	2	1	0	0
1679	0	71	25941	70 to 79	female	1	Afro-Brazilian	12/19/2006	12/21/2006	2	12/25/2006	4	1	deceased	0	PIRRT-C	4	1	1	0	1	0	0	0	3	NA	NA	NA	NA	NA	NA	1	1	1	0	0	0	0	1	1	0	0	0	0	2	2	1	0	0
1680	0	91	33333	90 to 100	male	0	White	1/19/2004	1/19/2004	0	3/20/2004	61	0	dialysis_dependece	1	HD	34	0	0	1	0	0	0	0	1	NA	NA	NA	NA	NA	NA	1	0	0	1	0	0	0	0	0	0	0	0	0	0	0	0	0	0
1681	0	84	30904	80 to 89	female	0	White	10/15/2003	1/19/2004	96	2/23/2004	35	1	deceased	0	PIRRT	34	1	1	1	1	1	0	0	5	NA	NA	NA	NA	NA	NA	0	0	1	0	0	0	0	1	1	0	0	0	0	2	2	1	0	1
1682	0	55	20434	50 to 59	male	0	White	12/27/2003	1/20/2004	24	1/27/2004	7	0	unknown_recovery	1	HD	1	1	1	1	1	0	0	0	4	NA	NA	NA	NA	NA	NA	0	0	1	0	0	0	0	1	0	0	0	0	1	2	2	0	1	0
1683	0	81	29804	80 to 89	female	0	White	1/16/2004	1/20/2004	4	1/31/2004	11	1	deceased	0	PIRRT	1	1	1	1	1	0	0	0	4	NA	NA	NA	NA	NA	NA	0	0	1	0	0	0	0	1	1	0	0	0	0	2	2	1	0	0
1684	0	71	26005	70 to 79	male	0	White	5/18/2004	06/05/2004	18	6/17/2004	12	1	deceased	0	PIRRT	6	0	0	0	1	0	0	0	1	NA	NA	NA	NA	NA	NA	0	0	1	0	0	0	0	1	1	0	0	0	1	3	>3	1	0	0
1685	0	86	31439	80 to 89	female	0	White	1/16/2004	1/19/2004	3	1/20/2004	1	1	deceased	0	PIRRT	1	0	1	1	0	0	0	0	2	NA	NA	NA	NA	NA	NA	0	0	1	0	0	0	0	1	1	0	0	0	0	2	2	1	0	0
1686	0	50	18552	50 to 59	male	0	White	01/06/2004	1/19/2004	13	1/23/2004	4	1	deceased	0	PIRRT	4	1	0	1	0	0	0	0	2	NA	NA	NA	NA	NA	NA	0	0	1	0	0	0	0	1	1	0	0	0	1	3	>3	0	1	0
1687	0	56	20585	50 to 59	male	0	White	1/18/2004	1/19/2004	1	02/06/2004	18	1	deceased	0	PIRRT	12	0	0	1	0	0	0	0	1	NA	NA	NA	NA	NA	NA	0	1	1	0	0	0	0	1	1	0	0	0	0	2	2	1	0	0
1688	1	59	21553	50 to 59	male	0	White	1/18/2004	1/19/2004	1	1/21/2004	2	1	deceased	1	HD	2	0	1	0	0	0	0	0	1	NA	NA	NA	NA	NA	NA	0	1	0	0	0	1	0	0	0	0	0	0	0	0	0	0	0	0
1689	0	0	27	< 2 months	female	0	White	12/28/2003	1/19/2004	22	02/08/2004	20	1	deceased	0	PD	37	1	0	1	1	0	0	0	3	NA	NA	NA	NA	NA	NA	1	0	1	0	0	0	0	1	0	0	0	0	0	1	1	1	0	0
1690	0	88	32214	80 to 89	female	0	White	11/23/2003	1/20/2004	58	1/21/2004	1	1	deceased	1	PIRRT	2	0	1	0	0	1	0	0	2	NA	NA	NA	NA	NA	NA	0	0	1	0	0	0	0	1	1	0	0	0	1	3	>3	1	0	0
1691	0	62	22944	60 to 69	female	0	White	1/20/2004	1/20/2004	0	2/13/2004	24	1	deceased	0	HD	22	0	0	0	0	0	0	1	1	NA	NA	NA	NA	NA	NA	1	0	1	0	0	0	0	0	0	0	0	0	1	1	1	0	0	0
1692	0	76	27911	70 to 79	female	0	White	1/18/2004	1/20/2004	2	1/28/2004	8	1	deceased	0	PIRRT	8	1	0	1	1	0	0	0	3	NA	NA	NA	NA	NA	NA	1	1	1	0	0	0	0	1	1	1	1	0	0	4	>3	1	0	0
1693	0	48	17604	40 to 49	male	0	White	1/13/2004	1/20/2004	7	2/18/2004	29	0	unknown_recovery	1	HD	23	1	0	1	0	0	0	0	2	NA	NA	NA	NA	NA	NA	1	1	1	0	0	0	0	0	0	0	0	0	0	0	0	0	0	0
1694	0	65	23996	60 to 69	female	0	White	01/03/2004	1/21/2004	18	2/22/2004	32	0	partial_recovery	0	PIRRT	18	1	1	1	1	1	0	0	5	NA	NA	NA	NA	NA	NA	0	0	0	1	0	0	0	0	0	0	0	0	0	0	0	1	0	0
1695	0	91	33339	90 to 100	female	0	White	01/09/2004	1/22/2004	13	02/01/2004	10	1	deceased	0	PIRRT	6	1	1	0	0	0	0	0	2	NA	NA	NA	NA	NA	NA	0	0	1	0	0	0	0	1	1	0	1	0	0	3	>3	1	0	0
1696	0	80	29550	80 to 89	male	0	White	1/22/2004	1/22/2004	0	02/12/2004	21	1	deceased	0	PIRRT	18	1	1	1	0	0	0	0	3	NA	NA	NA	NA	NA	NA	0	1	1	0	0	0	0	1	1	0	0	0	0	2	2	1	0	0
1697	0	82	30194	80 to 89	male	0	White	1/22/2004	1/22/2004	0	03/10/2004	48	1	deceased	0	HD	29	1	1	0	0	0	0	0	2	NA	NA	NA	NA	NA	NA	0	0	1	0	0	0	0	1	1	0	0	0	1	3	>3	1	0	0
1698	0	59	21672	50 to 59	female	0	White	1/21/2004	1/22/2004	1	1/23/2004	1	1	deceased	0	PIRRT-C	1	0	1	0	1	0	0	0	2	NA	NA	NA	NA	NA	NA	0	0	1	0	0	0	0	1	1	0	0	0	0	2	2	1	0	1
1699	1	28	10484	20 to 29	female	1	Afro-Brazilian	1/20/2004	1/22/2004	2	1/27/2004	5	1	deceased	0	PIRRT	6	1	1	0	0	0	0	0	2	NA	NA	NA	NA	NA	NA	0	1	0	0	1	0	0	1	0	0	0	0	1	2	2	0	0	0
1700	0	50	18450	50 to 59	male	0	White	01/09/2004	1/22/2004	13	1/30/2004	8	1	deceased	0	PIRRT	13	0	1	0	1	0	0	0	2	NA	NA	NA	NA	NA	NA	0	0	1	0	0	0	0	0	1	0	1	0	0	2	2	1	0	0
1701	0	96	35329	90 to 100	female	0	White	8/16/2003	1/23/2004	160	1/25/2004	2	1	deceased	1	HD	3	1	1	1	0	0	0	0	3	NA	NA	NA	NA	NA	NA	0	0	1	0	0	0	0	0	0	0	0	0	0	0	0	0	1	0
1702	0	90	33057	90 to 100	male	0	White	1/21/2004	1/24/2004	3	1/29/2004	5	1	deceased	0	HD	4	0	0	1	1	0	0	0	2	NA	NA	NA	NA	NA	NA	0	1	1	0	0	0	0	0	0	0	0	0	0	0	0	1	0	0
1703	0	73	26667	70 to 79	male	0	White	01/10/2004	1/21/2004	11	02/09/2004	19	1	deceased	1	HD	7	1	1	0	0	0	0	0	2	NA	NA	NA	NA	NA	NA	0	0	0	1	0	0	0	1	1	0	0	0	0	2	2	0	0	0
1704	0	0	6	< 2 months	female	0	White	1/17/2004	1/23/2004	6	1/25/2004	2	1	deceased	0	PD	5	1	1	0	1	0	0	0	3	NA	NA	NA	NA	NA	NA	0	0	1	0	0	0	0	1	1	0	0	1	1	4	>3	0	1	0
1705	0	64	23413	60 to 69	female	0	White	01/12/2004	1/22/2004	10	1/22/2004	0	1	deceased	0	PIRRT	1	0	1	0	1	1	0	0	3	NA	NA	NA	NA	NA	NA	0	0	1	0	0	0	0	1	1	0	0	0	0	2	2	1	0	0
1706	0	27	9916	20 to 29	female	0	White	1/21/2004	1/23/2004	2	1/27/2004	4	1	deceased	0	PIRRT	2	1	1	1	1	0	0	0	4	NA	NA	NA	NA	NA	NA	0	1	1	0	0	0	0	1	1	1	1	0	0	4	>3	1	0	0
1707	0	52	19010	50 to 59	male	0	White	1/15/2004	1/24/2004	9	1/27/2004	3	1	deceased	0	PIRRT	1	1	1	1	1	0	0	0	4	NA	NA	NA	NA	NA	NA	0	0	1	0	0	0	0	1	1	0	1	0	0	3	>3	1	0	0
1708	0	81	29941	80 to 89	male	0	White	1/15/2004	1/23/2004	8	1/26/2004	3	1	deceased	0	PIRRT	2	0	1	1	0	0	0	0	2	NA	NA	NA	NA	NA	NA	1	0	0	1	0	0	0	1	1	1	0	1	0	4	>3	1	0	0
1709	0	73	26816	70 to 79	male	1	Afro-Brazilian	1/24/2004	1/25/2004	1	1/26/2004	1	1	deceased	0	PIRRT	1	0	1	0	0	0	0	0	1	NA	NA	NA	NA	NA	NA	0	1	1	0	0	0	0	1	1	0	0	0	1	3	>3	1	0	0
1710	0	36	13504	30 to 39	male	0	White	1/27/2004	1/27/2004	0	2/17/2004	21	0	dialysis_dependece	0	HD	11	1	1	1	0	0	0	0	3	NA	NA	NA	NA	NA	NA	1	1	1	0	0	0	0	0	0	0	0	0	1	1	1	1	0	0
1711	1	49	18083	40 to 49	male	0	White	1/23/2004	1/25/2004	2	3/13/2004	48	1	deceased	1	HD	16	1	0	1	1	0	0	0	3	NA	NA	NA	NA	NA	NA	0	1	0	0	0	1	0	0	0	0	0	0	0	0	0	0	0	0
1712	1	29	10793	20 to 29	male	1	Afro-Brazilian	1/24/2004	1/27/2004	3	03/08/2004	41	0	dialysis_dependece	0	PIRRT-C	32	1	1	1	1	0	0	0	4	NA	NA	NA	NA	NA	NA	0	0	0	1	0	0	0	1	1	0	0	0	1	3	>3	1	0	0
1713	0	60	22121	60 to 69	female	0	White	12/04/2003	1/27/2004	54	03/08/2004	41	1	deceased	1	PIRRT	39	1	0	0	0	0	0	0	1	NA	NA	NA	NA	NA	NA	0	0	0	1	0	0	0	0	1	0	0	0	0	1	1	0	0	0
1714	0	69	25445	60 to 69	male	0	White	08/02/2002	8/14/2002	12	8/16/2002	2	1	deceased	0	PIRRT	51	1	1	1	0	0	0	0	3	NA	NA	NA	NA	NA	NA	0	0	0	1	0	0	0	1	1	0	0	0	0	2	2	0	0	1
1715	0	74	27345	70 to 79	female	1	Afro-Brazilian	1/26/2004	1/27/2004	1	02/01/2004	5	1	deceased	0	PIRRT	7	1	1	1	1	0	0	0	4	NA	NA	NA	NA	NA	NA	0	0	0	1	0	0	0	1	1	0	0	1	0	3	>3	1	0	0
1716	0	84	30948	80 to 89	female	1	Afro-Brazilian	1/27/2004	1/27/2004	0	02/06/2004	10	1	deceased	0	PIRRT	7	1	1	1	0	0	0	0	3	NA	NA	NA	NA	NA	NA	0	0	1	0	0	0	0	1	1	0	0	0	0	2	2	1	0	0
1717	0	46	16970	40 to 49	female	0	White	1/26/2004	1/30/2004	4	02/07/2004	8	1	deceased	0	PIRRT-C	5	1	1	0	0	1	0	0	3	NA	NA	NA	NA	NA	NA	0	0	0	1	0	0	0	1	1	0	0	1	0	3	>3	0	1	0
1718	0	94	34418	90 to 100	female	0	White	1/27/2004	1/29/2004	2	02/09/2004	11	1	deceased	1	HD	3	0	0	1	0	1	0	0	2	NA	NA	NA	NA	NA	NA	1	1	1	0	0	0	0	1	0	0	0	0	0	1	1	0	0	0
1719	0	36	13435	30 to 39	female	0	White	1/27/2004	1/30/2004	3	05/08/2004	99	0	dialysis_dependece	1	HD	83	0	0	1	0	0	0	0	1	NA	NA	NA	NA	NA	NA	1	1	0	0	1	0	0	0	0	0	0	0	0	0	0	0	0	0
1720	0	55	20167	50 to 59	male	0	White	1/30/2004	1/30/2004	0	02/10/2004	11	0	unknown_recovery	0	HD	8	0	0	1	0	0	0	0	1	NA	NA	NA	NA	NA	NA	0	1	0	0	0	1	0	0	0	0	0	0	0	0	0	0	0	0
1721	0	28	10495	20 to 29	female	0	White	1/30/2004	1/31/2004	1	02/08/2004	8	1	deceased	0	PIRRT	3	1	0	1	0	0	0	0	2	NA	NA	NA	NA	NA	NA	0	1	0	0	1	0	0	0	0	1	1	0	0	2	2	1	0	0
1722	0	44	16300	40 to 49	male	0	White	1/31/2004	1/31/2004	0	3/17/2004	46	0	complete_recovery	0	HD	12	1	1	1	0	0	0	0	3	NA	NA	NA	NA	NA	NA	0	1	1	0	0	0	0	0	0	1	0	0	0	1	1	1	0	0
1723	0	81	29743	80 to 89	female	0	White	02/01/2004	02/01/2004	0	02/09/2004	8	1	deceased	0	PIRRT	8	0	1	1	1	0	0	0	3	NA	NA	NA	NA	NA	NA	0	1	1	0	0	0	0	1	1	0	0	0	0	2	2	1	0	0
1724	0	48	17851	40 to 49	female	1	Afro-Brazilian	1/30/2004	02/02/2004	3	02/07/2004	5	0	dialysis_dependece	1	HD	5	0	0	1	0	1	0	0	2	NA	NA	NA	NA	NA	NA	1	1	1	0	0	0	0	0	0	0	0	0	0	0	0	0	0	0
1725	0	71	26154	70 to 79	female	1	Afro-Brazilian	9/15/2004	9/16/2004	1	9/22/2004	6	1	deceased	0	PIRRT-C	1	1	1	1	0	0	0	0	3	NA	NA	NA	NA	NA	NA	0	0	0	1	0	0	0	1	1	1	0	1	0	4	>3	1	0	0
1726	0	58	21398	50 to 59	male	1	Afro-Brazilian	02/02/2004	02/02/2004	0	02/11/2004	9	0	partial_recovery	0	HD	2	1	1	1	0	1	0	0	4	NA	NA	NA	NA	NA	NA	1	1	1	0	0	0	0	0	0	0	0	0	0	0	0	0	0	1
1727	0	46	17071	40 to 49	male	0	White	1/29/2004	02/01/2004	3	02/02/2004	1	1	deceased	0	PIRRT	3	1	1	0	0	0	0	0	2	NA	NA	NA	NA	NA	NA	0	0	0	1	0	0	0	1	1	0	0	1	0	3	>3	1	0	0
1728	0	60	22259	60 to 69	male	0	White	02/02/2004	02/03/2004	1	02/06/2004	3	1	deceased	0	PIRRT-C	3	1	1	0	1	0	0	0	3	NA	NA	NA	NA	NA	NA	0	0	0	1	0	0	0	1	1	1	1	0	0	4	>3	0	0	0
1729	0	82	30241	80 to 89	male	1	Afro-Brazilian	1/16/2004	02/03/2004	18	02/04/2004	1	1	deceased	0	PIRRT	1	1	0	0	1	0	0	0	2	NA	NA	NA	NA	NA	NA	0	0	1	0	0	0	0	1	1	0	0	0	0	2	2	1	0	0
1730	0	59	21581	50 to 59	male	0	White	1/30/2004	02/02/2004	3	02/03/2004	1	1	deceased	0	PIRRT	2	1	1	1	1	0	0	0	4	NA	NA	NA	NA	NA	NA	0	0	1	0	0	0	0	1	1	0	0	0	0	2	2	1	0	1
1731	0	88	32340	80 to 89	female	0	White	1/13/2004	02/03/2004	21	2/14/2004	11	1	deceased	0	PIRRT	6	0	0	1	1	0	0	0	2	NA	NA	NA	NA	NA	NA	1	0	1	0	0	0	0	1	1	0	0	0	0	2	2	0	0	1
1732	0	85	31121	80 to 89	male	0	White	1/18/2004	02/04/2004	17	02/05/2004	1	1	deceased	0	PIRRT	1	1	0	1	1	0	0	0	3	NA	NA	NA	NA	NA	NA	0	0	1	0	0	0	0	1	1	0	0	1	0	3	>3	1	0	0
1733	0	57	20821	50 to 59	male	0	White	01/12/2003	02/03/2004	387	2/22/2004	19	1	deceased	1	PIRRT	11	1	1	1	0	0	0	0	3	NA	NA	NA	NA	NA	NA	0	0	1	0	0	0	0	1	1	0	0	0	0	2	2	0	1	0
1734	0	91	33460	90 to 100	female	0	White	1/23/2004	02/04/2004	12	2/19/2004	15	1	deceased	0	HD	6	1	1	1	0	0	0	0	3	NA	NA	NA	NA	NA	NA	0	0	1	0	0	0	0	1	1	0	0	0	0	2	2	1	0	0
1735	0	81	29797	80 to 89	female	0	White	02/04/2004	02/04/2004	0	02/07/2004	3	1	deceased	0	HD	2	1	1	1	0	0	0	0	3	NA	NA	NA	NA	NA	NA	0	0	1	0	0	0	0	1	1	0	0	0	0	2	2	1	0	0
1736	0	66	24328	60 to 69	male	0	White	02/04/2004	02/04/2004	0	02/09/2004	5	1	deceased	0	PIRRT	4	1	1	1	1	1	0	0	5	NA	NA	NA	NA	NA	NA	0	1	1	0	0	0	0	1	1	0	0	0	1	3	>3	1	0	1
1737	1	25	9285	20 to 29	male	1	Afro-Brazilian	02/03/2004	02/04/2004	1	02/06/2004	2	1	deceased	0	PIRRT	2	0	0	1	0	0	0	0	1	NA	NA	NA	NA	NA	NA	0	1	1	0	0	0	0	1	0	0	0	1	0	2	2	0	0	0
1738	1	47	17213	40 to 49	female	0	White	02/01/2004	02/04/2004	3	2/24/2004	20	1	deceased	0	PIRRT	19	0	0	1	0	0	0	0	1	NA	NA	NA	NA	NA	NA	0	1	0	0	0	1	0	0	0	0	0	0	0	0	0	0	0	0
1739	1	54	19850	50 to 59	male	0	White	1/29/2004	02/05/2004	7	2/16/2004	11	0	partial_recovery	1	HD	3	0	0	1	0	1	0	0	2	NA	NA	NA	NA	NA	NA	0	1	0	0	0	1	0	0	0	0	0	0	0	0	0	0	0	0
1740	1	65	23776	60 to 69	male	0	White	01/10/2004	02/05/2004	26	02/06/2004	1	1	deceased	0	HD	1	1	1	1	1	0	0	0	4	NA	NA	NA	NA	NA	NA	0	0	0	0	0	0	1	1	1	0	0	1	0	3	>3	1	0	0
1741	1	31	11645	30 to 39	female	0	White	02/02/2004	02/05/2004	3	02/08/2004	3	1	deceased	0	PIRRT-C	4	1	1	1	0	1	0	1	5	NA	NA	NA	NA	NA	NA	0	0	1	0	0	0	0	1	1	0	0	0	0	2	2	0	0	0
1742	1	65	23915	60 to 69	male	1	Afro-Brazilian	02/02/2004	02/05/2004	3	2/26/2004	21	0	dialysis_dependece	0	PIRRT	16	0	0	1	0	0	0	0	1	NA	NA	NA	NA	NA	NA	0	0	0	0	0	0	0	1	1	0	0	0	0	2	2	1	0	0
1743	0	62	22993	60 to 69	female	0	White	1/31/2004	02/07/2004	7	03/04/2004	26	0	dialysis_dependece	1	PIRRT	23	1	0	1	1	0	0	0	3	NA	NA	NA	NA	NA	NA	1	0	0	1	0	0	0	1	1	1	1	0	0	4	>3	0	0	0
1744	1	38	14057	30 to 39	male	0	White	02/06/2004	02/06/2004	0	03/03/2004	26	0	unknown_recovery	1	HD	10	0	0	1	0	0	0	0	1	NA	NA	NA	NA	NA	NA	1	1	1	0	0	0	0	0	0	0	0	0	1	1	1	0	0	0
1745	1	48	17826	40 to 49	female	1	Afro-Brazilian	02/04/2004	02/07/2004	3	2/23/2004	16	0	partial_recovery	1	HD	4	0	0	1	0	0	0	0	1	NA	NA	NA	NA	NA	NA	0	1	0	0	0	1	0	0	0	0	0	0	0	0	0	1	0	0
1746	0	85	31046	80 to 89	male	0	White	01/02/2004	02/06/2004	35	03/01/2004	24	1	deceased	1	HD	15	0	0	1	1	0	0	0	2	NA	NA	NA	NA	NA	NA	1	0	0	1	0	0	0	1	1	0	0	0	0	2	2	1	0	0
1747	0	82	30205	80 to 89	female	0	White	01/10/2004	02/07/2004	28	04/10/2004	63	1	deceased	0	PIRRT-C	34	0	1	0	1	0	0	0	2	NA	NA	NA	NA	NA	NA	0	0	0	1	0	0	0	1	1	0	0	0	1	3	>3	1	0	0
1748	0	54	19962	50 to 59	female	0	White	02/04/2004	02/07/2004	3	03/05/2004	27	0	dialysis_dependece	1	PIRRT	9	1	1	1	1	0	0	0	4	NA	NA	NA	NA	NA	NA	0	0	0	1	0	0	0	1	0	0	0	0	0	1	1	1	0	0
1749	0	0	32	< 2 months	male	0	White	02/02/2004	02/08/2004	6	2/19/2004	11	0	partial_recovery	0	PIRRT-C	13	1	1	0	1	0	0	0	3	NA	NA	NA	NA	NA	NA	0	0	0	1	0	0	0	1	1	0	1	1	0	4	>3	1	0	0
1750	0	0	23	< 2 months	male	0	White	02/02/2004	02/08/2004	6	02/10/2004	2	0	dialysis_dependece	0	PD	5	1	1	0	0	1	0	0	3	NA	NA	NA	NA	NA	NA	0	0	1	0	0	0	0	1	1	0	0	0	1	3	>3	1	0	0
1751	0	56	20760	50 to 59	male	0	White	10/24/2003	02/09/2004	108	3/29/2004	49	0	partial_recovery	0	PIRRT-C	24	1	0	1	0	0	0	0	2	NA	NA	NA	NA	NA	NA	1	0	0	1	0	0	0	1	1	0	1	0	0	3	>3	1	0	0
1752	0	80	29401	80 to 89	female	1	Afro-Brazilian	01/01/2004	02/08/2004	38	02/09/2004	1	1	deceased	0	PIRRT	1	1	1	1	1	0	0	0	4	NA	NA	NA	NA	NA	NA	0	0	1	0	0	0	0	1	1	1	0	0	0	3	>3	1	0	0
1753	0	74	27208	70 to 79	male	0	White	1/26/2004	02/10/2004	15	2/17/2004	7	1	deceased	1	PIRRT	3	1	1	1	1	1	0	0	5	NA	NA	NA	NA	NA	NA	0	0	1	0	0	0	0	1	1	0	0	0	1	3	>3	1	0	0
1754	0	64	23681	60 to 69	male	1	Afro-Brazilian	1/23/2004	02/09/2004	17	3/25/2004	45	1	deceased	0	HD	20	1	1	1	0	0	0	0	3	NA	NA	NA	NA	NA	NA	1	0	1	0	0	0	0	1	1	0	0	0	1	3	>3	0	1	0
1755	0	80	29363	80 to 89	female	0	White	1/21/2004	02/10/2004	20	02/11/2004	1	1	deceased	0	PIRRT	1	1	1	0	0	0	0	0	2	NA	NA	NA	NA	NA	NA	0	0	1	0	0	0	0	1	1	1	0	0	0	3	>3	1	0	0
1756	1	59	21687	50 to 59	female	1	Afro-Brazilian	02/10/2004	02/10/2004	0	2/28/2004	18	0	partial_recovery	1	HD	7	1	0	1	0	0	0	0	2	NA	NA	NA	NA	NA	NA	0	1	0	0	0	1	0	0	0	0	0	0	0	0	0	0	0	0
1757	0	79	29027	70 to 79	male	0	White	1/23/2004	02/09/2004	17	2/14/2004	5	1	deceased	0	PIRRT	4	0	1	1	1	0	0	0	3	NA	NA	NA	NA	NA	NA	1	0	0	1	0	0	0	1	1	0	0	1	0	3	>3	1	0	0
1758	0	81	29855	80 to 89	female	0	White	1/29/2004	02/10/2004	12	2/18/2004	8	1	deceased	0	PIRRT	12	0	1	0	1	0	0	0	2	NA	NA	NA	NA	NA	NA	0	0	1	0	0	0	0	1	1	0	0	0	0	2	2	0	0	1
1759	0	73	26837	70 to 79	male	0	White	02/11/2004	02/11/2004	0	4/14/2004	63	0	dialysis_dependece	0	HD	43	0	1	1	0	1	0	0	3	NA	NA	NA	NA	NA	NA	0	0	1	0	0	0	0	0	0	0	0	0	0	0	0	0	0	0
1760	0	53	19482	50 to 59	female	1	Afro-Brazilian	01/08/2004	02/10/2004	33	02/11/2004	1	1	deceased	0	PIRRT	2	0	0	1	0	0	0	0	1	NA	NA	NA	NA	NA	NA	0	0	0	0	0	0	0	1	1	0	0	0	0	2	2	0	1	1
1761	0	78	28513	70 to 79	female	0	White	1/19/2004	02/09/2004	21	5/28/2004	109	1	deceased	0	PIRRT	67	0	0	1	1	0	0	0	2	NA	NA	NA	NA	NA	NA	1	0	1	0	0	0	0	0	1	0	0	0	0	1	1	0	0	0
1762	0	66	24138	60 to 69	male	0	White	02/01/2004	02/10/2004	9	02/11/2004	1	1	deceased	1	PIRRT	1	1	1	1	1	0	0	0	4	NA	NA	NA	NA	NA	NA	0	0	0	1	0	0	0	1	1	0	0	0	1	3	>3	0	1	0
1763	1	18	6920	10 to 19	male	0	White	1/16/2004	02/11/2004	26	2/23/2004	12	1	deceased	1	PIRRT-C	16	0	0	1	0	0	0	0	2	NA	NA	NA	NA	NA	NA	0	0	1	0	0	0	0	1	1	1	1	0	0	4	>3	0	1	0
1764	0	76	27869	70 to 79	female	0	White	02/01/2004	02/12/2004	11	2/14/2004	2	1	deceased	0	PIRRT	3	0	0	0	1	0	0	0	1	NA	NA	NA	NA	NA	NA	0	0	1	0	0	0	0	1	1	1	1	0	0	4	>3	0	0	0
1765	1	58	21270	50 to 59	female	0	White	02/12/2004	02/12/2004	0	2/23/2004	11	0	partial_recovery	1	HD	6	0	0	1	0	0	0	0	1	NA	NA	NA	NA	NA	NA	0	1	1	0	0	0	0	0	0	0	0	0	0	0	0	0	0	0
1766	1	32	11850	30 to 39	male	1	Afro-Brazilian	02/09/2004	02/11/2004	2	2/19/2004	8	1	deceased	0	PIRRT	8	0	0	0	1	1	0	0	2	NA	NA	NA	NA	NA	NA	0	0	1	0	0	0	0	1	1	0	0	1	1	4	>3	1	0	0
1767	0	82	29985	80 to 89	male	0	White	02/11/2004	02/11/2004	0	2/23/2004	12	0	dialysis_dependece	1	PIRRT	6	0	1	1	0	0	0	0	2	NA	NA	NA	NA	NA	NA	1	1	1	0	0	0	0	0	0	0	0	0	0	0	0	0	0	1
1768	0	88	32414	80 to 89	male	0	White	02/10/2004	02/11/2004	1	3/17/2004	35	1	deceased	0	PIRRT	11	0	1	0	0	0	0	0	1	NA	NA	NA	NA	NA	NA	0	1	1	0	0	0	0	1	1	0	0	0	0	2	2	1	0	0
1769	0	86	31441	80 to 89	female	0	White	12/28/2003	02/11/2004	45	02/12/2004	1	1	deceased	1	PIRRT	1	0	1	0	0	0	0	0	1	NA	NA	NA	NA	NA	NA	1	0	1	0	0	0	0	1	1	0	0	0	0	2	2	0	0	0
1770	0	63	23143	60 to 69	male	0	White	11/07/2003	02/11/2004	96	2/25/2004	14	1	deceased	1	PIRRT	3	1	1	0	0	0	0	0	2	NA	NA	NA	NA	NA	NA	0	0	1	0	0	0	0	1	1	0	0	0	0	2	2	1	0	0
1771	1	1	411	1 to 9	male	0	White	02/10/2004	2/13/2004	3	2/18/2004	5	1	deceased	0	PIRRT-C	6	0	1	0	1	0	0	0	2	NA	NA	NA	NA	NA	NA	0	0	0	1	0	0	0	1	1	0	0	0	0	2	2	0	0	1
1772	0	87	31971	80 to 89	male	0	White	02/05/2004	2/13/2004	8	2/20/2004	7	1	deceased	0	PIRRT	8	0	1	1	0	0	0	0	2	NA	NA	NA	NA	NA	NA	0	0	1	0	0	0	0	1	1	0	0	0	1	3	>3	1	0	0
1773	1	87	31910	80 to 89	female	0	White	02/12/2004	2/13/2004	1	2/18/2004	5	1	deceased	1	HD	4	0	0	1	0	1	0	0	2	NA	NA	NA	NA	NA	NA	0	1	0	0	0	1	0	0	0	0	0	0	0	0	0	0	0	0
1774	0	85	31109	80 to 89	female	0	White	1/18/2004	02/12/2004	25	03/01/2004	18	1	deceased	0	PIRRT-C	3	1	1	0	1	1	0	0	4	NA	NA	NA	NA	NA	NA	0	0	0	1	0	0	0	1	1	0	0	0	0	2	2	1	0	0
1775	0	41	15305	40 to 49	female	1	Afro-Brazilian	01/05/2004	2/13/2004	39	2/27/2004	14	1	deceased	0	PIRRT	11	1	0	1	1	0	0	0	3	NA	NA	NA	NA	NA	NA	0	0	1	0	0	0	0	1	1	0	0	0	1	3	>3	0	1	0
1776	0	0	8	< 2 months	male	0	White	2/14/2004	2/14/2004	0	2/19/2004	5	0	partial_recovery	0	PD	5	1	0	1	0	0	0	0	2	NA	NA	NA	NA	NA	NA	0	0	1	0	0	0	0	1	0	0	0	0	0	1	1	0	1	0
1777	0	77	28435	70 to 79	male	0	White	02/10/2004	2/13/2004	3	3/24/2004	40	0	dialysis_dependece	1	PIRRT	35	0	1	1	0	0	0	0	2	NA	NA	NA	NA	NA	NA	0	0	1	0	0	0	0	1	1	0	0	0	0	2	2	0	0	0
1778	0	86	31736	80 to 89	female	0	White	01/12/2004	2/13/2004	32	03/01/2004	17	0	complete_recovery	0	PIRRT	1	0	0	1	0	0	0	0	1	NA	NA	NA	NA	NA	NA	0	0	0	0	0	1	0	1	1	0	0	0	0	2	2	1	0	0
1779	0	88	32168	80 to 89	male	0	White	02/12/2004	2/15/2004	3	2/18/2004	3	1	deceased	1	HD	2	1	1	1	0	0	0	0	3	NA	NA	NA	NA	NA	NA	0	1	1	0	0	0	0	0	0	0	0	0	0	0	0	0	0	0
1780	0	47	17498	40 to 49	female	1	Afro-Brazilian	02/11/2004	2/17/2004	6	03/01/2004	13	0	complete_recovery	0	HD	5	0	0	1	1	0	0	0	2	NA	NA	NA	NA	NA	NA	1	0	0	1	0	0	0	0	0	0	0	0	0	0	0	0	0	0
1781	0	87	32094	80 to 89	male	0	White	1/31/2004	2/17/2004	17	2/25/2004	8	1	deceased	1	PIRRT	1	1	1	1	1	0	0	0	4	NA	NA	NA	NA	NA	NA	0	0	1	0	0	0	0	1	1	0	0	0	0	2	2	1	0	0
1782	0	79	29152	70 to 79	male	0	White	02/12/2004	2/16/2004	4	2/19/2004	3	1	deceased	0	PIRRT	5	1	1	1	0	0	0	0	3	NA	NA	NA	NA	NA	NA	0	0	1	0	0	0	0	1	1	1	0	0	1	4	>3	1	0	0
1783	0	55	20262	50 to 59	female	0	White	02/02/2004	2/17/2004	15	2/24/2004	7	0	partial_recovery	0	HD	1	0	0	0	0	1	0	0	1	NA	NA	NA	NA	NA	NA	0	0	0	1	0	0	0	1	1	0	0	0	1	3	>3	0	0	0
1784	1	0	34	< 2 months	male	0	White	2/13/2004	2/16/2004	3	2/19/2004	3	1	deceased	0	PIRRT-C	6	1	0	0	1	0	0	0	2	NA	NA	NA	NA	NA	NA	0	1	1	0	0	0	0	1	1	0	1	0	0	3	>3	0	0	1
1785	0	74	27177	70 to 79	female	0	White	02/03/2004	2/18/2004	15	2/19/2004	1	1	deceased	0	HD	1	0	1	1	0	0	0	0	2	NA	NA	NA	NA	NA	NA	1	0	1	0	0	0	0	0	1	0	0	0	0	1	1	1	0	0
1786	0	80	29484	80 to 89	female	0	White	2/14/2003	2/17/2004	368	2/19/2004	2	1	deceased	0	PIRRT	2	0	1	0	0	0	0	0	1	NA	NA	NA	NA	NA	NA	1	0	1	0	0	0	0	1	1	0	0	0	0	2	2	1	0	0
1787	0	90	33010	90 to 100	male	0	White	1/27/2004	2/16/2004	20	03/03/2004	16	1	deceased	0	HD	13	0	0	1	0	0	0	0	1	NA	NA	NA	NA	NA	NA	0	0	1	0	0	0	0	1	0	0	0	0	0	1	1	1	0	0
1788	0	71	26067	70 to 79	male	0	White	10/31/2003	11/01/2003	1	11/08/2003	7	0	partial_recovery	0	HD	8	0	1	1	0	0	0	0	2	NA	NA	NA	NA	NA	NA	0	0	1	0	0	0	0	1	0	0	0	0	1	2	2	1	0	0
1789	0	71	25968	70 to 79	male	0	White	12/12/2003	12/12/2003	0	12/23/2003	11	0	partial_recovery	0	PIRRT	4	1	1	1	0	0	0	0	3	NA	NA	NA	NA	NA	NA	0	0	1	0	0	0	0	1	1	0	0	0	0	2	2	1	0	0
1790	0	86	31597	80 to 89	female	0	White	2/15/2004	2/17/2004	2	03/01/2004	13	1	deceased	1	PIRRT-C	8	1	1	0	0	0	0	0	2	NA	NA	NA	NA	NA	NA	0	0	1	0	0	0	0	1	1	0	0	0	0	2	2	0	0	1
1791	1	51	18911	50 to 59	male	1	Afro-Brazilian	2/16/2004	2/18/2004	2	2/27/2004	9	1	deceased	0	PIRRT-C	4	1	1	1	1	0	0	0	4	NA	NA	NA	NA	NA	NA	1	1	1	0	0	0	0	1	1	0	1	0	1	4	>3	1	0	0
1792	1	50	18310	50 to 59	male	0	White	1/30/2004	2/18/2004	19	03/10/2004	21	0	partial_recovery	1	HD	4	0	0	1	0	0	0	0	1	NA	NA	NA	NA	NA	NA	0	1	1	0	0	0	0	0	0	1	1	0	0	2	2	1	0	0
1793	0	69	25554	70 to 79	male	1	Afro-Brazilian	09/10/2005	9/28/2005	18	9/30/2005	2	1	deceased	0	HD	20	1	0	0	0	0	0	0	1	NA	NA	NA	NA	NA	NA	1	1	1	0	0	0	0	0	0	0	0	0	0	0	0	0	0	0
1794	0	28	10543	20 to 29	male	0	White	02/02/2004	2/17/2004	15	5/15/2004	88	0	dialysis_dependece	1	HD	4	1	0	1	1	0	0	0	3	NA	NA	NA	NA	NA	NA	1	1	1	0	0	0	0	0	0	0	0	0	0	0	0	1	0	0
1795	0	57	20832	50 to 59	male	0	White	2/20/2004	2/20/2004	0	03/10/2004	19	0	dialysis_dependece	1	HD	8	0	0	1	0	0	0	0	1	NA	NA	NA	NA	NA	NA	1	1	1	0	0	0	0	0	0	0	0	0	0	0	0	0	0	0
1796	1	69	25462	60 to 69	female	0	White	01/07/2004	2/20/2004	44	2/28/2004	8	0	partial_recovery	1	HD	3	0	1	1	0	1	0	0	3	NA	NA	NA	NA	NA	NA	0	0	0	1	0	0	0	0	0	0	0	0	1	1	1	1	0	0
1797	0	67	24804	60 to 69	male	0	White	2/13/2004	2/19/2004	6	03/07/2004	17	0	partial_recovery	0	PIRRT	19	0	1	1	1	0	0	0	3	NA	NA	NA	NA	NA	NA	1	0	1	0	0	0	0	1	1	0	0	0	0	2	2	1	0	0
1798	0	84	30851	80 to 89	female	0	White	01/02/2004	2/19/2004	48	4/23/2004	64	1	deceased	1	HD	42	0	0	1	0	0	0	0	1	NA	NA	NA	NA	NA	NA	1	0	1	0	0	0	0	1	0	0	0	0	0	1	1	1	0	0
1799	0	58	21521	50 to 59	female	1	Afro-Brazilian	2/16/2004	2/18/2004	2	3/29/2004	40	1	deceased	0	HD	27	0	1	0	0	0	0	0	1	NA	NA	NA	NA	NA	NA	0	1	1	0	0	0	0	0	0	0	0	0	0	0	0	0	0	0
1800	0	81	29856	80 to 89	male	0	White	2/18/2004	2/19/2004	1	03/10/2004	20	1	deceased	1	HD	16	1	0	1	0	0	0	0	2	NA	NA	NA	NA	NA	NA	1	1	0	0	0	1	0	0	0	0	0	0	0	0	0	1	0	0
1801	0	67	24760	60 to 69	male	0	White	2/13/2004	2/19/2004	6	2/20/2004	1	1	deceased	0	HD	2	0	0	1	1	0	0	0	2	NA	NA	NA	NA	NA	NA	0	0	1	0	0	0	0	1	1	0	0	0	0	2	2	1	0	0
1802	0	31	11372	30 to 39	male	0	White	2/20/2004	2/20/2004	0	04/12/2004	52	0	dialysis_dependece	1	PIRRT	1	1	1	0	0	0	0	0	2	NA	NA	NA	NA	NA	NA	0	1	1	0	0	0	0	1	1	0	0	0	0	2	2	1	0	0
1803	0	98	35989	90 to 100	female	0	White	02/08/2004	2/21/2004	13	3/31/2004	39	1	deceased	0	PIRRT	18	1	1	1	1	0	0	0	4	NA	NA	NA	NA	NA	NA	0	0	1	0	0	0	0	1	1	0	0	0	0	2	2	1	0	0
1804	0	83	30522	80 to 89	female	0	White	2/21/2004	2/21/2004	0	3/16/2004	24	0	dialysis_dependece	0	HD	13	1	0	1	0	1	0	0	3	NA	NA	NA	NA	NA	NA	1	1	1	0	0	0	0	0	0	0	0	0	0	0	0	0	0	0
1805	1	36	13374	30 to 39	female	0	White	1/21/2004	2/21/2004	31	03/08/2004	16	0	partial_recovery	0	PIRRT-C	14	1	1	0	1	0	0	0	3	NA	NA	NA	NA	NA	NA	0	0	1	0	0	0	0	1	1	0	0	0	0	2	2	0	1	0
1806	0	64	23563	60 to 69	female	0	White	2/23/2004	2/23/2004	0	06/11/2004	109	1	deceased	1	PIRRT	59	1	1	1	1	0	0	0	4	NA	NA	NA	NA	NA	NA	0	0	0	1	0	0	0	1	1	0	0	0	1	3	>3	1	0	0
1807	0	95	35023	90 to 100	female	0	White	2/21/2004	2/21/2004	0	03/01/2004	9	1	deceased	0	HD	2	1	1	1	0	0	0	0	3	NA	NA	NA	NA	NA	NA	0	1	1	0	0	0	0	1	1	1	1	0	0	4	>3	1	0	0
1808	0	73	26978	70 to 79	female	1	Afro-Brazilian	2/21/2004	2/23/2004	2	03/09/2004	15	1	deceased	0	PIRRT	9	0	1	0	0	1	0	0	2	NA	NA	NA	NA	NA	NA	0	1	1	0	0	0	0	1	0	0	0	0	0	1	1	1	0	0
1809	0	49	18035	40 to 49	male	0	White	2/23/2004	2/24/2004	1	03/02/2004	7	1	deceased	0	PIRRT	1	1	1	1	0	1	0	0	4	NA	NA	NA	NA	NA	NA	1	1	1	0	0	0	0	1	1	1	1	0	0	4	>3	1	0	0
1810	0	86	31509	80 to 89	female	0	White	02/12/2004	2/22/2004	10	03/03/2004	10	1	deceased	0	HD	4	1	0	1	0	0	0	0	2	NA	NA	NA	NA	NA	NA	0	0	1	0	0	0	0	1	1	1	0	0	0	3	>3	1	0	1
1811	1	14	5406	10 to 19	female	1	Afro-Brazilian	2/16/2004	2/18/2004	2	2/29/2004	11	0	dialysis_dependece	0	HD	1	1	0	0	1	0	0	0	2	NA	NA	NA	NA	NA	NA	0	1	1	0	0	0	0	1	0	0	0	0	0	1	1	0	1	0
1812	0	64	23639	60 to 69	female	0	White	2/23/2004	2/24/2004	1	03/11/2004	16	0	partial_recovery	0	PIRRT	5	0	1	0	1	0	0	0	2	NA	NA	NA	NA	NA	NA	0	1	1	0	0	0	0	1	1	0	0	0	0	2	2	1	0	0
1813	1	43	15951	40 to 49	female	0	White	1/22/2004	2/24/2004	33	2/26/2004	2	1	deceased	1	PIRRT-C	1	1	0	0	0	0	0	0	1	NA	NA	NA	NA	NA	NA	0	1	0	0	0	1	0	1	1	0	0	0	0	2	2	0	0	0
1814	1	48	17882	40 to 49	female	1	Afro-Brazilian	2/22/2004	2/25/2004	3	2/28/2004	3	0	partial_recovery	1	HD	1	1	0	0	0	0	0	0	1	NA	NA	NA	NA	NA	NA	0	1	0	0	0	1	0	0	0	0	0	0	0	0	0	0	0	0
1815	0	75	27428	70 to 79	male	0	White	02/12/2004	2/25/2004	13	2/27/2004	2	1	deceased	0	PIRRT	2	1	0	1	1	0	0	0	3	NA	NA	NA	NA	NA	NA	0	0	1	0	0	0	0	1	1	0	0	0	0	2	2	1	0	0
1816	0	83	30618	80 to 89	male	0	White	2/19/2004	2/25/2004	6	04/08/2004	43	1	deceased	0	HD	20	1	0	1	0	0	0	0	2	NA	NA	NA	NA	NA	NA	0	1	0	0	0	1	0	0	0	0	0	0	0	0	0	0	0	0
1817	1	54	19923	50 to 59	male	0	White	2/24/2004	2/25/2004	1	03/01/2004	5	1	deceased	1	HD	5	1	1	1	0	1	0	0	4	NA	NA	NA	NA	NA	NA	0	1	1	0	0	0	0	0	0	1	0	0	0	1	1	0	0	0
1818	0	79	29146	70 to 79	male	0	White	2/16/2004	2/24/2004	8	2/27/2004	3	1	deceased	0	HD	4	1	1	1	0	0	0	0	3	NA	NA	NA	NA	NA	NA	0	0	1	0	0	0	0	1	1	0	0	0	0	2	2	1	0	0
1819	0	73	26999	70 to 79	female	0	White	02/11/2004	2/25/2004	14	2/26/2004	1	1	deceased	0	PIRRT	1	1	1	0	1	0	0	0	3	NA	NA	NA	NA	NA	NA	0	0	1	0	0	0	0	1	1	0	0	0	0	2	2	0	0	1
1820	0	0	56	< 2 months	female	0	White	01/02/2004	2/27/2004	56	03/10/2004	12	1	deceased	0	PD	20	1	1	1	1	1	0	0	5	NA	NA	NA	NA	NA	NA	0	0	1	0	0	0	0	1	1	0	0	0	0	2	2	1	0	1
1821	0	73	26957	70 to 79	female	0	White	2/26/2004	2/27/2004	1	2/28/2004	1	1	deceased	0	PIRRT	1	1	1	1	0	0	0	0	3	NA	NA	NA	NA	NA	NA	0	1	1	0	0	0	0	1	1	0	0	0	0	2	2	1	0	0
1822	0	73	26812	70 to 79	male	1	Afro-Brazilian	2/21/2004	2/27/2004	6	03/05/2004	7	0	partial_recovery	1	PIRRT	5	0	0	0	0	1	0	0	1	NA	NA	NA	NA	NA	NA	0	0	1	0	0	0	0	0	1	0	1	0	0	2	2	1	0	0
1823	0	73	27002	70 to 79	female	0	White	02/05/2004	2/27/2004	22	04/09/2004	42	1	deceased	0	PIRRT	39	0	0	1	0	0	0	0	1	NA	NA	NA	NA	NA	NA	1	0	1	0	0	0	0	0	0	0	0	0	0	0	0	0	0	0
1824	1	51	18769	50 to 59	female	1	Afro-Brazilian	2/23/2003	2/26/2004	368	03/09/2004	12	1	deceased	0	HD	3	0	1	0	0	1	0	0	2	NA	NA	NA	NA	NA	NA	0	1	0	0	0	1	0	0	0	0	0	0	0	0	0	0	0	0
1825	0	76	27782	70 to 79	female	0	White	2/20/2004	2/28/2004	8	03/09/2004	10	1	deceased	0	PIRRT	1	1	0	1	1	0	0	0	3	NA	NA	NA	NA	NA	NA	0	0	1	0	0	0	0	1	1	1	1	0	0	4	>3	1	0	0
1826	1	81	29904	80 to 89	female	0	White	2/20/2004	2/28/2004	8	03/01/2004	2	1	deceased	0	PIRRT-C	3	1	1	1	1	0	0	0	4	NA	NA	NA	NA	NA	NA	0	0	1	0	0	0	0	1	1	0	0	0	0	2	2	1	0	0
1827	0	79	29074	70 to 79	female	0	White	1/30/2004	2/27/2004	28	03/08/2004	10	1	deceased	0	PIRRT	3	1	1	1	0	1	0	0	4	NA	NA	NA	NA	NA	NA	1	0	1	0	0	0	0	1	1	1	0	1	0	4	>3	0	0	0
1828	0	79	29025	70 to 79	male	0	White	02/09/2004	2/27/2004	18	03/03/2004	5	1	deceased	0	PIRRT	1	1	1	1	0	0	0	0	3	NA	NA	NA	NA	NA	NA	0	0	1	0	0	0	0	1	1	1	0	0	0	3	>3	1	0	0
1829	0	0	23	< 2 months	male	0	White	2/29/2004	2/29/2004	0	03/09/2004	9	1	deceased	0	PIRRT-C	17	1	0	1	1	0	0	0	3	NA	NA	NA	NA	NA	NA	0	0	1	0	0	0	0	1	1	1	1	1	0	5	>3	0	1	1
1830	1	83	30326	80 to 89	male	1	Afro-Brazilian	2/20/2004	2/29/2004	9	03/03/2004	3	1	deceased	0	PIRRT-C	5	1	1	1	0	0	0	0	3	NA	NA	NA	NA	NA	NA	0	0	0	1	0	0	0	1	1	0	0	0	0	2	2	1	0	0
1831	1	58	21207	50 to 59	male	1	Afro-Brazilian	2/19/2004	03/01/2004	11	3/27/2004	26	0	partial_recovery	0	HD	3	0	0	1	1	0	0	0	2	NA	NA	NA	NA	NA	NA	1	0	1	0	0	1	0	1	0	0	0	0	0	1	1	1	0	0
1832	0	69	25213	60 to 69	male	1	Afro-Brazilian	1/25/2004	03/02/2004	37	03/08/2004	6	0	partial_recovery	1	PIRRT	1	0	0	1	0	0	0	0	1	NA	NA	NA	NA	NA	NA	0	0	0	1	0	0	0	1	1	1	0	0	0	3	>3	0	1	0
1833	0	69	25329	60 to 69	male	1	Afro-Brazilian	4/23/2005	4/24/2005	1	05/11/2005	17	0	partial_recovery	0	PIRRT-C	64	0	1	1	0	1	0	0	3	NA	NA	NA	NA	NA	NA	1	0	1	0	0	0	0	1	1	0	0	0	0	2	2	0	0	1
1834	0	39	14486	30 to 39	male	0	White	2/28/2004	2/28/2004	0	03/03/2004	4	1	deceased	1	HD	1	0	1	1	1	1	0	0	4	NA	NA	NA	NA	NA	NA	0	0	0	1	0	0	0	1	1	1	1	0	0	4	>3	1	0	0
1835	1	53	19442	50 to 59	male	1	Afro-Brazilian	02/11/2004	2/25/2004	14	03/05/2004	9	0	unknown_recovery	0	PIRRT	4	0	0	1	0	0	0	0	1	NA	NA	NA	NA	NA	NA	0	0	1	0	0	0	0	1	0	0	1	0	0	2	2	1	0	0
1836	0	92	33936	90 to 100	female	0	White	02/08/2004	03/01/2004	22	3/24/2004	23	1	deceased	0	PIRRT	7	0	1	0	1	0	0	0	2	NA	NA	NA	NA	NA	NA	0	0	0	1	0	0	0	1	1	0	0	1	0	3	>3	1	0	0
1837	0	80	29484	80 to 89	male	0	White	2/26/2004	03/01/2004	4	03/03/2004	2	1	deceased	0	PIRRT-C	2	1	1	0	1	1	0	0	4	NA	NA	NA	NA	NA	NA	0	0	0	1	0	0	0	1	1	1	1	0	0	4	>3	0	0	0
1838	0	88	32357	80 to 89	male	0	White	2/19/2004	03/03/2004	13	5/26/2004	84	1	deceased	0	PIRRT-C	44	0	0	1	0	1	0	0	2	NA	NA	NA	NA	NA	NA	1	0	1	0	0	0	0	1	1	0	0	0	0	2	2	1	0	0
1839	0	76	27995	70 to 79	female	1	Afro-Brazilian	03/02/2004	03/02/2004	0	03/04/2004	2	1	deceased	0	PIRRT	1	1	0	0	1	0	0	0	2	NA	NA	NA	NA	NA	NA	0	1	1	0	0	0	0	1	1	0	0	0	0	2	2	1	0	1
1840	0	86	31686	80 to 89	female	0	White	03/02/2004	03/02/2004	0	03/04/2004	2	1	deceased	1	HD	2	1	1	1	0	0	0	0	3	NA	NA	NA	NA	NA	NA	0	1	1	0	0	0	0	1	1	0	0	0	0	2	2	1	0	0
1841	0	81	29901	80 to 89	female	0	White	03/02/2004	03/02/2004	0	3/17/2004	15	1	deceased	1	HD	6	1	1	1	1	0	0	0	4	NA	NA	NA	NA	NA	NA	0	1	1	0	0	0	0	1	0	0	0	0	1	2	2	1	0	0
1842	0	73	26811	70 to 79	female	1	Afro-Brazilian	2/26/2004	03/02/2004	5	3/31/2004	29	1	deceased	0	PIRRT	24	1	1	1	0	0	0	0	3	NA	NA	NA	NA	NA	NA	0	0	1	0	0	0	0	1	1	0	0	0	0	2	2	0	0	1
1843	0	61	22580	60 to 69	male	0	White	2/14/2004	2/25/2004	11	3/29/2004	33	1	deceased	0	PIRRT	19	0	0	0	1	0	0	0	1	NA	NA	NA	NA	NA	NA	0	0	0	1	0	0	0	1	1	0	0	0	0	2	2	1	0	0
1844	0	83	30376	80 to 89	female	0	White	02/10/2004	03/02/2004	21	3/27/2004	25	0	partial_recovery	0	PIRRT	9	0	0	1	0	0	0	0	1	NA	NA	NA	NA	NA	NA	0	0	1	0	0	0	0	1	1	0	0	0	0	2	2	1	0	0
1845	0	81	29870	80 to 89	male	1	Afro-Brazilian	2/19/2004	03/02/2004	12	3/22/2004	20	1	deceased	0	HD	13	0	1	1	0	0	0	0	2	NA	NA	NA	NA	NA	NA	0	0	1	0	0	0	0	1	1	0	0	0	0	2	2	1	0	0
1846	0	88	32193	80 to 89	male	1	Afro-Brazilian	2/22/2004	03/02/2004	9	03/08/2004	6	1	deceased	0	PIRRT-C	5	0	1	1	1	0	0	0	3	NA	NA	NA	NA	NA	NA	0	0	1	0	0	0	0	1	1	1	1	1	0	5	>3	1	0	0
1847	0	92	33666	90 to 100	male	0	White	2/27/2004	03/04/2004	6	03/05/2004	1	1	deceased	0	PIRRT	2	0	1	0	0	0	0	0	1	NA	NA	NA	NA	NA	NA	0	0	1	0	0	0	0	1	1	0	0	0	0	2	2	1	0	0
1848	0	44	16403	40 to 49	male	0	White	03/03/2004	03/03/2004	0	03/12/2004	9	1	deceased	0	PIRRT	1	1	1	0	0	0	0	0	2	NA	NA	NA	NA	NA	NA	0	1	1	0	0	0	0	1	1	0	0	0	0	2	2	1	0	0
1849	0	47	17310	40 to 49	male	0	White	02/02/2004	03/06/2004	33	3/25/2004	19	0	dialysis_dependece	0	HD	1	0	0	1	0	0	0	0	1	NA	NA	NA	NA	NA	NA	0	0	1	0	0	0	0	1	0	0	1	0	0	2	2	1	0	0
1850	1	21	8013	20 to 29	male	0	White	03/05/2004	03/06/2004	1	3/17/2004	11	1	deceased	1	HD	8	1	0	1	0	0	0	0	2	NA	NA	NA	NA	NA	NA	0	1	0	0	0	1	0	0	0	0	0	0	0	0	0	0	0	0
1851	0	76	27987	70 to 79	female	0	White	2/17/2004	03/06/2004	18	3/22/2004	16	1	deceased	0	PIRRT	17	1	1	1	1	0	0	0	4	NA	NA	NA	NA	NA	NA	1	0	1	0	0	0	0	1	1	1	0	0	0	3	>3	1	0	0
1852	0	45	16534	40 to 49	female	0	White	1/16/2004	03/06/2004	50	03/08/2004	2	1	deceased	1	PIRRT	2	1	0	1	0	0	0	0	2	NA	NA	NA	NA	NA	NA	1	0	1	0	0	0	0	1	0	0	0	0	0	1	1	1	0	0
1853	1	92	33862	90 to 100	female	0	White	03/04/2004	03/05/2004	1	4/16/2004	42	1	deceased	1	HD	13	0	1	0	0	0	0	0	1	NA	NA	NA	NA	NA	NA	0	1	1	0	0	0	0	1	1	0	0	0	0	2	2	1	0	0
1854	0	79	28966	70 to 79	female	0	White	2/17/2004	03/05/2004	17	03/07/2004	2	1	deceased	0	PIRRT	2	0	1	0	0	1	0	0	2	NA	NA	NA	NA	NA	NA	0	0	1	0	0	0	0	1	1	0	0	0	0	2	2	1	0	0
1855	0	54	19974	50 to 59	female	0	White	02/02/2004	03/07/2004	34	3/14/2004	7	1	deceased	0	PIRRT-C	3	0	1	0	0	0	0	0	1	NA	NA	NA	NA	NA	NA	0	0	0	1	0	0	0	1	1	0	0	0	0	2	2	0	1	1
1856	0	69	25275	60 to 69	male	0	White	01/12/2005	1/27/2005	15	1/28/2005	1	1	deceased	0	PIRRT-C	14	1	1	1	0	0	0	0	3	NA	NA	NA	NA	NA	NA	1	1	1	0	0	0	0	1	1	0	0	0	0	2	2	0	0	0
1857	0	76	27774	70 to 79	female	1	Afro-Brazilian	03/04/2004	03/08/2004	4	03/11/2004	3	1	deceased	0	HD	3	1	1	1	1	0	0	0	4	NA	NA	NA	NA	NA	NA	0	0	1	0	0	0	0	1	1	0	1	1	0	4	>3	1	0	0
1858	0	77	28452	70 to 79	male	0	White	03/05/2004	03/08/2004	3	03/08/2004	0	1	deceased	0	PIRRT	1	1	1	0	0	0	0	0	2	NA	NA	NA	NA	NA	NA	0	0	1	0	0	0	0	1	1	0	1	0	0	3	>3	1	0	0
1859	0	71	25944	70 to 79	male	0	White	10/22/2003	10/24/2003	2	11/11/2003	18	0	partial_recovery	0	HD	5	1	0	1	0	0	0	0	2	NA	NA	NA	NA	NA	NA	0	0	1	0	0	0	0	0	0	0	0	0	0	0	0	1	0	0
1860	0	52	19279	50 to 59	male	0	White	03/04/2004	03/08/2004	4	3/20/2004	12	1	deceased	0	PIRRT	7	1	1	1	0	1	0	0	4	NA	NA	NA	NA	NA	NA	0	0	1	0	0	0	0	1	1	0	1	0	1	4	>3	0	1	0
1861	0	68	24871	60 to 69	female	0	White	03/03/2004	03/08/2004	5	04/08/2004	31	0	partial_recovery	0	HD	4	0	0	1	0	0	0	0	1	NA	NA	NA	NA	NA	NA	1	0	1	0	0	0	0	0	0	0	0	0	0	0	0	0	0	0
1862	0	89	32837	90 to 100	male	0	White	03/09/2004	03/09/2004	0	03/10/2004	1	1	deceased	1	PIRRT-C	4	1	1	1	0	0	0	0	3	NA	NA	NA	NA	NA	NA	1	0	0	1	0	0	0	1	1	0	1	0	0	3	>3	0	0	1
1863	1	30	10960	30 to 39	male	0	White	03/07/2004	03/07/2004	0	04/02/2004	26	0	unknown_recovery	1	HD	13	0	0	0	1	0	0	0	1	NA	NA	NA	NA	NA	NA	0	1	1	0	0	0	0	0	1	0	0	0	0	1	1	0	0	1
1864	0	42	15605	40 to 49	male	1	Afro-Brazilian	03/07/2004	03/09/2004	2	5/14/2004	66	0	complete_recovery	0	PIRRT-C	40	1	1	1	1	0	0	0	4	NA	NA	NA	NA	NA	NA	0	1	1	0	0	0	0	1	1	1	1	0	0	4	>3	1	0	0
1865	0	7	2562	1 to 9	male	0	White	03/04/2004	03/09/2004	5	04/07/2004	29	1	deceased	0	PIRRT	1	1	0	1	1	0	0	0	3	NA	NA	NA	NA	NA	NA	0	0	1	0	0	0	0	1	1	0	0	0	0	2	2	1	0	0
1866	0	89	32841	90 to 100	male	0	White	2/19/2004	03/10/2004	20	03/11/2004	1	1	deceased	0	HD	1	1	1	1	1	0	0	0	4	NA	NA	NA	NA	NA	NA	1	0	1	0	0	0	0	1	1	0	0	0	0	2	2	1	0	0
1867	0	79	29026	70 to 79	female	0	White	2/14/2004	03/09/2004	24	03/11/2004	2	1	deceased	0	PIRRT	3	0	0	0	0	0	0	1	1	NA	NA	NA	NA	NA	NA	1	0	1	0	0	0	0	1	1	0	0	0	0	2	2	1	0	0
1868	1	67	24819	60 to 69	female	0	White	10/16/2003	03/09/2004	145	04/07/2004	29	0	partial_recovery	1	PIRRT	4	0	1	1	0	0	0	0	2	NA	NA	NA	NA	NA	NA	0	0	1	0	0	0	0	0	1	0	0	0	1	2	2	1	0	0
1869	0	57	21095	50 to 59	female	1	Afro-Brazilian	2/23/2004	03/05/2004	11	3/15/2004	10	1	deceased	0	PIRRT	5	0	0	1	0	0	0	0	1	NA	NA	NA	NA	NA	NA	0	0	1	0	0	0	0	1	1	0	0	0	0	2	2	1	0	0
1870	0	82	30123	80 to 89	male	0	White	03/11/2004	03/11/2004	0	3/13/2004	2	1	deceased	1	HD	3	1	1	0	0	0	0	0	2	NA	NA	NA	NA	NA	NA	0	0	1	0	0	0	0	1	1	0	0	0	0	2	2	1	0	0
1871	0	57	20984	50 to 59	male	0	White	03/10/2004	03/10/2004	0	3/25/2004	15	1	deceased	0	PIRRT	20	1	1	0	0	0	0	0	2	NA	NA	NA	NA	NA	NA	0	1	0	0	0	0	1	1	1	0	0	1	0	3	>3	1	0	0
1872	0	70	25673	70 to 79	male	1	Afro-Brazilian	07/02/2003	07/10/2003	8	7/22/2003	12	1	deceased	1	PIRRT	2	1	1	1	0	0	0	0	3	NA	NA	NA	NA	NA	NA	0	1	1	0	0	0	0	1	1	0	0	0	0	2	2	1	0	0
1873	0	69	25425	60 to 69	female	1	Afro-Brazilian	03/11/2005	05/10/2005	60	5/19/2005	9	1	deceased	0	HD	8	0	1	1	0	0	0	0	2	NA	NA	NA	NA	NA	NA	1	0	1	0	0	0	0	1	1	0	0	0	0	2	2	1	0	0
1874	0	86	31490	80 to 89	female	0	White	03/05/2004	3/13/2004	8	3/16/2004	3	1	deceased	0	HD	2	0	1	1	1	0	0	0	3	NA	NA	NA	NA	NA	NA	0	0	1	0	0	0	0	1	1	0	0	0	0	2	2	1	0	1
1875	0	94	34490	90 to 100	female	0	White	2/27/2004	3/13/2004	15	3/19/2004	6	1	deceased	0	HD	1	1	0	1	1	1	0	0	4	NA	NA	NA	NA	NA	NA	0	0	1	0	0	0	0	0	0	0	0	0	0	0	0	1	0	0
1876	0	46	17106	40 to 49	female	0	White	03/09/2004	3/14/2004	5	3/15/2004	1	1	deceased	0	PIRRT	1	0	1	1	0	0	0	0	2	NA	NA	NA	NA	NA	NA	0	0	1	0	0	0	0	1	1	0	0	0	1	3	>3	1	0	0
1877	0	82	30208	80 to 89	male	0	White	03/03/2004	3/14/2004	11	04/07/2004	24	0	partial_recovery	0	PIRRT	1	0	1	1	0	0	0	0	2	NA	NA	NA	NA	NA	NA	1	0	1	0	0	0	0	1	1	0	0	0	0	2	2	0	0	0
1878	0	68	25126	60 to 69	male	1	Afro-Brazilian	03/12/2004	3/14/2004	2	3/15/2004	1	1	deceased	0	PIRRT	1	0	0	0	0	0	0	0	1	NA	NA	NA	NA	NA	NA	0	0	0	1	0	0	0	1	1	1	0	0	0	3	>3	0	1	0
1879	1	37	13562	30 to 39	female	1	Afro-Brazilian	03/12/2004	3/15/2004	3	3/30/2004	15	0	dialysis_dependece	1	HD	9	0	1	1	0	0	0	0	2	NA	NA	NA	NA	NA	NA	1	1	1	0	0	0	0	0	0	0	0	0	0	0	0	1	0	0
1880	0	86	31601	80 to 89	female	0	White	2/18/2004	2/20/2004	2	4/15/2004	55	1	deceased	1	HD	26	0	1	1	1	0	0	0	3	NA	NA	NA	NA	NA	NA	1	1	0	1	0	0	0	0	0	0	0	0	1	1	1	0	0	0
1881	0	79	29154	70 to 79	male	0	White	02/12/2004	2/18/2004	6	2/19/2004	1	1	deceased	0	PIRRT	2	1	1	1	0	0	0	0	3	NA	NA	NA	NA	NA	NA	0	0	0	1	0	0	0	1	1	1	0	0	1	4	>3	1	0	0
1882	0	64	23649	60 to 69	male	1	Afro-Brazilian	1/17/2004	03/11/2004	54	3/30/2004	19	1	deceased	0	PIRRT	8	0	0	1	1	0	0	0	2	NA	NA	NA	NA	NA	NA	0	0	1	0	0	0	0	1	1	0	0	0	1	3	>3	1	0	0
1883	0	82	30201	80 to 89	male	0	White	03/03/2004	3/15/2004	12	3/21/2004	6	1	deceased	0	PIRRT	1	1	1	0	1	0	0	0	3	NA	NA	NA	NA	NA	NA	0	0	1	0	0	0	0	1	1	0	0	0	0	2	2	1	0	0
1884	0	99	36233	90 to 100	male	0	White	03/12/2004	3/16/2004	4	3/18/2004	2	1	deceased	0	PIRRT	1	1	1	1	1	0	0	0	4	NA	NA	NA	NA	NA	NA	0	0	1	0	0	0	0	1	1	0	0	0	0	2	2	1	0	0
1885	0	12	4437	10 to 19	male	1	Afro-Brazilian	03/04/2004	03/04/2004	0	3/18/2004	14	0	complete_recovery	0	HD	1	0	0	1	0	0	0	0	1	NA	NA	NA	NA	NA	NA	0	1	1	0	0	0	0	1	0	0	0	0	1	2	2	1	0	0
1886	0	81	29626	80 to 89	male	1	Afro-Brazilian	03/03/2004	3/16/2004	13	3/19/2004	3	1	deceased	0	HD	3	1	0	1	1	0	0	0	3	NA	NA	NA	NA	NA	NA	1	0	1	0	0	0	0	0	0	0	0	0	0	0	0	0	0	0
1887	0	58	21223	50 to 59	male	1	Afro-Brazilian	3/17/2004	3/17/2004	0	06/10/2004	85	0	dialysis_dependece	1	HD	1	0	1	1	0	1	0	0	3	NA	NA	NA	NA	NA	NA	0	1	0	0	0	1	0	0	0	0	0	0	0	0	0	0	0	0
1888	0	85	31249	80 to 89	female	0	White	2/27/2004	3/16/2004	18	04/02/2004	17	1	deceased	0	HD	2	1	1	1	0	1	0	0	4	NA	NA	NA	NA	NA	NA	0	0	1	0	0	0	0	1	1	1	0	0	0	3	>3	1	0	0
1889	0	51	18660	50 to 59	female	0	White	2/18/2004	3/16/2004	27	04/06/2004	21	1	deceased	0	PIRRT	25	0	1	0	0	0	0	0	1	NA	NA	NA	NA	NA	NA	0	0	0	1	0	0	0	1	1	0	0	1	0	3	>3	0	1	0
1890	1	44	16305	40 to 49	male	0	White	3/17/2004	3/17/2004	0	3/24/2004	7	0	partial_recovery	1	HD	2	0	1	1	0	1	0	0	3	NA	NA	NA	NA	NA	NA	0	1	1	0	0	0	0	0	1	0	0	0	0	1	1	1	0	0
1891	0	89	32543	80 to 89	female	1	Afro-Brazilian	03/12/2004	3/18/2004	6	3/21/2004	3	1	deceased	0	HD	3	1	0	1	0	0	0	0	2	NA	NA	NA	NA	NA	NA	1	0	1	0	0	0	0	0	0	0	0	0	0	0	0	1	0	0
1892	0	77	28299	70 to 79	male	0	White	03/03/2004	3/16/2004	13	3/22/2004	6	1	deceased	0	PIRRT-C	5	1	1	1	1	0	0	0	4	NA	NA	NA	NA	NA	NA	0	0	1	0	0	0	0	1	1	0	0	0	1	3	>3	1	0	0
1893	0	48	17692	40 to 49	male	0	White	03/03/2004	3/18/2004	15	3/19/2004	1	1	deceased	0	PIRRT	1	1	0	1	0	1	0	0	3	NA	NA	NA	NA	NA	NA	0	0	1	0	0	0	0	1	1	0	1	0	0	3	>3	1	0	0
1894	0	77	28317	70 to 79	male	0	White	03/07/2004	3/19/2004	12	05/06/2004	48	1	deceased	0	PIRRT	14	1	1	0	0	1	0	0	3	NA	NA	NA	NA	NA	NA	0	0	1	0	0	0	0	1	1	0	0	0	0	2	2	1	0	0
1895	0	74	27304	70 to 79	female	0	White	3/17/2004	3/18/2004	1	04/12/2004	25	1	deceased	0	HD	2	0	0	0	0	0	0	1	1	NA	NA	NA	NA	NA	NA	1	0	1	0	0	0	0	0	1	0	0	0	0	1	1	1	0	0
1896	0	58	21229	50 to 59	male	0	White	3/15/2004	3/18/2004	3	3/20/2004	2	1	deceased	0	HD	2	0	0	1	0	0	0	0	1	NA	NA	NA	NA	NA	NA	0	1	1	0	0	0	0	1	0	0	0	0	0	1	1	0	0	0
1897	0	66	24378	60 to 69	male	0	White	3/19/2003	3/17/2004	364	3/28/2004	11	0	partial_recovery	1	HD	1	1	0	1	1	1	0	0	4	NA	NA	NA	NA	NA	NA	1	1	1	0	0	0	0	0	0	0	0	0	0	0	0	0	0	0
1898	0	79	28855	70 to 79	male	0	White	2/15/2004	3/19/2004	33	5/13/2004	55	1	deceased	1	PIRRT-C	56	1	0	1	0	0	0	0	2	NA	NA	NA	NA	NA	NA	0	0	1	0	0	0	0	1	1	0	0	0	0	2	2	1	0	0
1899	0	95	34831	90 to 100	female	0	White	3/16/2004	3/19/2004	3	3/20/2004	1	1	deceased	0	PIRRT	1	1	1	1	0	0	0	0	3	NA	NA	NA	NA	NA	NA	0	0	1	0	0	0	0	1	1	0	0	0	1	3	>3	1	0	0
1900	0	47	17354	40 to 49	female	0	White	03/12/2004	3/20/2004	8	04/12/2004	23	0	dialysis_dependece	0	PIRRT	18	1	0	1	1	0	0	0	3	NA	NA	NA	NA	NA	NA	1	0	1	0	0	0	0	1	1	0	0	0	0	2	2	1	0	0
1901	0	51	18953	50 to 59	male	0	White	03/08/2004	3/19/2004	11	3/29/2004	10	1	deceased	0	PIRRT	5	1	1	1	0	0	0	0	3	NA	NA	NA	NA	NA	NA	0	0	1	0	0	0	0	1	1	0	0	1	0	3	>3	1	0	0
1902	0	65	24055	60 to 69	female	0	White	3/14/2004	3/20/2004	6	3/23/2004	3	1	deceased	0	PIRRT	3	1	1	1	0	1	0	0	4	NA	NA	NA	NA	NA	NA	1	0	1	0	0	0	0	1	1	1	0	0	0	3	>3	1	0	0
1903	0	67	24524	60 to 69	male	0	White	03/12/2004	3/18/2004	6	4/14/2004	27	0	partial_recovery	0	HD	16	0	0	1	0	1	0	0	2	NA	NA	NA	NA	NA	NA	0	0	1	0	0	0	0	0	0	0	0	0	0	0	0	0	1	0
1904	0	67	24680	60 to 69	female	0	White	02/12/2004	3/18/2004	35	04/03/2004	16	0	partial_recovery	0	HD	8	1	1	1	1	0	0	0	4	NA	NA	NA	NA	NA	NA	0	0	1	0	0	0	0	0	0	0	0	0	0	0	0	1	0	0
1905	0	95	35012	90 to 100	male	0	White	02/01/2004	3/19/2004	47	3/23/2004	4	1	deceased	0	PIRRT	4	1	1	1	1	0	0	0	4	NA	NA	NA	NA	NA	NA	1	0	1	0	0	0	0	1	0	0	0	1	0	2	2	0	0	0
1906	0	62	22924	60 to 69	female	0	White	1/27/2004	3/20/2004	53	4/27/2004	38	0	partial_recovery	0	PIRRT	20	1	1	1	0	0	0	0	3	NA	NA	NA	NA	NA	NA	0	1	0	0	0	1	0	1	1	0	0	0	0	2	2	0	0	0
1907	0	85	31243	80 to 89	female	0	White	3/19/2004	3/20/2004	1	4/14/2004	25	0	partial_recovery	1	HD	8	1	0	1	1	0	0	0	3	NA	NA	NA	NA	NA	NA	1	1	1	0	0	0	0	1	1	0	0	0	0	2	2	0	0	0
1908	0	83	30650	80 to 89	female	0	White	2/23/2004	3/21/2004	27	04/08/2004	18	1	deceased	0	PIRRT	6	1	0	1	1	0	0	0	3	NA	NA	NA	NA	NA	NA	1	0	1	0	0	0	0	0	1	0	0	0	0	1	1	0	0	0
1909	0	85	31381	80 to 89	female	0	White	3/16/2004	3/21/2004	5	3/22/2004	1	1	deceased	0	PIRRT	1	1	1	1	1	1	0	0	5	NA	NA	NA	NA	NA	NA	0	0	1	0	0	0	0	1	1	0	0	0	1	3	>3	1	0	1
1910	0	73	26665	70 to 79	female	0	White	3/17/2004	3/21/2004	4	3/26/2004	5	1	deceased	0	PIRRT	5	1	1	1	0	0	0	0	3	NA	NA	NA	NA	NA	NA	1	0	1	0	0	0	0	1	1	0	0	0	0	2	2	1	0	0
1911	0	0	87	2m to 1	female	0	White	03/11/2004	3/20/2004	9	3/22/2004	2	1	deceased	0	PD	6	1	0	1	1	0	0	0	3	NA	NA	NA	NA	NA	NA	0	0	1	0	0	0	0	1	1	0	0	0	0	2	2	1	0	0
1912	0	0	10	< 2 months	male	0	White	03/12/2004	3/22/2004	10	3/23/2004	1	1	deceased	0	PD	1	1	0	0	1	0	0	0	2	NA	NA	NA	NA	NA	NA	0	0	1	0	0	0	0	1	1	1	1	0	0	4	>3	0	1	0
1913	0	74	27064	70 to 79	male	0	White	3/22/2004	3/22/2004	0	06/04/2004	74	0	dialysis_dependece	0	HD	37	1	1	1	1	1	0	0	5	NA	NA	NA	NA	NA	NA	1	1	1	0	0	0	0	0	0	0	0	0	0	0	0	0	0	1
1914	1	0	103	2m to 1	male	0	White	03/12/2004	3/20/2004	8	3/31/2004	11	1	deceased	0	PIRRT-C	8	1	1	1	1	0	0	1	5	NA	NA	NA	NA	NA	NA	0	0	1	0	0	0	0	0	0	0	0	0	0	0	0	1	0	0
1915	0	47	17477	40 to 49	female	0	White	3/20/2004	3/22/2004	2	04/05/2004	14	0	partial_recovery	1	HD	5	0	0	1	0	0	0	1	2	NA	NA	NA	NA	NA	NA	0	1	1	0	0	0	0	0	0	0	0	0	0	0	0	0	0	0
1916	0	74	27059	70 to 79	male	0	White	3/21/2004	3/22/2004	1	3/31/2004	9	1	deceased	0	HD	2	1	1	1	0	0	0	0	3	NA	NA	NA	NA	NA	NA	0	1	0	0	0	1	0	1	0	0	0	0	0	1	1	0	0	0
1917	0	80	29423	80 to 89	male	0	White	02/11/2004	3/23/2004	41	3/27/2004	4	1	deceased	0	PIRRT-C	6	1	0	1	1	0	0	0	3	NA	NA	NA	NA	NA	NA	1	0	1	0	0	0	0	1	1	0	0	0	0	2	2	1	0	0
1918	0	76	28009	70 to 79	female	0	White	3/22/2004	3/23/2004	1	3/23/2004	0	1	deceased	0	PIRRT	1	1	0	0	0	0	0	0	1	NA	NA	NA	NA	NA	NA	0	0	0	1	0	0	0	1	1	0	0	0	0	2	2	0	0	1
1919	0	82	30092	80 to 89	female	0	White	03/07/2004	3/23/2004	16	04/10/2004	18	1	deceased	1	HD	8	1	1	1	0	0	0	0	3	NA	NA	NA	NA	NA	NA	0	0	1	0	0	0	0	1	1	0	0	0	1	3	>3	1	0	0
1920	0	63	23317	60 to 69	male	0	White	3/17/2004	3/25/2004	8	3/26/2004	1	1	deceased	0	PIRRT	1	1	0	1	0	0	0	0	2	NA	NA	NA	NA	NA	NA	0	0	1	0	0	0	0	1	1	0	0	0	0	2	2	1	0	0
1921	0	45	16660	40 to 49	male	0	White	3/15/2004	3/23/2004	8	04/05/2004	13	1	deceased	0	PIRRT	2	0	1	0	0	0	0	0	1	NA	NA	NA	NA	NA	NA	0	0	1	0	0	0	0	1	1	0	0	0	1	3	>3	0	1	0
1922	0	78	28566	70 to 79	female	0	White	2/23/2004	3/24/2004	30	3/26/2004	2	1	deceased	0	HD	1	0	1	0	1	1	0	0	3	NA	NA	NA	NA	NA	NA	0	0	0	1	0	0	0	1	1	0	0	1	0	3	>3	1	0	0
1923	0	85	31147	80 to 89	female	0	White	3/25/2004	3/25/2004	0	06/04/2004	71	1	deceased	0	PIRRT	6	1	1	1	0	0	0	0	3	NA	NA	NA	NA	NA	NA	0	0	1	0	0	0	0	1	1	1	1	0	0	4	>3	1	0	0
1924	0	65	23812	60 to 69	male	0	White	03/01/2004	3/24/2004	23	3/31/2004	7	0	partial_recovery	0	PIRRT-C	1	1	0	1	1	0	0	0	3	NA	NA	NA	NA	NA	NA	0	0	1	0	0	0	0	1	1	1	0	0	0	3	>3	1	0	0
1925	0	86	31771	80 to 89	female	0	White	3/15/2004	3/25/2004	10	4/27/2004	33	1	deceased	0	PIRRT-C	2	1	0	1	0	0	0	0	2	NA	NA	NA	NA	NA	NA	0	0	0	1	0	0	0	1	1	0	0	0	0	2	2	0	1	0
1926	0	82	30139	80 to 89	male	0	White	3/25/2004	3/26/2004	1	3/28/2004	2	1	deceased	0	PIRRT	2	1	1	0	1	0	0	0	3	NA	NA	NA	NA	NA	NA	0	0	0	1	0	0	0	1	1	0	0	0	0	2	2	0	0	0
1927	0	80	29514	80 to 89	female	0	White	3/26/2004	3/27/2004	1	4/21/2004	25	1	deceased	0	PIRRT	26	1	1	1	1	0	0	0	4	NA	NA	NA	NA	NA	NA	0	0	1	0	0	0	0	1	1	1	1	1	0	5	>3	0	0	0
1928	1	48	17852	40 to 49	female	0	White	3/16/2004	3/26/2004	10	4/18/2004	23	1	deceased	0	HD	4	1	1	1	0	0	0	0	3	NA	NA	NA	NA	NA	NA	0	0	0	1	0	0	0	1	1	0	0	0	0	2	2	1	0	0
1929	0	79	29124	70 to 79	male	0	White	03/07/2004	3/28/2004	21	3/30/2004	2	1	deceased	1	PIRRT-C	4	1	0	1	0	0	0	0	2	NA	NA	NA	NA	NA	NA	1	0	1	0	0	0	0	1	1	0	0	0	0	2	2	0	0	0
1930	0	57	21113	50 to 59	female	0	White	3/23/2004	3/27/2004	4	3/30/2004	3	1	deceased	0	PIRRT-C	6	0	1	0	1	0	0	1	3	NA	NA	NA	NA	NA	NA	0	1	1	0	0	0	0	1	0	0	0	0	0	1	1	1	0	0
1931	0	59	21812	50 to 59	female	0	White	3/23/2004	3/27/2004	4	3/27/2004	0	1	deceased	1	PIRRT	1	0	0	1	1	0	0	0	2	NA	NA	NA	NA	NA	NA	0	1	0	0	0	1	0	1	0	0	0	0	0	1	1	0	0	0
1932	0	75	27659	70 to 79	male	0	White	3/25/2004	3/28/2004	3	04/03/2004	6	1	deceased	0	PIRRT-C	2	1	1	1	0	1	0	0	4	NA	NA	NA	NA	NA	NA	0	0	0	1	0	0	0	1	1	0	0	0	1	3	>3	0	0	1
1933	0	86	31496	80 to 89	male	0	White	3/25/2004	3/27/2004	2	3/28/2004	1	1	deceased	0	PIRRT	1	1	1	0	1	0	0	0	3	NA	NA	NA	NA	NA	NA	0	0	1	0	0	0	0	1	1	0	1	0	0	3	>3	1	0	1
1934	1	33	12343	30 to 39	male	1	Afro-Brazilian	3/19/2004	3/29/2004	10	5/17/2004	49	0	partial_recovery	0	PIRRT-C	37	0	1	1	1	0	0	0	3	NA	NA	NA	NA	NA	NA	0	0	1	0	0	0	0	0	0	0	0	0	0	0	0	1	0	0
1935	1	61	22281	60 to 69	female	0	White	3/19/2004	3/29/2004	10	04/06/2004	8	0	partial_recovery	1	HD	2	0	0	1	1	0	0	0	2	NA	NA	NA	NA	NA	NA	1	0	1	0	0	0	0	0	0	0	0	0	0	0	0	0	0	0
1936	1	63	23056	60 to 69	female	0	White	3/22/2004	3/29/2004	7	4/19/2004	21	1	deceased	1	HD	11	0	1	1	0	0	0	0	2	NA	NA	NA	NA	NA	NA	0	1	0	0	0	1	0	0	0	0	0	0	0	0	0	0	0	0
1937	1	51	18723	50 to 59	female	0	White	3/24/2004	3/28/2004	4	4/18/2004	21	1	deceased	1	PIRRT-C	19	0	1	0	0	0	0	1	2	NA	NA	NA	NA	NA	NA	0	1	1	0	0	0	0	1	1	0	0	0	0	2	2	0	0	0
1938	0	73	26996	70 to 79	male	0	White	3/26/2004	3/30/2004	4	4/18/2004	19	1	deceased	0	PIRRT	19	1	1	1	1	0	0	0	4	NA	NA	NA	NA	NA	NA	0	0	1	0	0	0	0	1	1	0	0	0	0	2	2	1	0	0
1939	0	29	10824	20 to 29	male	0	White	02/12/2004	3/29/2004	46	3/30/2004	1	1	deceased	0	PIRRT-C	1	0	1	0	1	0	0	0	2	NA	NA	NA	NA	NA	NA	0	0	0	1	0	0	0	1	1	1	1	0	0	4	>3	1	0	0
1940	0	59	21867	60 to 69	male	0	White	3/21/2004	3/30/2004	9	4/26/2004	27	1	deceased	0	PIRRT-C	22	0	0	1	1	0	0	0	2	NA	NA	NA	NA	NA	NA	0	0	1	0	0	0	0	0	1	0	1	0	0	2	2	1	0	0
1941	0	49	18042	40 to 49	male	0	White	3/27/2004	3/30/2004	3	04/07/2004	8	1	deceased	0	PIRRT	5	1	1	0	0	0	0	0	2	NA	NA	NA	NA	NA	NA	0	1	1	0	0	0	0	1	1	0	0	0	0	2	2	1	0	0
1942	0	85	31158	80 to 89	male	0	White	03/08/2004	3/29/2004	21	4/17/2004	19	1	deceased	0	PIRRT	31	1	1	1	1	0	0	0	4	NA	NA	NA	NA	NA	NA	0	0	0	1	0	0	0	1	1	1	1	1	0	5	>3	1	0	0
1943	0	75	27679	70 to 79	female	0	White	3/31/2004	3/31/2004	0	05/03/2004	33	1	deceased	0	PIRRT	25	1	1	0	0	0	0	0	2	NA	NA	NA	NA	NA	NA	0	1	1	0	0	0	0	1	1	1	0	0	0	3	>3	1	0	0
1944	0	80	29340	80 to 89	female	1	Afro-Brazilian	3/30/2004	04/01/2004	2	04/03/2004	2	1	deceased	0	HD	2	0	0	0	0	1	0	0	1	NA	NA	NA	NA	NA	NA	0	1	1	0	0	0	0	1	0	0	0	0	0	1	1	1	0	0
1945	0	62	22897	60 to 69	male	0	White	3/24/2004	04/02/2004	9	4/14/2004	12	1	deceased	0	HD	12	0	1	1	0	0	0	0	2	NA	NA	NA	NA	NA	NA	0	0	1	0	0	0	0	1	1	1	1	0	0	4	>3	1	0	0
1946	0	53	19468	50 to 59	male	1	Afro-Brazilian	3/31/2004	04/01/2004	1	5/18/2004	47	0	dialysis_dependece	1	PIRRT	29	0	0	1	0	0	0	0	1	NA	NA	NA	NA	NA	NA	1	0	0	1	0	0	0	1	1	0	0	0	0	2	2	0	0	0
1947	1	55	20184	50 to 59	male	0	White	3/31/2004	04/01/2004	1	04/02/2004	1	0	partial_recovery	0	PIRRT	1	0	1	1	0	0	0	0	2	NA	NA	NA	NA	NA	NA	1	0	0	1	0	0	0	0	0	0	0	0	0	0	0	0	0	0
1948	0	39	14275	30 to 39	male	1	Afro-Brazilian	04/01/2004	04/02/2004	1	04/06/2004	4	0	complete_recovery	0	PIRRT	3	1	0	0	0	1	0	0	2	NA	NA	NA	NA	NA	NA	0	1	1	0	0	0	0	1	1	0	0	0	0	2	2	1	0	0
1949	1	30	11215	30 to 39	male	0	White	3/29/2004	04/02/2004	4	04/07/2004	5	0	partial_recovery	1	HD	3	1	0	1	0	0	0	0	2	NA	NA	NA	NA	NA	NA	0	1	1	0	0	0	0	1	0	0	0	0	0	1	1	0	0	0
1950	1	55	20154	50 to 59	female	1	Afro-Brazilian	3/31/2004	04/02/2004	2	4/13/2004	11	0	partial_recovery	1	HD	5	0	0	0	0	1	0	0	1	NA	NA	NA	NA	NA	NA	0	1	0	0	0	1	0	0	0	0	0	0	0	0	0	0	0	0
1951	0	90	33138	90 to 100	female	0	White	1/13/2004	04/04/2004	82	04/11/2004	7	1	deceased	0	HD	2	1	1	1	1	0	0	0	4	NA	NA	NA	NA	NA	NA	0	0	1	0	0	0	0	1	0	0	0	0	0	1	1	1	0	0
1952	0	82	30055	80 to 89	female	0	White	3/17/2004	04/02/2004	16	04/08/2004	6	1	deceased	0	PIRRT	4	1	0	0	1	0	0	0	2	NA	NA	NA	NA	NA	NA	0	0	1	0	0	0	0	1	1	0	0	0	0	2	2	1	0	0
1953	0	75	27624	70 to 79	female	1	Afro-Brazilian	3/28/2004	04/03/2004	6	4/19/2004	16	0	partial_recovery	0	HD	2	0	1	1	0	0	0	0	2	NA	NA	NA	NA	NA	NA	0	0	1	0	0	0	0	1	1	0	1	0	0	3	>3	1	0	1
1954	0	72	26628	70 to 79	female	0	White	2/25/2004	04/03/2004	38	04/04/2004	1	1	deceased	0	PIRRT	1	0	1	1	0	0	0	0	2	NA	NA	NA	NA	NA	NA	0	0	1	0	0	0	0	0	0	0	0	0	0	0	0	1	0	0
1955	1	45	16738	40 to 49	male	1	Afro-Brazilian	3/16/2004	04/04/2004	19	04/05/2004	1	1	deceased	1	HD	2	1	0	1	0	0	0	0	2	NA	NA	NA	NA	NA	NA	0	0	1	0	0	0	0	0	0	0	1	0	0	1	1	0	0	0
1956	1	59	21847	50 to 59	male	0	White	04/02/2004	04/03/2004	1	04/04/2004	1	1	deceased	0	PIRRT	1	1	1	1	1	1	0	0	5	NA	NA	NA	NA	NA	NA	1	1	1	0	0	0	0	1	0	0	0	0	1	2	2	1	0	0
1957	1	58	21542	50 to 59	female	0	White	04/01/2004	04/04/2004	3	04/06/2004	2	1	deceased	0	PIRRT-C	2	1	1	1	1	0	0	0	4	NA	NA	NA	NA	NA	NA	0	0	0	1	0	0	0	1	1	0	0	0	0	2	2	1	0	0
1958	0	56	20666	50 to 59	male	0	White	04/02/2004	04/05/2004	3	04/11/2004	6	1	deceased	0	HD	1	1	1	1	1	0	0	0	4	NA	NA	NA	NA	NA	NA	0	1	1	0	0	0	0	1	1	0	0	0	0	2	2	1	0	0
1959	1	69	25551	70 to 79	female	1	Afro-Brazilian	1/20/2003	1/23/2003	3	05/01/2003	98	0	partial_recovery	1	HD	1	0	1	1	0	0	0	0	2	NA	NA	NA	NA	NA	NA	0	1	1	0	0	0	0	1	1	0	0	0	0	2	2	1	0	0
1960	0	75	27531	70 to 79	male	0	White	3/29/2004	04/05/2004	7	04/06/2004	1	1	deceased	0	PIRRT	1	0	0	1	1	0	0	0	2	NA	NA	NA	NA	NA	NA	1	0	1	0	0	0	0	1	1	0	0	0	0	2	2	1	0	0
1961	1	45	16718	40 to 49	female	1	Afro-Brazilian	04/06/2004	04/07/2004	1	4/14/2004	7	0	partial_recovery	0	HD	3	1	0	1	0	0	0	0	2	NA	NA	NA	NA	NA	NA	0	1	0	0	0	1	0	0	0	0	0	0	0	0	0	0	0	0
1962	0	0	6	< 2 months	male	0	White	04/01/2004	04/07/2004	6	04/07/2004	0	1	deceased	0	PD	1	1	1	1	1	0	0	0	4	NA	NA	NA	NA	NA	NA	0	0	0	1	0	0	0	1	1	0	0	1	0	3	>3	0	0	1
1963	0	0	40	< 2 months	male	0	White	2/25/2004	04/05/2004	40	4/22/2004	17	1	deceased	0	PIRRT-C	31	1	1	0	1	0	0	0	3	NA	NA	NA	NA	NA	NA	0	0	1	0	0	0	0	1	0	1	1	0	0	3	>3	1	0	1
1964	0	1	449	1 to 9	female	0	White	3/13/2004	04/07/2004	25	04/09/2004	2	1	deceased	0	PIRRT-C	4	1	1	1	0	1	0	0	4	NA	NA	NA	NA	NA	NA	0	0	1	0	0	0	0	1	1	0	0	0	0	2	2	1	0	0
1965	1	62	22767	60 to 69	male	0	White	04/02/2004	04/06/2004	4	04/07/2004	1	1	deceased	1	HD	1	0	1	1	0	0	0	0	2	NA	NA	NA	NA	NA	NA	0	1	0	0	0	1	0	1	0	0	0	0	0	1	1	0	0	0
1966	0	58	21503	50 to 59	male	0	White	03/08/2004	04/08/2004	31	05/03/2004	25	1	deceased	0	PIRRT	9	0	0	1	0	0	0	0	1	NA	NA	NA	NA	NA	NA	0	0	0	0	0	0	1	1	1	0	0	0	1	3	>3	1	0	0
1967	0	28	10504	20 to 29	female	0	White	04/06/2004	04/08/2004	2	4/30/2004	22	0	complete_recovery	0	PIRRT-C	9	1	0	1	0	1	0	0	3	NA	NA	NA	NA	NA	NA	0	1	0	0	1	0	0	1	1	0	0	0	0	2	2	0	0	0
1968	0	80	29541	80 to 89	female	0	White	02/01/2004	04/06/2004	65	5/16/2004	40	1	deceased	0	HD	27	0	1	1	0	0	0	0	2	NA	NA	NA	NA	NA	NA	1	0	1	0	0	0	0	1	1	0	0	0	0	2	2	1	0	0
1969	0	78	28801	70 to 79	male	0	White	04/05/2004	04/08/2004	3	4/29/2004	21	1	deceased	0	HD	8	1	1	1	1	0	0	0	4	NA	NA	NA	NA	NA	NA	1	0	1	0	0	0	0	1	0	0	0	0	0	1	1	1	0	1
1970	0	83	30412	80 to 89	female	0	White	04/02/2004	04/07/2004	5	4/14/2004	7	0	partial_recovery	0	HD	3	0	0	0	0	0	0	1	1	NA	NA	NA	NA	NA	NA	1	0	1	0	0	0	0	0	0	0	0	0	0	0	0	1	0	0
1971	0	77	28339	70 to 79	male	1	Afro-Brazilian	3/26/2004	04/09/2004	14	04/09/2004	0	1	deceased	0	PIRRT	1	0	1	1	0	0	0	0	2	NA	NA	NA	NA	NA	NA	0	0	1	0	0	0	0	1	1	0	0	0	1	3	>3	1	0	0
1972	0	76	28056	70 to 79	male	0	White	3/18/2004	04/10/2004	23	5/31/2004	51	1	deceased	0	PIRRT-C	4	1	1	1	1	1	0	0	5	NA	NA	NA	NA	NA	NA	0	0	0	1	0	0	0	1	1	0	0	0	0	2	2	1	0	0
1973	0	70	25629	70 to 79	male	0	White	3/31/2003	04/04/2003	4	4/15/2003	11	1	deceased	0	PIRRT	39	1	1	1	1	1	0	0	5	NA	NA	NA	NA	NA	NA	0	0	1	0	0	0	0	1	1	1	1	0	0	4	>3	0	0	0
1974	0	74	27167	70 to 79	female	0	White	3/15/2004	04/09/2004	25	4/13/2004	4	0	partial_recovery	0	PIRRT	3	0	0	1	0	0	0	0	1	NA	NA	NA	NA	NA	NA	0	0	1	0	0	0	0	1	1	0	0	0	1	3	>3	1	0	0
1975	1	30	11266	30 to 39	male	1	Afro-Brazilian	04/08/2004	04/08/2004	0	4/13/2004	5	1	deceased	0	PIRRT	5	0	0	1	0	0	0	1	3	NA	NA	NA	NA	NA	NA	0	1	1	0	0	0	0	0	1	0	0	0	0	1	1	1	0	0
1976	0	24	9101	20 to 29	female	0	White	04/09/2004	04/09/2004	0	04/11/2004	2	1	deceased	0	HD	2	0	0	1	0	0	0	0	1	NA	NA	NA	NA	NA	NA	0	1	1	0	0	0	0	1	0	0	0	0	0	1	1	1	0	0
1977	0	76	27982	70 to 79	female	0	White	3/24/2004	04/05/2004	12	4/20/2004	15	1	deceased	0	HD	6	0	0	1	0	0	0	0	1	NA	NA	NA	NA	NA	NA	0	0	1	0	0	0	0	1	1	0	0	0	0	2	2	1	0	0
1978	0	79	29057	70 to 79	female	0	White	2/14/2004	04/09/2004	55	4/13/2004	4	1	deceased	0	PIRRT	3	0	0	0	0	0	0	0	1	NA	NA	NA	NA	NA	NA	0	0	1	0	0	0	0	1	1	0	0	0	0	2	2	1	0	0
1979	1	58	21297	50 to 59	female	1	Afro-Brazilian	04/11/2004	04/11/2004	0	4/22/2004	11	0	dialysis_dependece	1	HD	2	0	1	1	1	0	0	0	3	NA	NA	NA	NA	NA	NA	1	1	1	0	0	0	0	0	0	0	0	0	0	0	0	0	0	0
1980	0	78	28701	70 to 79	female	1	Afro-Brazilian	04/09/2004	04/10/2004	1	05/09/2004	29	0	dialysis_dependece	1	PIRRT	15	1	1	1	0	0	0	0	3	NA	NA	NA	NA	NA	NA	1	0	1	0	0	0	0	0	0	0	0	0	1	1	1	0	0	0
1981	0	79	29093	70 to 79	male	0	White	04/02/2004	04/10/2004	8	05/02/2004	22	0	partial_recovery	0	PIRRT	10	1	1	1	0	1	0	0	4	NA	NA	NA	NA	NA	NA	0	0	1	0	0	0	0	1	0	0	0	0	1	2	2	1	0	1
1982	0	67	24478	60 to 69	male	0	White	04/05/2004	04/11/2004	6	4/18/2004	7	0	partial_recovery	0	PIRRT	1	1	0	0	1	0	0	0	2	NA	NA	NA	NA	NA	NA	0	0	1	0	0	0	0	1	1	0	0	0	0	2	2	0	1	1
1983	0	64	23395	60 to 69	female	0	White	04/06/2004	04/12/2004	6	6/18/2004	67	0	partial_recovery	0	HD	2	1	0	1	1	0	0	0	3	NA	NA	NA	NA	NA	NA	1	0	1	0	0	0	0	1	0	0	0	0	0	1	1	0	0	1
1984	0	76	28115	70 to 79	female	0	White	04/03/2004	04/12/2004	9	4/14/2004	2	1	deceased	0	PIRRT-C	3	0	1	1	1	0	0	0	3	NA	NA	NA	NA	NA	NA	0	0	1	0	0	0	0	1	1	0	0	1	0	3	>3	1	0	0
1985	1	36	13345	30 to 39	female	0	White	2/21/2004	04/12/2004	51	05/10/2004	28	0	partial_recovery	0	PIRRT-C	11	1	0	0	1	0	0	0	2	NA	NA	NA	NA	NA	NA	0	0	1	0	0	0	0	1	1	0	0	0	0	2	2	1	0	1
1986	0	44	16421	40 to 49	female	1	Afro-Brazilian	04/09/2004	4/14/2004	5	4/17/2004	3	1	deceased	0	HD	3	1	0	1	0	0	0	0	2	NA	NA	NA	NA	NA	NA	0	0	1	0	0	0	0	1	1	1	0	0	0	3	>3	0	0	1
1987	0	53	19639	50 to 59	female	0	White	4/14/2004	4/15/2004	1	4/20/2004	5	0	dialysis_dependece	0	HD	4	0	0	0	1	0	0	0	1	NA	NA	NA	NA	NA	NA	1	1	1	0	0	0	0	0	0	0	0	0	0	0	0	1	0	0
1988	0	45	16448	40 to 49	male	0	White	4/13/2004	4/14/2004	1	4/22/2004	8	0	partial_recovery	1	HD	2	1	0	1	0	0	0	0	2	NA	NA	NA	NA	NA	NA	0	1	0	0	0	1	0	0	0	0	0	0	0	0	0	1	0	0
1989	0	73	26953	70 to 79	female	0	White	3/31/2004	4/14/2004	14	07/05/2004	82	0	dialysis_dependece	0	PIRRT	38	1	0	1	1	0	0	0	3	NA	NA	NA	NA	NA	NA	0	0	0	1	0	0	0	1	1	0	0	0	0	2	2	1	0	0
1990	0	54	20040	50 to 59	male	0	White	04/10/2004	4/15/2004	5	05/01/2004	16	0	partial_recovery	0	PIRRT	3	1	0	1	1	0	0	0	3	NA	NA	NA	NA	NA	NA	1	1	1	0	0	0	0	1	1	0	0	0	1	3	>3	0	0	0
1991	0	77	28379	70 to 79	male	0	White	03/06/2004	4/14/2004	39	4/24/2004	10	1	deceased	0	PIRRT	1	1	1	1	0	0	0	0	3	NA	NA	NA	NA	NA	NA	0	0	1	0	0	0	0	1	1	0	0	0	0	2	2	1	0	0
1992	0	20	7626	20 to 29	male	0	White	4/16/2004	4/16/2004	0	4/28/2004	12	0	partial_recovery	0	HD	3	0	0	1	0	0	0	0	1	NA	NA	NA	NA	NA	NA	0	1	1	0	0	0	0	0	0	0	0	0	0	0	0	1	0	0
1993	0	4	1500	1 to 9	male	0	White	04/08/2004	4/16/2004	8	4/18/2004	2	1	deceased	0	PD	5	1	0	1	1	0	0	0	3	NA	NA	NA	NA	NA	NA	0	0	1	0	0	0	0	1	1	0	0	0	0	2	2	1	0	0
1994	0	75	27667	70 to 79	male	0	White	04/10/2004	4/14/2004	4	4/22/2004	8	1	deceased	0	HD	5	0	0	1	1	0	0	0	2	NA	NA	NA	NA	NA	NA	1	0	1	0	0	0	0	0	1	1	1	0	0	3	>3	0	0	0
1995	1	70	25829	70 to 79	female	0	White	06/04/2006	07/08/2006	34	08/01/2006	24	1	deceased	1	HD	11	1	1	1	0	1	0	0	4	NA	NA	NA	NA	NA	NA	1	0	1	0	0	0	0	1	1	0	0	0	0	2	2	1	0	0
1996	0	77	28198	70 to 79	male	0	White	4/15/2004	4/17/2004	2	4/29/2004	12	1	deceased	0	PIRRT	8	1	1	1	1	1	0	0	5	NA	NA	NA	NA	NA	NA	0	1	1	0	0	0	0	1	1	0	0	0	0	2	2	1	0	0
1997	0	70	25924	70 to 79	male	0	White	12/01/2003	12/24/2003	23	1/19/2004	26	1	deceased	0	PIRRT	1	1	1	1	0	1	0	0	4	NA	NA	NA	NA	NA	NA	0	0	0	1	0	0	0	1	1	1	0	0	0	3	>3	0	1	0
1998	0	74	27122	70 to 79	female	0	White	3/24/2004	4/17/2004	24	6/21/2004	65	1	deceased	0	HD	15	1	0	1	0	0	0	0	2	NA	NA	NA	NA	NA	NA	1	0	0	1	0	0	0	1	0	0	0	0	1	2	2	1	0	0
1999	0	71	25999	70 to 79	female	0	White	05/09/2004	05/10/2004	1	05/11/2004	1	1	deceased	1	PIRRT	8	0	1	1	0	0	0	0	2	NA	NA	NA	NA	NA	NA	0	0	1	0	0	0	0	1	0	0	0	0	1	2	2	0	1	0
[truncated: 15,159 more rows]
[truncated: 112 more columns]
